# Supplementary material for: Machine learning-assisted wearable sensing systems for speech recognition and interaction
Source: Nat Commun. 2025 Mar 10;16:2363. doi: 10.1038/s41467-025-57629-5 (PMC11894117; doi:10.1038/s41467-025-57629-5)
Supplement: Supplementary file 9 — Source Data [file 41467_2025_57629_MOESM9_ESM.xlsx]

## Sheet: Fig.2f
100000	2.25848	-85.3128
100400	2.2473	-85.3264
100800	2.2414	-85.252
101200	2.23074	-85.2183
101600	2.22506	-85.3611
102000	2.21808	-85.1831
102400	2.20763	-85.1812
102800	2.19708	-85.2246
103200	2.19031	-85.3385
103600	2.18424	-85.295
104000	2.17656	-85.2936
104400	2.17006	-85.2741
104800	2.16112	-85.2665
105200	2.15351	-85.1922
105600	2.14732	-85.2019
106000	2.13894	-85.2383
106400	2.13314	-85.252
106800	2.12433	-85.2252
107200	2.11736	-85.1788
107600	2.10967	-85.2352
108000	2.10058	-85.2083
108400	2.09549	-85.2011
108800	2.08793	-85.2516
109200	2.08202	-85.2632
109600	2.07674	-85.1913
110000	2.06559	-85.239
110400	2.06118	-85.2673
110800	2.05065	-85.1673
111200	2.04403	-85.2676
111600	2.04149	-85.3171
112000	2.03633	-85.2664
112400	2.0291	-85.1145
112800	2.0202	-85.132
113200	2.01301	-85.1172
113600	2.00431	-85.112
114000	1.99969	-85.1675
114400	1.98994	-85.1035
114800	1.9875	-85.1547
115200	1.98503	-85.1358
115600	1.98088	-85.2428
116000	1.96727	-85.1881
116400	1.96116	-85.1781
116800	1.95968	-85.0945
117200	1.95282	-85.2654
117600	1.94122	-85.097
118000	1.93989	-85.1616
118400	1.92821	-85.1758
118800	1.92812	-85.2139
119200	1.91861	-85.1632
119600	1.91676	-85.2003
120000	1.9152	-85.3341
120400	1.89735	-85.1539
120800	1.89576	-85.2122
121200	1.89255	-85.1826
121600	1.88537	-85.2173
122000	1.88403	-85.1819
122400	1.87535	-85.1837
122800	1.87207	-85.0642
123200	1.86557	-84.9886
123600	1.86395	-84.875
124000	1.85548	-84.9222
124400	1.84907	-85.2047
124800	1.84579	-85.2289
125200	1.83568	-85.3897
125600	1.82445	-85.2269
126000	1.82415	-84.9189
126400	1.83083	-85.0933
126800	1.80927	-85.5431
127200	1.80494	-84.7602
127600	1.8057	-85.4686
128000	1.78865	-84.6884
128400	1.79269	-85.6128
128800	1.77742	-84.924
129200	1.78294	-85.42
129600	1.79102	-84.6538
130000	1.76027	-84.9144
130400	1.75951	-85.6468
130800	1.77523	-85.2929
131200	1.76164	-84.5875
131600	1.7529	-84.6883
132000	1.73578	-84.7952
132400	1.73195	-85.2722
132800	1.728	-85.4162
133200	1.72097	-85.4253
133600	1.7169	-85.3231
134000	1.71081	-84.9628
134400	1.71919	-84.6112
134800	1.72888	-84.8242
135200	1.72273	-85.4717
135600	1.69651	-85.5235
136000	1.69878	-84.7898
136400	1.71259	-85.2969
136800	1.67871	-85.3944
137200	1.69104	-84.8096
137600	1.68248	-85.6139
138000	1.6802	-84.8737
138400	1.67101	-85.6046
138800	1.67658	-84.8788
139200	1.65545	-85.1804
139600	1.66242	-85.5467
140000	1.66335	-85.0376
140400	1.64662	-85.0051
140800	1.63911	-85.3659
141200	1.63943	-85.4362
141600	1.6411	-85.4052
142000	1.63712	-85.4014
142400	1.63274	-85.2785
142800	1.6298	-85.32
143200	1.62376	-85.2937
143600	1.617	-85.3236
144000	1.60996	-85.2386
144400	1.60789	-85.2624
144800	1.60016	-85.1711
145200	1.59824	-85.2197
145600	1.59815	-85.2567
146000	1.59048	-85.313
146400	1.58718	-85.2827
146800	1.58111	-85.2719
147200	1.57766	-85.2698
147600	1.57138	-85.3022
148000	1.56941	-85.3514
148400	1.56664	-85.2924
148800	1.56092	-85.3261
149200	1.5595	-85.4336
149600	1.55524	-85.2872
150000	1.54773	-85.2321
150400	1.54287	-85.3213
150800	1.54224	-85.3381
151200	1.53851	-85.3493
151600	1.53487	-85.3588
152000	1.53182	-85.3442
152400	1.52947	-85.3394
152800	1.52495	-85.3609
153200	1.52303	-85.3863
153600	1.5157	-85.3947
154000	1.50964	-85.3689
154400	1.50572	-85.2402
154800	1.50338	-85.2221
155200	1.49826	-85.3609
155600	1.4954	-85.3369
156000	1.49485	-85.3683
156400	1.48771	-85.2219
156800	1.48483	-85.318
157200	1.47921	-85.4619
157600	1.47741	-85.3871
158000	1.47808	-85.2938
158400	1.47046	-85.3333
158800	1.46766	-85.3203
159200	1.46387	-85.3869
159600	1.46137	-85.3277
160000	1.45155	-85.4487
160400	1.45301	-85.3396
160800	1.45043	-85.3476
161200	1.44709	-85.3577
161600	1.4407	-85.3168
162000	1.44006	-85.444
162400	1.43706	-85.3805
162800	1.43269	-85.3199
163200	1.4318	-85.3831
163600	1.42704	-85.3858
164000	1.42256	-85.4906
164400	1.42151	-85.5342
164800	1.41312	-85.5076
165200	1.41309	-85.3614
165600	1.40989	-85.317
166000	1.40843	-85.2608
166400	1.39974	-85.3605
166800	1.39879	-85.4374
167200	1.39721	-85.3493
167600	1.3951	-85.3877
168000	1.39553	-85.4632
168400	1.39016	-85.4723
168800	1.38501	-85.4723
169200	1.38341	-85.4237
169600	1.38037	-85.2239
170000	1.37631	-85.3559
170400	1.37049	-85.3285
170800	1.36862	-85.3719
171200	1.36438	-85.4157
171600	1.36736	-85.475
172000	1.36015	-85.4043
172400	1.35766	-85.3874
172800	1.35575	-85.3883
173200	1.35028	-85.4817
173600	1.34506	-85.4841
174000	1.34498	-85.4755
174400	1.34191	-85.5883
174800	1.33669	-85.4186
175200	1.33497	-85.3762
175600	1.33367	-85.5335
176000	1.32854	-85.4048
176400	1.32648	-85.4225
176800	1.32478	-85.4577
177200	1.3206	-85.3827
177600	1.31746	-85.3913
178000	1.31524	-85.4324
178400	1.31226	-85.4209
178800	1.30938	-85.4652
179200	1.30639	-85.4802
179600	1.30366	-85.4369
180000	1.29952	-85.3744
180400	1.2999	-85.4916
180800	1.29402	-85.4203
181200	1.29061	-85.4059
181600	1.28952	-85.4159
182000	1.28743	-85.4463
182400	1.28517	-85.4141
182800	1.2822	-85.4564
183200	1.27894	-85.3409
183600	1.27641	-85.3078
184000	1.27347	-85.4319
184400	1.2713	-85.443
184800	1.27067	-85.4419
185200	1.26727	-85.4274
185600	1.26371	-85.4245
186000	1.26159	-85.4336
186400	1.25894	-85.4694
186800	1.25636	-85.4856
187200	1.25432	-85.483
187600	1.25105	-85.4722
188000	1.24797	-85.5255
188400	1.24562	-85.4583
188800	1.24214	-85.5204
189200	1.24028	-85.6248
189600	1.23591	-85.5366
190000	1.2352	-85.5611
190400	1.23171	-85.5311
190800	1.23006	-85.5537
191200	1.22577	-85.6346
191600	1.22452	-85.4766
192000	1.21998	-85.5953
192400	1.21971	-85.4812
192800	1.21663	-85.5673
193200	1.21608	-85.659
193600	1.21033	-85.6111
194000	1.21146	-85.6149
194400	1.20434	-85.6384
194800	1.20349	-85.566
195200	1.19856	-85.5474
195600	1.19823	-85.4952
196000	1.19376	-85.6587
196400	1.19245	-85.5508
196800	1.19087	-85.6152
197200	1.18614	-85.5201
197600	1.18649	-85.6352
198000	1.18483	-85.6564
198400	1.18068	-85.5967
198800	1.17823	-85.6178
199200	1.17827	-85.5647
199600	1.17394	-85.6036
200000	1.17121	-85.5983
200400	1.16949	-85.6325
200800	1.16717	-85.6276
201200	1.16295	-85.6031
201600	1.16118	-85.6033
202000	1.15949	-85.5868
202400	1.15748	-85.6493
202800	1.15375	-85.5399
203200	1.15281	-85.5129
203600	1.15061	-85.659
204000	1.14987	-85.6256
204400	1.14666	-85.6735
204800	1.14485	-85.6225
205200	1.14153	-85.6696
205600	1.13916	-85.6815
206000	1.13642	-85.6799
206400	1.13452	-85.6058
206800	1.13358	-85.5468
207200	1.13014	-85.6468
207600	1.12761	-85.6716
208000	1.12666	-85.4937
208400	1.12187	-85.6185
208800	1.12259	-85.5165
209200	1.11896	-85.6064
209600	1.11797	-85.634
210000	1.11564	-85.651
210400	1.11259	-85.6675
210800	1.11231	-85.6695
211200	1.10898	-85.6035
211600	1.10725	-85.5763
212000	1.10514	-85.6301
212400	1.10391	-85.6253
212800	1.09943	-85.6763
213200	1.09909	-85.6283
213600	1.09807	-85.5957
214000	1.09553	-85.7362
214400	1.09279	-85.5688
214800	1.09132	-85.6928
215200	1.08902	-85.6989
215600	1.08796	-85.6855
216000	1.08551	-85.7261
216400	1.08207	-85.7559
216800	1.08058	-85.687
217200	1.07895	-85.7357
217600	1.07671	-85.7939
218000	1.07418	-85.7355
218400	1.07213	-85.7525
218800	1.07001	-85.6956
219200	1.06817	-85.7394
219600	1.06622	-85.7568
220000	1.06411	-85.7687
220400	1.06096	-85.7677
220800	1.05893	-85.7463
221200	1.05768	-85.7247
221600	1.05597	-85.7776
222000	1.05358	-85.8464
222400	1.05151	-85.8334
222800	1.04955	-85.7889
223200	1.04801	-85.7747
223600	1.04565	-85.7723
224000	1.04376	-85.805
224400	1.04224	-85.8137
224800	1.0396	-85.8157
225200	1.0378	-85.8192
225600	1.03603	-85.8104
226000	1.03337	-85.8263
226400	1.03141	-85.8332
226800	1.03004	-85.8423
227200	1.02773	-85.8275
227600	1.02584	-85.8349
228000	1.02377	-85.8317
228400	1.02272	-85.8647
228800	1.01884	-85.8516
229200	1.01797	-85.8429
229600	1.0163	-85.8579
230000	1.01378	-85.8346
230400	1.01228	-85.8775
230800	1.00994	-85.871
231200	1.00878	-85.8432
231600	1.00659	-85.8695
232000	1.00511	-85.867
232400	1.00374	-85.9078
232800	1.00145	-85.841
233200	0.99898	-85.871
233600	0.99753	-85.856
234000	0.99493	-85.8335
234400	0.99325	-85.8514
234800	0.99178	-85.8971
235200	0.9902	-85.8602
235600	0.98785	-85.8657
236000	0.98596	-85.8477
236400	0.98433	-85.8715
236800	0.98242	-85.8795
237200	0.98127	-85.8924
237600	0.97897	-85.8419
238000	0.97687	-85.8856
238400	0.9755	-85.8743
238800	0.973	-85.8853
239200	0.97151	-85.8881
239600	0.97014	-85.9166
240000	0.96778	-85.8619
240400	0.96611	-85.8697
240800	0.96381	-85.8998
241200	0.96244	-85.8788
241600	0.96147	-85.8554
242000	0.95893	-85.8702
242400	0.95785	-85.9497
242800	0.9557	-85.8776
243200	0.95272	-85.8959
243600	0.9523	-85.9356
244000	0.9507	-85.8944
244400	0.94863	-85.8675
244800	0.94639	-85.905
245200	0.94531	-85.9502
245600	0.94351	-85.9254
246000	0.94183	-85.906
246400	0.94062	-85.9435
246800	0.93821	-85.932
247200	0.93658	-85.9407
247600	0.93494	-85.931
248000	0.93288	-85.9628
248400	0.92978	-85.9899
248800	0.92858	-85.9002
249200	0.92763	-85.9039
249600	0.92563	-86.0063
250000	0.92344	-85.9595
250400	0.92197	-85.9629
250800	0.91965	-85.9823
251200	0.91828	-85.9213
251600	0.91638	-85.9644
252000	0.91492	-85.9276
252400	0.91293	-85.9316
252800	0.91142	-85.982
253200	0.90995	-85.9953
253600	0.90816	-85.9213
254000	0.90589	-85.9235
254400	0.9038	-85.9565
254800	0.90224	-86.0095
255200	0.90158	-85.9932
255600	0.90057	-85.9333
256000	0.89862	-85.9029
256400	0.89719	-85.894
256800	0.89557	-85.9594
257200	0.89361	-85.9902
257600	0.89139	-86.0401
258000	0.88769	-86.0972
258400	0.8843	-85.9428
258800	0.88526	-85.8029
259200	0.88565	-85.9993
259600	0.87992	-86.1253
260000	0.87959	-85.7304
260400	0.87926	-86.0998
260800	0.87358	-85.8508
261200	0.87737	-86.0881
261600	0.87025	-85.8058
262000	0.87197	-86.1827
262400	0.87054	-85.7602
262800	0.86343	-86.0521
263200	0.86864	-86.0938
263600	0.8652	-85.7618
264000	0.85851	-85.8147
264400	0.85628	-86.0688
264800	0.85701	-86.224
265200	0.85662	-86.2298
265600	0.85379	-86.2463
266000	0.85172	-86.236
266400	0.84895	-86.2145
266800	0.84529	-86.1863
267200	0.84236	-85.9988
267600	0.84208	-85.7864
268000	0.84461	-85.6958
268400	0.84451	-85.932
268800	0.83924	-86.2015
269200	0.83354	-85.8715
269600	0.83761	-85.833
270000	0.83149	-86.1615
270400	0.83066	-85.7151
270800	0.82842	-86.1468
271200	0.8283	-85.7967
271600	0.82242	-86.0116
272000	0.82486	-85.98
272400	0.81955	-85.7521
272800	0.81692	-86.025
273200	0.81713	-85.9621
273600	0.81554	-85.8416
274000	0.81115	-85.8287
274400	0.80796	-85.9002
274800	0.80648	-85.9408
275200	0.80496	-85.9621
275600	0.80241	-85.9474
276000	0.80056	-85.9099
276400	0.79784	-85.8718
276800	0.79522	-85.8452
277200	0.7935	-85.8153
277600	0.79159	-85.8119
278000	0.78901	-85.807
278400	0.78643	-85.8668
278800	0.78404	-85.7864
279200	0.78147	-85.7382
279600	0.77891	-85.74
280000	0.77657	-85.7236
280400	0.77375	-85.634
280800	0.77093	-85.6964
281200	0.76836	-85.6177
281600	0.76493	-85.6761
282000	0.76372	-85.6181
282400	0.76012	-85.5859
282800	0.75648	-85.58
283200	0.75351	-85.6552
283600	0.7511	-85.5108
284000	0.74807	-85.4517
284400	0.74349	-85.4425
284800	0.7394	-85.4225
285200	0.7362	-85.3866
285600	0.73195	-85.3868
286000	0.72789	-85.3829
286400	0.72458	-85.3343
286800	0.71971	-85.293
287200	0.71576	-85.2567
287600	0.70978	-85.2
288000	0.70487	-85.1395
288400	0.69951	-84.9956
288800	0.69354	-84.8783
289200	0.68739	-84.7635
289600	0.68061	-84.584
290000	0.67347	-84.3726
290400	0.66575	-84.1341
290800	0.65776	-83.8117
291200	0.64943	-83.4259
291600	0.64104	-82.8375
292000	0.63304	-82.1892
292400	0.62605	-81.4106
292800	0.61892	-80.442
293200	0.61437	-79.45
293600	0.61248	-78.5389
294000	0.61183	-77.8442
294400	0.61054	-77.3791
294800	0.606	-77.1283
295200	0.59691	-76.6306
295600	0.58756	-75.7022
296000	0.58004	-74.5077
296400	0.572	-73.2912
296800	0.56644	-71.6332
297200	0.56395	-70.0893
297600	0.55894	-68.5553
298000	0.5547	-66.4467
298400	0.55841	-64.1425
298800	0.56405	-62.656
299200	0.5619	-61.161
299600	0.55775	-58.5634
300000	0.56424	-54.9983
300400	0.582	-51.4324
300800	0.61209	-48.1262
301200	0.65244	-45.6911
301600	0.69638	-43.2474
302000	0.77025	-40.7383
302400	0.87172	-41.7758
302800	0.93313	-44.3762
303200	0.99847	-44.5267
303600	1.112	-45.4781
304000	1.25053	-48.7267
304400	1.40975	-54.7379
304800	1.50402	-65.9328
305200	1.39623	-74.9903
305600	1.30088	-78.4786
306000	1.2326	-81.1019
306400	1.16737	-82.32
306800	1.12731	-82.6578
307200	1.09744	-83.3554
307600	1.06917	-83.7297
308000	1.04671	-84.1823
308400	1.02662	-84.417
308800	1.00939	-84.6115
309200	0.99403	-84.8128
309600	0.98106	-84.9672
310000	0.96809	-85.043
310400	0.95739	-85.2273
310800	0.94733	-85.3543
311200	0.93826	-85.3537
311600	0.93002	-85.4305
312000	0.92202	-85.4603
312400	0.9137	-85.538
312800	0.90705	-85.6015
313200	0.9011	-85.6215
313600	0.89505	-85.6813
314000	0.89049	-85.7081
314400	0.88485	-85.7691
314800	0.88115	-85.8512
315200	0.87562	-85.8896
315600	0.87049	-85.9078
316000	0.86585	-85.9136
316400	0.86242	-85.9669
316800	0.85755	-85.9783
317200	0.85437	-86.0194
317600	0.85002	-85.9961
318000	0.84712	-85.9682
318400	0.84339	-86.0849
318800	0.84076	-86.0561
319200	0.83731	-86.0674
319600	0.83414	-86.0637
320000	0.83133	-86.1318
320400	0.82835	-86.1382
320800	0.82534	-86.136
321200	0.82261	-86.1379
321600	0.81914	-86.1018
322000	0.81599	-86.1648
322400	0.81484	-86.2372
322800	0.81055	-86.246
323200	0.80876	-86.1685
323600	0.80644	-86.0847
324000	0.80624	-86.062
324400	0.8039	-86.1023
324800	0.803	-86.2683
325200	0.79818	-86.3773
325600	0.79598	-86.1482
326000	0.79559	-86.1508
326400	0.79311	-86.4016
326800	0.78948	-86.0971
327200	0.79082	-86.3421
327600	0.78511	-86.2282
328000	0.78794	-86.3184
328400	0.78244	-86.0802
328800	0.78167	-86.4548
329200	0.78224	-86.1533
329600	0.77608	-86.1665
330000	0.77498	-86.4607
330400	0.777	-86.4369
330800	0.77596	-86.1743
331200	0.77159	-86.0423
331600	0.76806	-86.0618
332000	0.76524	-86.1362
332400	0.763	-86.2682
332800	0.76216	-86.1759
333200	0.76162	-86.0719
333600	0.76163	-86.1292
334000	0.76209	-86.1545
334400	0.76162	-86.4251
334800	0.75604	-86.5244
335200	0.75314	-86.2469
335600	0.75657	-86.175
336000	0.75373	-86.4816
336400	0.74913	-86.2437
336800	0.75257	-86.3459
337200	0.74632	-86.3774
337600	0.75001	-86.3609
338000	0.74384	-86.3216
338400	0.74652	-86.3942
338800	0.7431	-86.1756
339200	0.74022	-86.4215
339600	0.74195	-86.4646
340000	0.74069	-86.2999
340400	0.7379	-86.2365
340800	0.73573	-86.3135
341200	0.73359	-86.4224
341600	0.73335	-86.45
342000	0.73231	-86.4383
342400	0.73108	-86.4055
342800	0.72998	-86.4022
343200	0.72822	-86.3467
343600	0.72731	-86.2994
344000	0.72675	-86.3604
344400	0.72582	-86.374
344800	0.72475	-86.4024
345200	0.723	-86.3922
345600	0.72203	-86.3842
346000	0.72062	-86.3588
346400	0.71962	-86.4491
346800	0.71911	-86.3536
347200	0.71707	-86.397
347600	0.71678	-86.3851
348000	0.71475	-86.4082
348400	0.71437	-86.4166
348800	0.71281	-86.3575
349200	0.71141	-86.4366
349600	0.71137	-86.4234
350000	0.7101	-86.3652
350400	0.7088	-86.3775
350800	0.70733	-86.3801
351200	0.70605	-86.4106
351600	0.70504	-86.4216
352000	0.70414	-86.3886
352400	0.70319	-86.378
352800	0.70198	-86.382
353200	0.70135	-86.3769
353600	0.70022	-86.3937
354000	0.69939	-86.4179
354400	0.69806	-86.4108
354800	0.69726	-86.4004
355200	0.69668	-86.4317
355600	0.69493	-86.4316
356000	0.69438	-86.4
356400	0.69294	-86.4543
356800	0.69235	-86.4054
357200	0.69119	-86.4256
357600	0.69009	-86.4223
358000	0.68911	-86.4435
358400	0.68863	-86.4318
358800	0.68712	-86.415
359200	0.68617	-86.4113
359600	0.68531	-86.4218
360000	0.68428	-86.4047
360400	0.68377	-86.4311
360800	0.68252	-86.4387
361200	0.68163	-86.4203
361600	0.6806	-86.4453
362000	0.67985	-86.398
362400	0.67869	-86.4323
362800	0.67785	-86.4447
363200	0.67703	-86.4132
363600	0.67664	-86.4143
364000	0.67495	-86.4916
364400	0.67404	-86.4286
364800	0.67374	-86.4099
365200	0.67259	-86.4342
365600	0.67138	-86.4197
366000	0.67072	-86.4317
366400	0.6701	-86.4509
366800	0.66898	-86.4288
367200	0.66812	-86.4112
367600	0.66719	-86.4341
368000	0.66633	-86.4197
368400	0.66541	-86.4149
368800	0.6648	-86.4256
369200	0.66363	-86.4333
369600	0.66296	-86.4256
370000	0.66213	-86.4467
370400	0.66096	-86.4562
370800	0.66037	-86.4405
371200	0.65979	-86.4413
371600	0.65889	-86.4547
372000	0.65781	-86.4595
372400	0.65697	-86.4347
372800	0.6562	-86.4434
373200	0.65523	-86.4494
373600	0.65443	-86.4754
374000	0.65368	-86.4825
374400	0.65285	-86.4757
374800	0.65194	-86.4504
375200	0.65114	-86.4519
375600	0.65019	-86.4848
376000	0.6496	-86.4878
376400	0.64858	-86.4761
376800	0.64787	-86.468
377200	0.64712	-86.477
377600	0.64616	-86.477
378000	0.64539	-86.4937
378400	0.64449	-86.5017
378800	0.64357	-86.4825
379200	0.64269	-86.4963
379600	0.64206	-86.4867
380000	0.64128	-86.4884
380400	0.64038	-86.4914
380800	0.63941	-86.4951
381200	0.63884	-86.4791
381600	0.63801	-86.4895
382000	0.63719	-86.4836
382400	0.63618	-86.4961
382800	0.63553	-86.5164
383200	0.6347	-86.5041
383600	0.63402	-86.4957
384000	0.63316	-86.4961
384400	0.63197	-86.5031
384800	0.6318	-86.5107
385200	0.63061	-86.5119
385600	0.62998	-86.4995
386000	0.62927	-86.4973
386400	0.62852	-86.5015
386800	0.62754	-86.4992
387200	0.62702	-86.5107
387600	0.62601	-86.5007
388000	0.62547	-86.5073
388400	0.62472	-86.5049
388800	0.62382	-86.4946
389200	0.62288	-86.5219
389600	0.62245	-86.5041
390000	0.62175	-86.5083
390400	0.62092	-86.5162
390800	0.61984	-86.5112
391200	0.61917	-86.4988
391600	0.61855	-86.5152
392000	0.61793	-86.504
392400	0.61694	-86.5529
392800	0.6163	-86.4824
393200	0.61565	-86.508
393600	0.61482	-86.4816
394000	0.61421	-86.5108
394400	0.61344	-86.5103
394800	0.61281	-86.5203
395200	0.61211	-86.5036
395600	0.61148	-86.5012
396000	0.61053	-86.5144
396400	0.60974	-86.5237
396800	0.60881	-86.5232
397200	0.60832	-86.5464
397600	0.60781	-86.5179
398000	0.60704	-86.546
398400	0.60625	-86.5016
398800	0.60543	-86.5433
399200	0.60504	-86.5425
399600	0.60401	-86.5397
400000	0.60324	-86.5433
400400	0.60284	-86.5068
400800	0.60169	-86.5044
401200	0.60111	-86.5197
401600	0.60055	-86.5227
402000	0.59983	-86.5261
402400	0.59897	-86.5339
402800	0.59848	-86.5589
403200	0.59807	-86.5521
403600	0.59736	-86.5105
404000	0.59623	-86.5377
404400	0.59586	-86.5276
404800	0.59499	-86.5229
405200	0.59447	-86.5302
405600	0.59388	-86.5807
406000	0.59268	-86.5381
406400	0.59234	-86.5203
406800	0.59179	-86.5418
407200	0.59099	-86.5119
407600	0.59017	-86.5336
408000	0.58955	-86.5035
408400	0.5893	-86.5178
408800	0.58799	-86.5256
409200	0.58766	-86.5227
409600	0.58699	-86.5035
410000	0.58605	-86.5261
410400	0.58546	-86.4778
410800	0.58502	-86.5527
411200	0.5841	-86.5309
411600	0.58349	-86.5214
412000	0.58291	-86.5203
412400	0.58221	-86.5226
412800	0.58158	-86.5037
413200	0.58108	-86.5122
413600	0.58015	-86.4949
414000	0.57955	-86.4971
414400	0.57905	-86.4971
414800	0.57835	-86.5106
415200	0.57757	-86.517
415600	0.57717	-86.5234
416000	0.57648	-86.5254
416400	0.57583	-86.5088
416800	0.57518	-86.5222
417200	0.57455	-86.4988
417600	0.57398	-86.5114
418000	0.57316	-86.5209
418400	0.57255	-86.5123
418800	0.57198	-86.5001
419200	0.57144	-86.4849
419600	0.57081	-86.5241
420000	0.57019	-86.512
420400	0.56949	-86.4969
420800	0.56879	-86.4989
421200	0.56838	-86.4981
421600	0.56765	-86.5063
422000	0.56722	-86.5104
422400	0.56651	-86.5117
422800	0.5658	-86.5081
423200	0.56531	-86.5107
423600	0.56451	-86.5022
424000	0.56392	-86.5026
424400	0.56341	-86.5144
424800	0.563	-86.527
425200	0.56226	-86.5114
425600	0.56177	-86.5097
426000	0.56112	-86.5093
426400	0.5606	-86.5019
426800	0.55966	-86.5098
427200	0.55937	-86.5103
427600	0.55872	-86.5193
428000	0.55795	-86.5055
428400	0.55756	-86.5159
428800	0.55686	-86.5422
429200	0.55626	-86.5156
429600	0.55575	-86.5198
430000	0.55483	-86.5357
430400	0.55455	-86.5343
430800	0.55388	-86.5162
431200	0.55343	-86.512
431600	0.55275	-86.5102
432000	0.55221	-86.4977
432400	0.55176	-86.5292
432800	0.55104	-86.5276
433200	0.55029	-86.5202
433600	0.54975	-86.5234
434000	0.54929	-86.544
434400	0.5485	-86.5119
434800	0.54793	-86.5319
435200	0.54752	-86.5219
435600	0.54676	-86.552
436000	0.54621	-86.5352
436400	0.54548	-86.5256
436800	0.54502	-86.5372
437200	0.54451	-86.5221
437600	0.54399	-86.5246
438000	0.54357	-86.5159
438400	0.54288	-86.5572
438800	0.54212	-86.526
439200	0.54177	-86.5428
439600	0.54119	-86.5515
440000	0.54044	-86.5283
440400	0.53993	-86.5622
440800	0.53933	-86.5393
441200	0.53902	-86.5403
441600	0.53819	-86.5164
442000	0.53781	-86.5419
442400	0.53688	-86.519
442800	0.53652	-86.538
443200	0.53613	-86.5276
443600	0.53574	-86.521
444000	0.53491	-86.4874
444400	0.53415	-86.5414
444800	0.53364	-86.5067
445200	0.53313	-86.5084
445600	0.53234	-86.5557
446000	0.53207	-86.5418
446400	0.5313	-86.5092
446800	0.53107	-86.5029
447200	0.53059	-86.5015
447600	0.53008	-86.5004
448000	0.52962	-86.5205
448400	0.52908	-86.5546
448800	0.52813	-86.5234
449200	0.528	-86.5021
449600	0.52747	-86.5555
450000	0.52666	-86.5249
450400	0.52637	-86.5049
450800	0.52554	-86.5271
451200	0.5252	-86.5525
451600	0.52452	-86.5344
452000	0.52416	-86.5511
452400	0.52309	-86.5557
452800	0.52298	-86.515
453200	0.52256	-86.5368
453600	0.52167	-86.5211
454000	0.5211	-86.556
454400	0.52068	-86.5567
454800	0.52033	-86.5789
455200	0.5202	-86.5779
455600	0.51965	-86.5318
456000	0.51938	-86.5594
456400	0.51871	-86.5918
456800	0.5178	-86.6162
457200	0.51657	-86.6007
457600	0.51563	-86.4984
458000	0.51574	-86.4592
458400	0.51656	-86.4957
458800	0.5149	-86.6601
459200	0.5137	-86.4846
459600	0.51503	-86.5498
460000	0.51262	-86.6022
460400	0.51357	-86.4139
460800	0.51179	-86.6856
461200	0.51297	-86.4215
461600	0.50995	-86.5361
462000	0.51212	-86.6269
462400	0.51059	-86.3783
462800	0.50891	-86.429
463200	0.50935	-86.7002
463600	0.51041	-86.6195
464000	0.50973	-86.4758
464400	0.5085	-86.3452
464800	0.50732	-86.3433
465200	0.50628	-86.383
465600	0.50487	-86.4597
466000	0.50393	-86.4849
466400	0.50418	-86.3545
466800	0.50515	-86.3364
467200	0.50578	-86.4887
467600	0.5045	-86.6908
468000	0.50196	-86.5594
468400	0.50398	-86.5492
468800	0.50131	-86.7015
469200	0.50139	-86.4105
469600	0.50202	-86.6068
470000	0.49988	-86.4891
470400	0.50132	-86.5808
470800	0.49869	-86.5061
471200	0.50062	-86.5545
471600	0.49827	-86.4223
472000	0.49812	-86.6494
472400	0.49877	-86.529
472800	0.49726	-86.4615
473200	0.49616	-86.5673
473600	0.49613	-86.6132
474000	0.49587	-86.6207
474400	0.49587	-86.5964
474800	0.49516	-86.5677
475200	0.49467	-86.572
475600	0.49401	-86.5593
476000	0.49349	-86.5338
476400	0.49296	-86.5697
476800	0.49255	-86.5464
477200	0.49181	-86.4664
477600	0.49195	-86.5063
478000	0.49123	-86.5423
478400	0.49049	-86.5341
478800	0.49037	-86.493
479200	0.48965	-86.5253
479600	0.48896	-86.5456
480000	0.4886	-86.5235
480400	0.48866	-86.5284
480800	0.48769	-86.52
481200	0.48732	-86.5486
481600	0.48679	-86.4912
482000	0.48618	-86.5321
482400	0.4858	-86.5482
482800	0.48553	-86.5718
483200	0.48502	-86.5312
483600	0.4844	-86.5139
484000	0.48385	-86.5271
484400	0.48352	-86.5464
484800	0.48311	-86.557
485200	0.48228	-86.5364
485600	0.48189	-86.5348
486000	0.48149	-86.5315
486400	0.48109	-86.4894
486800	0.48089	-86.4822
487200	0.4803	-86.532
487600	0.4799	-86.5411
488000	0.47928	-86.5171
488400	0.47894	-86.5104
488800	0.47844	-86.5451
489200	0.47766	-86.5349
489600	0.47792	-86.5469
490000	0.47722	-86.5174
490400	0.47684	-86.541
490800	0.47628	-86.5334
491200	0.47586	-86.5552
491600	0.47509	-86.5415
492000	0.47504	-86.5428
492400	0.47444	-86.5332
492800	0.47405	-86.5193
493200	0.4734	-86.557
493600	0.47292	-86.4747
494000	0.47266	-86.551
494400	0.47223	-86.5174
494800	0.47162	-86.5339
495200	0.47138	-86.5219
495600	0.47085	-86.5246
496000	0.47025	-86.5093
496400	0.46995	-86.5228
496800	0.46952	-86.5355
497200	0.46901	-86.5317
497600	0.46853	-86.524
498000	0.46807	-86.5442
498400	0.46777	-86.5486
498800	0.46732	-86.5201
499200	0.46692	-86.5262
499600	0.46676	-86.4948
500000	0.4661	-86.5037

## Sheet: Fig.2g
0.01	-179.1	-178.739
0.0125	-179	-178.774
0.016	-178.8	-178.805
0.02	-178.8	-178.827
0.025	-178.8	-178.837
0.0315	-178.7	-178.833
0.04	-178.9	-178.817
0.063	-178.8	-178.788
0.08	-178.7	-178.75
0.1	-178.8	-178.707
0.125	-178.6	-178.662
0.16	-178.6	-178.617
0.2	-178.6	-178.575
0.25	-178.6	-178.538
0.315	-178.5	-178.508
0.4	-178.5	-178.485
0.5	-178.5	-178.472
0.63	-178.4	-178.467
0.8	-178.4	-178.47
1	-178.4	-178.481
1.25	-177.8	-178.496
1.6	-179.4	-178.512
2	-178.4	-178.527
2.5	-178.7	-178.535
3.15	-178.5	-178.536
4	-178.9	-178.526
5	-178.3	-178.509
6.3	-178.1	-178.483
8	-178.7	-178.449
10	-178.6	-178.414
12.5	-178	-178.375
16	-178	-178.322
20	-178.2	-178.264

## Sheet: Fig.3b
0	-0.00791	0	0	0	0
-0.59995	-0.00791	-0.59995	0	5e-05	0
-0.5999	-0.00791	-0.5999	0	0.0001	0
-0.59985	-0.00791	-0.59985	0	0.00015	0
-0.5998	-0.00791	-0.5998	0	0.0002	-0.00791
-0.59975	-0.00791	-0.59975	0	0.00025	-0.00791
-0.5997	-0.00791	-0.5997	-0.00791	0.0003	-0.00791
-0.59965	-0.00791	-0.59965	-0.00791	0.00035	-0.00791
-0.5996	-0.00791	-0.5996	-0.00791	0.0004	-0.00791
-0.59955	-0.00791	-0.59955	-0.00791	0.00045	-0.00791
-0.5995	-0.00791	-0.5995	-0.00791	0.0005	-0.00791
-0.59945	-0.00791	-0.59945	-0.00791	0.00055	0
-0.5994	-0.00791	-0.5994	-0.00791	0.0006	0
-0.59935	-0.00791	-0.59935	-0.01581	0.00065	0
-0.5993	-0.00791	-0.5993	-0.01581	0.0007	-0.00791
-0.59925	-0.00791	-0.59925	-0.01581	0.00075	-0.00791
-0.5992	-0.00791	-0.5992	-0.00791	0.0008	-0.00791
-0.59915	-0.00791	-0.59915	-0.00791	0.00085	-0.00791
-0.5991	-0.00791	-0.5991	-0.00791	0.0009	-0.00791
-0.59905	-0.00791	-0.59905	-0.00791	0.00095	-0.00791
-0.599	-0.00791	-0.599	-0.00791	0.001	-0.00791
-0.59895	-0.00791	-0.59895	-0.00791	0.00105	0
-0.5989	-0.00791	-0.5989	-0.00791	0.0011	0
-0.59885	-0.00791	-0.59885	-0.00791	0.00115	0
-0.5988	-0.01581	-0.5988	-0.00791	0.0012	0
-0.59875	-0.00791	-0.59875	-0.00791	0.00125	0
-0.5987	-0.00791	-0.5987	-0.00791	0.0013	0
-0.59865	-0.00791	-0.59865	-0.00791	0.00135	-0.00791
-0.5986	-0.00791	-0.5986	0	0.0014	-0.00791
-0.59855	-0.00791	-0.59855	0	0.00145	-0.00791
-0.5985	-0.00791	-0.5985	0	0.0015	-0.00791
-0.59845	-0.00791	-0.59845	0	0.00155	-0.00791
-0.5984	-0.00791	-0.5984	-0.00791	0.0016	-0.00791
-0.59835	-0.00791	-0.59835	-0.00791	0.00165	-0.00791
-0.5983	-0.00791	-0.5983	-0.00791	0.0017	-0.00791
-0.59825	-0.00791	-0.59825	-0.00791	0.00175	0
-0.5982	-0.00791	-0.5982	-0.00791	0.0018	0
-0.59815	-0.00791	-0.59815	-0.00791	0.00185	0
-0.5981	-0.00791	-0.5981	-0.00791	0.0019	0
-0.59805	-0.00791	-0.59805	-0.00791	0.00195	0
-0.598	-0.00791	-0.598	-0.00791	0.002	0
-0.59795	-0.00791	-0.59795	-0.00791	0.00205	0
-0.5979	-0.00791	-0.5979	-0.00791	0.0021	0
-0.59785	-0.00791	-0.59785	-0.00791	0.00215	-0.00791
-0.5978	-0.00791	-0.5978	-0.00791	0.0022	-0.00791
-0.59775	-0.00791	-0.59775	-0.00791	0.00225	-0.00791
-0.5977	-0.00791	-0.5977	-0.00791	0.0023	-0.00791
-0.59765	-0.00791	-0.59765	-0.00791	0.00235	-0.00791
-0.5976	-0.00791	-0.5976	-0.00791	0.0024	-0.00791
-0.59755	-0.00791	-0.59755	-0.00791	0.00245	-0.00791
-0.5975	-0.01581	-0.5975	-0.00791	0.0025	0
-0.59745	-0.01581	-0.59745	-0.00791	0.00255	0
-0.5974	-0.01581	-0.5974	-0.00791	0.0026	0
-0.59735	-0.02372	-0.59735	-0.00791	0.00265	0
-0.5973	-0.01581	-0.5973	-0.00791	0.0027	0
-0.59725	-0.01581	-0.59725	0	0.00275	0
-0.5972	-0.01581	-0.5972	0	0.0028	0
-0.59715	-0.00791	-0.59715	0	0.00285	0
-0.5971	-0.00791	-0.5971	0	0.0029	0
-0.59705	-0.00791	-0.59705	-0.00791	0.00295	0
-0.597	-0.01581	-0.597	-0.00791	0.003	0
-0.59695	-0.01581	-0.59695	-0.00791	0.00305	0
-0.5969	-0.01581	-0.5969	-0.00791	0.0031	0
-0.59685	-0.01581	-0.59685	-0.00791	0.00315	0
-0.5968	-0.01581	-0.5968	-0.00791	0.0032	0
-0.59675	-0.01581	-0.59675	-0.00791	0.00325	0
-0.5967	-0.01581	-0.5967	0	0.0033	0
-0.59665	-0.01581	-0.59665	0	0.00335	0
-0.5966	-0.01581	-0.5966	0	0.0034	0
-0.59655	-0.01581	-0.59655	-0.00791	0.00345	0
-0.5965	-0.00791	-0.5965	-0.00791	0.0035	0
-0.59645	-0.00791	-0.59645	-0.00791	0.00355	-0.00791
-0.5964	-0.00791	-0.5964	-0.00791	0.0036	-0.00791
-0.59635	-0.00791	-0.59635	-0.00791	0.00365	-0.00791
-0.5963	-0.00791	-0.5963	0	0.0037	-0.00791
-0.59625	-0.01581	-0.59625	-0.00791	0.00375	-0.00791
-0.5962	-0.01581	-0.5962	-0.00791	0.0038	-0.00791
-0.59615	-0.01581	-0.59615	-0.00791	0.00385	-0.00791
-0.5961	-0.00791	-0.5961	-0.00791	0.0039	0
-0.59605	-0.00791	-0.59605	-0.00791	0.00395	0
-0.596	0	-0.596	0	0.004	0
-0.59595	0	-0.59595	0	0.00405	0
-0.5959	0	-0.5959	0	0.0041	0
-0.59585	0	-0.59585	-0.00791	0.00415	0
-0.5958	0	-0.5958	-0.00791	0.0042	0
-0.59575	-0.00791	-0.59575	-0.00791	0.00425	0
-0.5957	-0.00791	-0.5957	-0.00791	0.0043	0
-0.59565	-0.00791	-0.59565	0	0.00435	0
-0.5956	-0.00791	-0.5956	0	0.0044	0
-0.59555	0	-0.59555	0.00791	0.00445	0
-0.5955	0	-0.5955	0.00791	0.0045	0
-0.59545	0	-0.59545	0.00791	0.00455	0
-0.5954	0	-0.5954	0	0.0046	0
-0.59535	0	-0.59535	0	0.00465	0
-0.5953	0	-0.5953	0	0.0047	0
-0.59525	-0.00791	-0.59525	0	0.00475	0
-0.5952	-0.00791	-0.5952	0.00791	0.0048	0
-0.59515	-0.00791	-0.59515	0	0.00485	0
-0.5951	0	-0.5951	0	0.0049	-0.00791
-0.59505	0	-0.59505	0	0.00495	-0.00791
-0.595	0	-0.595	0	0.005	-0.00791
-0.59495	0	-0.59495	0	0.00505	-0.00791
-0.5949	0	-0.5949	0	0.0051	-0.00791
-0.59485	0	-0.59485	0	0.00515	0
-0.5948	0	-0.5948	0	0.0052	0
-0.59475	0	-0.59475	0	0.00525	0
-0.5947	0	-0.5947	0	0.0053	0
-0.59465	0	-0.59465	0	0.00535	0
-0.5946	0	-0.5946	0	0.0054	0
-0.59455	0	-0.59455	0	0.00545	0
-0.5945	0	-0.5945	0	0.0055	0
-0.59445	0	-0.59445	0	0.00555	0
-0.5944	0	-0.5944	0	0.0056	0
-0.59435	0	-0.59435	0	0.00565	0
-0.5943	0	-0.5943	0	0.0057	0
-0.59425	0	-0.59425	0	0.00575	0
-0.5942	0	-0.5942	-0.00791	0.0058	0
-0.59415	0	-0.59415	-0.00791	0.00585	0
-0.5941	0	-0.5941	-0.00791	0.0059	0
-0.59405	0	-0.59405	-0.00791	0.00595	0
-0.594	0	-0.594	-0.00791	0.006	0
-0.59395	0	-0.59395	0	0.00605	0
-0.5939	0	-0.5939	0	0.0061	0
-0.59385	0	-0.59385	0	0.00615	-0.00791
-0.5938	0.00791	-0.5938	-0.00791	0.0062	-0.00791
-0.59375	0.00791	-0.59375	-0.00791	0.00625	-0.00791
-0.5937	0	-0.5937	-0.01581	0.0063	-0.00791
-0.59365	0	-0.59365	-0.01581	0.00635	0
-0.5936	0	-0.5936	-0.01581	0.0064	0
-0.59355	0	-0.59355	-0.01581	0.00645	0
-0.5935	0	-0.5935	-0.00791	0.0065	0
-0.59345	0	-0.59345	-0.00791	0.00655	0
-0.5934	0	-0.5934	-0.00791	0.0066	0
-0.59335	0	-0.59335	-0.01581	0.00665	0
-0.5933	0	-0.5933	-0.01581	0.0067	-0.00791
-0.59325	0	-0.59325	-0.01581	0.00675	-0.00791
-0.5932	0	-0.5932	-0.01581	0.0068	-0.00791
-0.59315	0	-0.59315	-0.01581	0.00685	-0.00791
-0.5931	0	-0.5931	-0.01581	0.0069	-0.00791
-0.59305	0	-0.59305	-0.00791	0.00695	-0.00791
-0.593	0	-0.593	-0.00791	0.007	-0.00791
-0.59295	0	-0.59295	-0.00791	0.00705	-0.00791
-0.5929	-0.00791	-0.5929	-0.01581	0.0071	-0.00791
-0.59285	-0.00791	-0.59285	-0.01581	0.00715	-0.00791
-0.5928	-0.00791	-0.5928	-0.01581	0.0072	-0.00791
-0.59275	0	-0.59275	-0.01581	0.00725	-0.00791
-0.5927	0.00791	-0.5927	-0.01581	0.0073	-0.00791
-0.59265	0.00791	-0.59265	-0.00791	0.00735	-0.00791
-0.5926	0.00791	-0.5926	-0.00791	0.0074	-0.00791
-0.59255	0.00791	-0.59255	-0.00791	0.00745	-0.00791
-0.5925	0	-0.5925	-0.00791	0.0075	-0.00791
-0.59245	-0.00791	-0.59245	-0.01581	0.00755	-0.00791
-0.5924	-0.00791	-0.5924	-0.01581	0.0076	-0.00791
-0.59235	-0.00791	-0.59235	-0.01581	0.00765	-0.00791
-0.5923	-0.00791	-0.5923	-0.01581	0.0077	-0.00791
-0.59225	0	-0.59225	-0.01581	0.00775	-0.00791
-0.5922	0	-0.5922	-0.01581	0.0078	0
-0.59215	0	-0.59215	-0.01581	0.00785	0
-0.5921	0	-0.5921	-0.00791	0.0079	-0.00791
-0.59205	0	-0.59205	-0.00791	0.00795	-0.00791
-0.592	0	-0.592	-0.00791	0.008	-0.00791
-0.59195	0	-0.59195	-0.01581	0.00805	0
-0.5919	-0.00791	-0.5919	-0.01581	0.0081	0
-0.59185	-0.00791	-0.59185	-0.01581	0.00815	0
-0.5918	-0.00791	-0.5918	-0.01581	0.0082	0
-0.59175	-0.00791	-0.59175	-0.00791	0.00825	0
-0.5917	-0.00791	-0.5917	-0.00791	0.0083	0
-0.59165	-0.00791	-0.59165	-0.00791	0.00835	0
-0.5916	-0.00791	-0.5916	-0.00791	0.0084	0
-0.59155	-0.00791	-0.59155	-0.00791	0.00845	0
-0.5915	-0.00791	-0.5915	-0.00791	0.0085	0
-0.59145	-0.00791	-0.59145	-0.00791	0.00855	0
-0.5914	-0.00791	-0.5914	-0.00791	0.0086	0.00791
-0.59135	-0.00791	-0.59135	-0.00791	0.00865	0.00791
-0.5913	-0.00791	-0.5913	-0.00791	0.0087	0.00791
-0.59125	-0.00791	-0.59125	-0.00791	0.00875	0
-0.5912	-0.00791	-0.5912	-0.00791	0.0088	0
-0.59115	-0.00791	-0.59115	-0.00791	0.00885	0
-0.5911	-0.01581	-0.5911	-0.00791	0.0089	0
-0.59105	-0.01581	-0.59105	-0.00791	0.00895	0
-0.591	-0.01581	-0.591	-0.00791	0.009	0
-0.59095	-0.00791	-0.59095	-0.00791	0.00905	0
-0.5909	-0.00791	-0.5909	-0.00791	0.0091	0
-0.59085	-0.00791	-0.59085	-0.00791	0.00915	0
-0.5908	-0.00791	-0.5908	-0.00791	0.0092	0
-0.59075	-0.00791	-0.59075	-0.01581	0.00925	0
-0.5907	-0.00791	-0.5907	-0.01581	0.0093	0
-0.59065	-0.00791	-0.59065	-0.01581	0.00935	0
-0.5906	-0.00791	-0.5906	-0.00791	0.0094	0
-0.59055	-0.00791	-0.59055	-0.00791	0.00945	0
-0.5905	0	-0.5905	-0.00791	0.0095	0
-0.59045	0	-0.59045	-0.00791	0.00955	0.00791
-0.5904	-0.00791	-0.5904	-0.00791	0.0096	0.00791
-0.59035	-0.00791	-0.59035	-0.00791	0.00965	0
-0.5903	-0.00791	-0.5903	-0.00791	0.0097	0
-0.59025	-0.00791	-0.59025	-0.00791	0.00975	0
-0.5902	-0.00791	-0.5902	-0.00791	0.0098	0
-0.59015	-0.00791	-0.59015	-0.00791	0.00985	0
-0.5901	-0.00791	-0.5901	-0.00791	0.0099	0
-0.59005	-0.00791	-0.59005	-0.00791	0.00995	0
-0.59	-0.00791	-0.59	-0.00791	0.01	0
-0.58995	-0.00791	-0.58995	-0.00791	0.01005	0
-0.5899	0	-0.5899	-0.00791	0.0101	0
-0.58985	0	-0.58985	-0.00791	0.01015	0
-0.5898	0	-0.5898	-0.00791	0.0102	0
-0.58975	0	-0.58975	-0.00791	0.01025	0
-0.5897	-0.00791	-0.5897	-0.00791	0.0103	0
-0.58965	-0.00791	-0.58965	-0.00791	0.01035	0
-0.5896	-0.00791	-0.5896	-0.00791	0.0104	0
-0.58955	-0.00791	-0.58955	0	0.01045	0
-0.5895	-0.00791	-0.5895	0	0.0105	0
-0.58945	0	-0.58945	0	0.01055	0
-0.5894	0	-0.5894	0	0.0106	0
-0.58935	-0.00791	-0.58935	0	0.01065	0
-0.5893	-0.00791	-0.5893	0	0.0107	0
-0.58925	-0.00791	-0.58925	0	0.01075	0
-0.5892	-0.00791	-0.5892	0	0.0108	0
-0.58915	-0.00791	-0.58915	0	0.01085	0
-0.5891	-0.00791	-0.5891	0	0.0109	0
-0.58905	0	-0.58905	-0.00791	0.01095	0
-0.589	0	-0.589	-0.00791	0.011	0
-0.58895	0	-0.58895	-0.00791	0.01105	0
-0.5889	0	-0.5889	-0.00791	0.0111	0
-0.58885	-0.00791	-0.58885	-0.00791	0.01115	0
-0.5888	-0.00791	-0.5888	-0.00791	0.0112	0
-0.58875	-0.00791	-0.58875	-0.00791	0.01125	0
-0.5887	-0.00791	-0.5887	-0.00791	0.0113	0
-0.58865	-0.00791	-0.58865	-0.00791	0.01135	0
-0.5886	-0.00791	-0.5886	-0.00791	0.0114	0
-0.58855	-0.00791	-0.58855	-0.00791	0.01145	0
-0.5885	0	-0.5885	-0.00791	0.0115	0
-0.58845	0	-0.58845	-0.00791	0.01155	0
-0.5884	0	-0.5884	-0.00791	0.0116	0
-0.58835	0	-0.58835	-0.00791	0.01165	0
-0.5883	0	-0.5883	-0.00791	0.0117	0
-0.58825	0	-0.58825	-0.00791	0.01175	0
-0.5882	0	-0.5882	-0.00791	0.0118	0
-0.58815	0	-0.58815	-0.00791	0.01185	0
-0.5881	-0.00791	-0.5881	-0.00791	0.0119	0
-0.58805	-0.00791	-0.58805	-0.00791	0.01195	0
-0.588	-0.00791	-0.588	-0.00791	0.012	0
-0.58795	-0.00791	-0.58795	-0.00791	0.01205	0
-0.5879	-0.00791	-0.5879	-0.00791	0.0121	0
-0.58785	-0.00791	-0.58785	0	0.01215	0
-0.5878	-0.00791	-0.5878	0	0.0122	0
-0.58775	-0.00791	-0.58775	0	0.01225	0
-0.5877	-0.00791	-0.5877	0	0.0123	0
-0.58765	-0.00791	-0.58765	-0.00791	0.01235	0
-0.5876	-0.00791	-0.5876	-0.00791	0.0124	0
-0.58755	0	-0.58755	0	0.01245	0
-0.5875	0	-0.5875	-0.00791	0.0125	-0.00791
-0.58745	0	-0.58745	-0.00791	0.01255	-0.00791
-0.5874	0	-0.5874	-0.00791	0.0126	-0.00791
-0.58735	0.00791	-0.58735	-0.00791	0.01265	-0.00791
-0.5873	0.00791	-0.5873	-0.00791	0.0127	-0.00791
-0.58725	0.00791	-0.58725	-0.00791	0.01275	-0.00791
-0.5872	0.00791	-0.5872	-0.00791	0.0128	-0.00791
-0.58715	0	-0.58715	-0.00791	0.01285	-0.00791
-0.5871	0	-0.5871	-0.00791	0.0129	-0.00791
-0.58705	0	-0.58705	-0.00791	0.01295	-0.00791
-0.587	0	-0.587	-0.00791	0.013	-0.00791
-0.58695	0	-0.58695	-0.00791	0.01305	-0.00791
-0.5869	0	-0.5869	-0.00791	0.0131	-0.00791
-0.58685	0	-0.58685	-0.00791	0.01315	-0.00791
-0.5868	0	-0.5868	0	0.0132	-0.00791
-0.58675	0	-0.58675	0	0.01325	-0.00791
-0.5867	0	-0.5867	0	0.0133	-0.00791
-0.58665	0	-0.58665	-0.00791	0.01335	-0.00791
-0.5866	0	-0.5866	-0.00791	0.0134	-0.00791
-0.58655	0	-0.58655	-0.00791	0.01345	-0.00791
-0.5865	0	-0.5865	-0.00791	0.0135	-0.01581
-0.58645	0	-0.58645	-0.00791	0.01355	-0.01581
-0.5864	0	-0.5864	-0.00791	0.0136	-0.00791
-0.58635	-0.00791	-0.58635	-0.00791	0.01365	-0.00791
-0.5863	-0.00791	-0.5863	-0.00791	0.0137	-0.00791
-0.58625	-0.00791	-0.58625	-0.00791	0.01375	-0.01581
-0.5862	0	-0.5862	0	0.0138	-0.01581
-0.58615	0	-0.58615	0	0.01385	-0.01581
-0.5861	0	-0.5861	0	0.0139	-0.00791
-0.58605	-0.00791	-0.58605	0	0.01395	-0.00791
-0.586	-0.00791	-0.586	0	0.014	-0.00791
-0.58595	-0.01581	-0.58595	0	0.01405	-0.00791
-0.5859	-0.00791	-0.5859	0	0.0141	-0.00791
-0.58585	-0.00791	-0.58585	0	0.01415	-0.00791
-0.5858	-0.00791	-0.5858	0	0.0142	-0.01581
-0.58575	-0.00791	-0.58575	0	0.01425	-0.01581
-0.5857	-0.00791	-0.5857	0	0.0143	-0.01581
-0.58565	-0.00791	-0.58565	0	0.01435	-0.01581
-0.5856	-0.00791	-0.5856	-0.00791	0.0144	-0.01581
-0.58555	-0.00791	-0.58555	-0.00791	0.01445	-0.01581
-0.5855	-0.01581	-0.5855	-0.01581	0.0145	-0.01581
-0.58545	-0.01581	-0.58545	-0.01581	0.01455	-0.01581
-0.5854	-0.01581	-0.5854	-0.01581	0.0146	-0.01581
-0.58535	-0.01581	-0.58535	-0.01581	0.01465	-0.01581
-0.5853	-0.01581	-0.5853	-0.00791	0.0147	-0.01581
-0.58525	-0.00791	-0.58525	-0.00791	0.01475	-0.01581
-0.5852	-0.00791	-0.5852	-0.00791	0.0148	-0.01581
-0.58515	0	-0.58515	-0.00791	0.01485	-0.01581
-0.5851	0	-0.5851	-0.00791	0.0149	-0.01581
-0.58505	-0.00791	-0.58505	-0.00791	0.01495	-0.01581
-0.585	-0.00791	-0.585	-0.00791	0.015	-0.01581
-0.58495	-0.00791	-0.58495	-0.00791	0.01505	-0.01581
-0.5849	-0.00791	-0.5849	-0.00791	0.0151	-0.01581
-0.58485	-0.00791	-0.58485	-0.00791	0.01515	-0.01581
-0.5848	-0.00791	-0.5848	-0.00791	0.0152	-0.01581
-0.58475	-0.01581	-0.58475	-0.00791	0.01525	-0.01581
-0.5847	-0.01581	-0.5847	-0.00791	0.0153	-0.01581
-0.58465	-0.01581	-0.58465	-0.00791	0.01535	-0.01581
-0.5846	-0.01581	-0.5846	-0.01581	0.0154	-0.01581
-0.58455	-0.00791	-0.58455	-0.01581	0.01545	-0.01581
-0.5845	-0.00791	-0.5845	-0.01581	0.0155	-0.01581
-0.58445	-0.00791	-0.58445	-0.01581	0.01555	-0.01581
-0.5844	-0.00791	-0.5844	-0.01581	0.0156	-0.01581
-0.58435	-0.00791	-0.58435	-0.01581	0.01565	-0.01581
-0.5843	-0.00791	-0.5843	-0.01581	0.0157	-0.01581
-0.58425	-0.01581	-0.58425	-0.01581	0.01575	-0.01581
-0.5842	-0.01581	-0.5842	-0.00791	0.0158	-0.01581
-0.58415	-0.01581	-0.58415	0	0.01585	-0.01581
-0.5841	-0.01581	-0.5841	0	0.0159	-0.01581
-0.58405	-0.01581	-0.58405	0	0.01595	-0.01581
-0.584	-0.01581	-0.584	0	0.016	-0.01581
-0.58395	-0.01581	-0.58395	-0.00791	0.01605	-0.01581
-0.5839	-0.01581	-0.5839	-0.00791	0.0161	-0.01581
-0.58385	-0.01581	-0.58385	-0.00791	0.01615	-0.00791
-0.5838	-0.01581	-0.5838	-0.00791	0.0162	-0.00791
-0.58375	-0.01581	-0.58375	-0.00791	0.01625	-0.00791
-0.5837	-0.01581	-0.5837	0	0.0163	-0.00791
-0.58365	-0.01581	-0.58365	0	0.01635	-0.00791
-0.5836	-0.01581	-0.5836	0	0.0164	-0.00791
-0.58355	-0.01581	-0.58355	0	0.01645	-0.01581
-0.5835	-0.01581	-0.5835	0	0.0165	-0.01581
-0.58345	-0.01581	-0.58345	-0.00791	0.01655	-0.00791
-0.5834	-0.00791	-0.5834	-0.00791	0.0166	-0.00791
-0.58335	-0.00791	-0.58335	-0.00791	0.01665	0
-0.5833	-0.00791	-0.5833	-0.00791	0.0167	0
-0.58325	-0.00791	-0.58325	-0.00791	0.01675	0.00791
-0.5832	-0.01581	-0.5832	0	0.0168	0.00791
-0.58315	-0.01581	-0.58315	0	0.01685	0.00791
-0.5831	-0.01581	-0.5831	0	0.0169	0
-0.58305	-0.01581	-0.58305	0	0.01695	0
-0.583	-0.01581	-0.583	0	0.017	0
-0.58295	-0.00791	-0.58295	0	0.01705	0
-0.5829	-0.00791	-0.5829	0	0.0171	0
-0.58285	-0.00791	-0.58285	0	0.01715	0
-0.5828	-0.00791	-0.5828	0	0.0172	0
-0.58275	-0.00791	-0.58275	0	0.01725	0
-0.5827	-0.01581	-0.5827	0	0.0173	0
-0.58265	-0.01581	-0.58265	0	0.01735	0
-0.5826	-0.01581	-0.5826	0	0.0174	0
-0.58255	-0.01581	-0.58255	0	0.01745	0
-0.5825	-0.01581	-0.5825	0	0.0175	0
-0.58245	-0.00791	-0.58245	0	0.01755	0
-0.5824	-0.00791	-0.5824	0	0.0176	-0.00791
-0.58235	-0.00791	-0.58235	0	0.01765	-0.00791
-0.5823	-0.00791	-0.5823	0	0.0177	-0.00791
-0.58225	-0.00791	-0.58225	0	0.01775	-0.00791
-0.5822	-0.00791	-0.5822	0	0.0178	-0.00791
-0.58215	-0.00791	-0.58215	0	0.01785	-0.00791
-0.5821	-0.00791	-0.5821	0	0.0179	0
-0.58205	-0.00791	-0.58205	0	0.01795	0
-0.582	-0.01581	-0.582	0	0.018	0
-0.58195	-0.01581	-0.58195	0	0.01805	-0.00791
-0.5819	-0.01581	-0.5819	0	0.0181	-0.01581
-0.58185	-0.01581	-0.58185	0	0.01815	-0.01581
-0.5818	-0.00791	-0.5818	0	0.0182	-0.01581
-0.58175	-0.00791	-0.58175	0	0.01825	-0.00791
-0.5817	-0.00791	-0.5817	0	0.0183	-0.00791
-0.58165	-0.00791	-0.58165	0	0.01835	-0.00791
-0.5816	-0.00791	-0.5816	0	0.0184	-0.00791
-0.58155	-0.00791	-0.58155	0	0.01845	-0.00791
-0.5815	-0.00791	-0.5815	0	0.0185	-0.01581
-0.58145	-0.00791	-0.58145	0	0.01855	-0.01581
-0.5814	-0.00791	-0.5814	0	0.0186	-0.01581
-0.58135	0	-0.58135	0	0.01865	-0.01581
-0.5813	0	-0.5813	0	0.0187	-0.01581
-0.58125	0	-0.58125	0	0.01875	-0.01581
-0.5812	0	-0.5812	0	0.0188	-0.01581
-0.58115	0	-0.58115	0	0.01885	-0.01581
-0.5811	0	-0.5811	0	0.0189	-0.01581
-0.58105	-0.00791	-0.58105	0	0.01895	-0.01581
-0.581	-0.00791	-0.581	0	0.019	-0.01581
-0.58095	-0.00791	-0.58095	0	0.01905	-0.01581
-0.5809	-0.00791	-0.5809	0	0.0191	-0.01581
-0.58085	-0.00791	-0.58085	0	0.01915	-0.01581
-0.5808	-0.00791	-0.5808	0	0.0192	-0.01581
-0.58075	0	-0.58075	0.00791	0.01925	-0.01581
-0.5807	0	-0.5807	0.00791	0.0193	-0.01581
-0.58065	0	-0.58065	0	0.01935	-0.01581
-0.5806	0	-0.5806	0	0.0194	-0.01581
-0.58055	0	-0.58055	0	0.01945	-0.01581
-0.5805	-0.00791	-0.5805	0	0.0195	-0.01581
-0.58045	-0.00791	-0.58045	0	0.01955	-0.01581
-0.5804	-0.00791	-0.5804	0	0.0196	-0.01581
-0.58035	-0.00791	-0.58035	0	0.01965	-0.01581
-0.5803	-0.00791	-0.5803	0	0.0197	-0.01581
-0.58025	-0.00791	-0.58025	0	0.01975	-0.01581
-0.5802	-0.00791	-0.5802	0	0.0198	-0.01581
-0.58015	-0.00791	-0.58015	0	0.01985	-0.01581
-0.5801	-0.00791	-0.5801	0	0.0199	-0.01581
-0.58005	-0.00791	-0.58005	0	0.01995	-0.01581
-0.58	-0.00791	-0.58	0	0.02	-0.01581
-0.57995	-0.00791	-0.57995	0	0.02005	-0.01581
-0.5799	-0.00791	-0.5799	0	0.0201	-0.01581
-0.57985	-0.00791	-0.57985	0	0.02015	-0.01581
-0.5798	-0.00791	-0.5798	0	0.0202	-0.01581
-0.57975	-0.00791	-0.57975	0	0.02025	-0.02372
-0.5797	-0.00791	-0.5797	-0.00791	0.0203	-0.02372
-0.57965	-0.00791	-0.57965	-0.00791	0.02035	-0.02372
-0.5796	-0.00791	-0.5796	-0.00791	0.0204	-0.01581
-0.57955	-0.00791	-0.57955	-0.00791	0.02045	-0.01581
-0.5795	-0.00791	-0.5795	-0.00791	0.0205	-0.01581
-0.57945	-0.00791	-0.57945	-0.00791	0.02055	-0.01581
-0.5794	-0.00791	-0.5794	-0.00791	0.0206	-0.01581
-0.57935	-0.00791	-0.57935	-0.01581	0.02065	-0.01581
-0.5793	-0.00791	-0.5793	-0.01581	0.0207	-0.01581
-0.57925	-0.00791	-0.57925	-0.01581	0.02075	-0.01581
-0.5792	-0.00791	-0.5792	-0.01581	0.0208	-0.01581
-0.57915	-0.00791	-0.57915	-0.00791	0.02085	-0.01581
-0.5791	-0.00791	-0.5791	-0.00791	0.0209	-0.01581
-0.57905	-0.00791	-0.57905	-0.00791	0.02095	-0.01581
-0.579	-0.00791	-0.579	-0.00791	0.021	-0.01581
-0.57895	-0.00791	-0.57895	-0.00791	0.02105	-0.01581
-0.5789	-0.00791	-0.5789	-0.00791	0.0211	-0.01581
-0.57885	-0.00791	-0.57885	-0.00791	0.02115	-0.01581
-0.5788	-0.00791	-0.5788	-0.00791	0.0212	-0.01581
-0.57875	-0.00791	-0.57875	-0.00791	0.02125	-0.01581
-0.5787	-0.00791	-0.5787	-0.00791	0.0213	-0.01581
-0.57865	-0.00791	-0.57865	0	0.02135	-0.01581
-0.5786	-0.00791	-0.5786	0	0.0214	-0.01581
-0.57855	-0.00791	-0.57855	-0.00791	0.02145	-0.01581
-0.5785	-0.00791	-0.5785	-0.00791	0.0215	-0.01581
-0.57845	-0.00791	-0.57845	0	0.02155	-0.01581
-0.5784	-0.00791	-0.5784	0	0.0216	-0.01581
-0.57835	-0.00791	-0.57835	0	0.02165	-0.01581
-0.5783	-0.00791	-0.5783	0	0.0217	-0.01581
-0.57825	-0.00791	-0.57825	0	0.02175	-0.00791
-0.5782	-0.00791	-0.5782	0	0.0218	-0.00791
-0.57815	-0.00791	-0.57815	0	0.02185	-0.01581
-0.5781	-0.00791	-0.5781	0	0.0219	-0.01581
-0.57805	-0.00791	-0.57805	-0.00791	0.02195	-0.01581
-0.578	-0.00791	-0.578	-0.00791	0.022	-0.01581
-0.57795	-0.00791	-0.57795	-0.00791	0.02205	-0.01581
-0.5779	-0.00791	-0.5779	-0.00791	0.0221	-0.01581
-0.57785	-0.00791	-0.57785	-0.00791	0.02215	-0.01581
-0.5778	-0.00791	-0.5778	0	0.0222	-0.01581
-0.57775	0	-0.57775	-0.00791	0.02225	-0.01581
-0.5777	0	-0.5777	-0.00791	0.0223	-0.01581
-0.57765	0	-0.57765	-0.00791	0.02235	-0.01581
-0.5776	0	-0.5776	-0.00791	0.0224	-0.01581
-0.57755	0	-0.57755	-0.00791	0.02245	-0.01581
-0.5775	0	-0.5775	-0.00791	0.0225	-0.01581
-0.57745	-0.00791	-0.57745	-0.00791	0.02255	-0.00791
-0.5774	-0.00791	-0.5774	-0.00791	0.0226	-0.00791
-0.57735	-0.00791	-0.57735	-0.00791	0.02265	-0.00791
-0.5773	-0.00791	-0.5773	-0.00791	0.0227	-0.00791
-0.57725	-0.00791	-0.57725	0	0.02275	-0.00791
-0.5772	-0.00791	-0.5772	0	0.0228	-0.00791
-0.57715	-0.00791	-0.57715	0	0.02285	-0.00791
-0.5771	-0.00791	-0.5771	-0.00791	0.0229	0
-0.57705	-0.00791	-0.57705	-0.00791	0.02295	0
-0.577	-0.00791	-0.577	-0.00791	0.023	-0.00791
-0.57695	-0.00791	-0.57695	-0.00791	0.02305	-0.00791
-0.5769	-0.00791	-0.5769	-0.00791	0.0231	-0.00791
-0.57685	-0.00791	-0.57685	-0.00791	0.02315	-0.00791
-0.5768	-0.00791	-0.5768	-0.00791	0.0232	-0.00791
-0.57675	-0.00791	-0.57675	-0.00791	0.02325	-0.00791
-0.5767	-0.00791	-0.5767	-0.00791	0.0233	-0.00791
-0.57665	-0.00791	-0.57665	-0.00791	0.02335	-0.00791
-0.5766	-0.00791	-0.5766	-0.00791	0.0234	-0.00791
-0.57655	-0.00791	-0.57655	-0.00791	0.02345	-0.00791
-0.5765	-0.00791	-0.5765	-0.00791	0.0235	-0.00791
-0.57645	-0.00791	-0.57645	-0.00791	0.02355	-0.00791
-0.5764	-0.00791	-0.5764	0	0.0236	-0.00791
-0.57635	-0.00791	-0.57635	0	0.02365	-0.00791
-0.5763	-0.00791	-0.5763	-0.00791	0.0237	-0.00791
-0.57625	-0.00791	-0.57625	-0.00791	0.02375	-0.01581
-0.5762	-0.00791	-0.5762	-0.00791	0.0238	-0.01581
-0.57615	-0.00791	-0.57615	-0.00791	0.02385	-0.01581
-0.5761	-0.00791	-0.5761	-0.00791	0.0239	-0.00791
-0.57605	0	-0.57605	-0.00791	0.02395	-0.00791
-0.576	0	-0.576	-0.00791	0.024	-0.00791
-0.57595	0.00791	-0.57595	-0.00791	0.02405	-0.00791
-0.5759	0.00791	-0.5759	-0.00791	0.0241	-0.00791
-0.57585	0	-0.57585	-0.00791	0.02415	-0.00791
-0.5758	0	-0.5758	-0.00791	0.0242	-0.00791
-0.57575	-0.00791	-0.57575	-0.00791	0.02425	-0.00791
-0.5757	-0.00791	-0.5757	-0.00791	0.0243	-0.00791
-0.57565	0	-0.57565	0	0.02435	-0.00791
-0.5756	0	-0.5756	0	0.0244	-0.00791
-0.57555	0.00791	-0.57555	0	0.02445	-0.00791
-0.5755	0.00791	-0.5755	0.00791	0.0245	-0.00791
-0.57545	0.00791	-0.57545	0.00791	0.02455	-0.00791
-0.5754	0.00791	-0.5754	0.00791	0.0246	-0.00791
-0.57535	0.00791	-0.57535	0	0.02465	-0.00791
-0.5753	0.00791	-0.5753	0	0.0247	-0.00791
-0.57525	0	-0.57525	0.00791	0.02475	-0.00791
-0.5752	0	-0.5752	0.00791	0.0248	-0.00791
-0.57515	0	-0.57515	0.00791	0.02485	-0.00791
-0.5751	0	-0.5751	0.00791	0.0249	-0.00791
-0.57505	0	-0.57505	0	0.02495	-0.00791
-0.575	0.00791	-0.575	0	0.025	-0.00791
-0.57495	0.00791	-0.57495	0	0.02505	-0.00791
-0.5749	0.00791	-0.5749	0	0.0251	-0.00791
-0.57485	0	-0.57485	0	0.02515	-0.00791
-0.5748	0	-0.5748	0	0.0252	-0.00791
-0.57475	0	-0.57475	0.00791	0.02525	-0.00791
-0.5747	0	-0.5747	0.00791	0.0253	-0.00791
-0.57465	0.00791	-0.57465	0.00791	0.02535	-0.00791
-0.5746	0.00791	-0.5746	0	0.0254	-0.00791
-0.57455	0.00791	-0.57455	0	0.02545	-0.00791
-0.5745	0.00791	-0.5745	0	0.0255	-0.00791
-0.57445	0.00791	-0.57445	0	0.02555	-0.00791
-0.5744	0.00791	-0.5744	0	0.0256	-0.00791
-0.57435	0.00791	-0.57435	0	0.02565	-0.00791
-0.5743	0.00791	-0.5743	0	0.0257	-0.01581
-0.57425	0.00791	-0.57425	0	0.02575	-0.01581
-0.5742	0.00791	-0.5742	-0.00791	0.0258	-0.00791
-0.57415	0.00791	-0.57415	-0.00791	0.02585	-0.00791
-0.5741	0.00791	-0.5741	-0.00791	0.0259	-0.00791
-0.57405	0.00791	-0.57405	-0.00791	0.02595	-0.00791
-0.574	0	-0.574	-0.00791	0.026	-0.00791
-0.57395	0	-0.57395	-0.00791	0.02605	-0.00791
-0.5739	0.00791	-0.5739	-0.00791	0.0261	-0.00791
-0.57385	0.00791	-0.57385	-0.00791	0.02615	-0.00791
-0.5738	0.00791	-0.5738	-0.00791	0.0262	-0.00791
-0.57375	0.00791	-0.57375	-0.00791	0.02625	-0.00791
-0.5737	0.00791	-0.5737	-0.00791	0.0263	-0.00791
-0.57365	0.00791	-0.57365	-0.00791	0.02635	-0.00791
-0.5736	0	-0.5736	-0.01581	0.0264	-0.00791
-0.57355	0	-0.57355	-0.01581	0.02645	-0.00791
-0.5735	0	-0.5735	-0.01581	0.0265	-0.00791
-0.57345	0	-0.57345	-0.01581	0.02655	-0.00791
-0.5734	0	-0.5734	-0.01581	0.0266	-0.01581
-0.57335	0.00791	-0.57335	-0.00791	0.02665	-0.01581
-0.5733	0.00791	-0.5733	-0.00791	0.0267	-0.01581
-0.57325	0.00791	-0.57325	-0.00791	0.02675	-0.01581
-0.5732	0.00791	-0.5732	-0.00791	0.0268	-0.01581
-0.57315	0	-0.57315	-0.00791	0.02685	-0.01581
-0.5731	0	-0.5731	-0.00791	0.0269	-0.01581
-0.57305	0	-0.57305	-0.01581	0.02695	-0.01581
-0.573	0	-0.573	-0.01581	0.027	-0.01581
-0.57295	0	-0.57295	-0.01581	0.02705	-0.01581
-0.5729	0	-0.5729	-0.01581	0.0271	-0.01581
-0.57285	0	-0.57285	-0.01581	0.02715	-0.01581
-0.5728	0	-0.5728	-0.01581	0.0272	-0.01581
-0.57275	0.00791	-0.57275	-0.01581	0.02725	-0.01581
-0.5727	0.00791	-0.5727	-0.01581	0.0273	-0.01581
-0.57265	0.01581	-0.57265	-0.01581	0.02735	-0.01581
-0.5726	0.01581	-0.5726	-0.01581	0.0274	-0.00791
-0.57255	0.01581	-0.57255	-0.01581	0.02745	-0.00791
-0.5725	0.00791	-0.5725	-0.01581	0.0275	-0.00791
-0.57245	0.00791	-0.57245	-0.01581	0.02755	-0.00791
-0.5724	0.00791	-0.5724	-0.01581	0.0276	-0.01581
-0.57235	0.00791	-0.57235	-0.01581	0.02765	-0.01581
-0.5723	0	-0.5723	-0.01581	0.0277	-0.01581
-0.57225	0	-0.57225	-0.01581	0.02775	-0.01581
-0.5722	0	-0.5722	-0.01581	0.0278	-0.01581
-0.57215	0	-0.57215	-0.01581	0.02785	-0.01581
-0.5721	0	-0.5721	-0.01581	0.0279	-0.01581
-0.57205	0	-0.57205	-0.01581	0.02795	-0.00791
-0.572	0	-0.572	-0.01581	0.028	-0.00791
-0.57195	0	-0.57195	-0.01581	0.02805	-0.00791
-0.5719	0	-0.5719	-0.01581	0.0281	-0.00791
-0.57185	0	-0.57185	-0.01581	0.02815	-0.00791
-0.5718	0	-0.5718	-0.01581	0.0282	-0.00791
-0.57175	0	-0.57175	-0.01581	0.02825	-0.00791
-0.5717	0	-0.5717	-0.01581	0.0283	-0.00791
-0.57165	0	-0.57165	-0.01581	0.02835	-0.00791
-0.5716	0	-0.5716	-0.01581	0.0284	-0.00791
-0.57155	0	-0.57155	-0.01581	0.02845	-0.00791
-0.5715	-0.00791	-0.5715	-0.01581	0.0285	0
-0.57145	-0.00791	-0.57145	-0.01581	0.02855	0
-0.5714	-0.00791	-0.5714	-0.00791	0.0286	0
-0.57135	-0.01581	-0.57135	-0.00791	0.02865	0
-0.5713	-0.00791	-0.5713	-0.00791	0.0287	0
-0.57125	-0.00791	-0.57125	-0.01581	0.02875	0
-0.5712	-0.00791	-0.5712	-0.01581	0.0288	0
-0.57115	-0.00791	-0.57115	-0.01581	0.02885	0
-0.5711	-0.00791	-0.5711	-0.01581	0.0289	0
-0.57105	-0.00791	-0.57105	-0.00791	0.02895	-0.00791
-0.571	-0.00791	-0.571	-0.00791	0.029	-0.00791
-0.57095	-0.00791	-0.57095	-0.00791	0.02905	-0.00791
-0.5709	-0.00791	-0.5709	-0.00791	0.0291	-0.00791
-0.57085	0	-0.57085	-0.00791	0.02915	0
-0.5708	0	-0.5708	-0.01581	0.0292	0
-0.57075	-0.00791	-0.57075	-0.01581	0.02925	0
-0.5707	-0.00791	-0.5707	-0.01581	0.0293	0
-0.57065	-0.00791	-0.57065	-0.00791	0.02935	0
-0.5706	-0.00791	-0.5706	-0.00791	0.0294	0
-0.57055	-0.00791	-0.57055	0	0.02945	-0.00791
-0.5705	0	-0.5705	0	0.0295	-0.00791
-0.57045	0	-0.57045	-0.00791	0.02955	-0.00791
-0.5704	0	-0.5704	-0.00791	0.0296	-0.00791
-0.57035	0	-0.57035	-0.00791	0.02965	-0.00791
-0.5703	0	-0.5703	-0.00791	0.0297	-0.00791
-0.57025	0	-0.57025	-0.00791	0.02975	-0.00791
-0.5702	0	-0.5702	-0.00791	0.0298	-0.00791
-0.57015	0	-0.57015	-0.00791	0.02985	0
-0.5701	0	-0.5701	-0.00791	0.0299	0
-0.57005	0	-0.57005	-0.00791	0.02995	0
-0.57	0	-0.57	-0.00791	0.03	0
-0.56995	0	-0.56995	-0.00791	0.03005	0
-0.5699	0	-0.5699	-0.00791	0.0301	0
-0.56985	0	-0.56985	-0.00791	0.03015	0
-0.5698	0	-0.5698	-0.00791	0.0302	-0.00791
-0.56975	-0.00791	-0.56975	-0.00791	0.03025	-0.00791
-0.5697	-0.00791	-0.5697	0	0.0303	-0.00791
-0.56965	0	-0.56965	0	0.03035	0
-0.5696	0	-0.5696	0	0.0304	0
-0.56955	0	-0.56955	0	0.03045	0
-0.5695	0	-0.5695	0	0.0305	0
-0.56945	0	-0.56945	0	0.03055	0
-0.5694	-0.00791	-0.5694	0	0.0306	0
-0.56935	-0.00791	-0.56935	0	0.03065	-0.00791
-0.5693	-0.00791	-0.5693	0	0.0307	-0.00791
-0.56925	-0.00791	-0.56925	0	0.03075	0
-0.5692	-0.00791	-0.5692	0	0.0308	0
-0.56915	0	-0.56915	0	0.03085	0
-0.5691	0	-0.5691	0	0.0309	0
-0.56905	0	-0.56905	-0.00791	0.03095	0
-0.569	0	-0.569	-0.00791	0.031	0
-0.56895	0	-0.56895	-0.00791	0.03105	0
-0.5689	0	-0.5689	-0.00791	0.0311	0
-0.56885	0	-0.56885	-0.00791	0.03115	-0.00791
-0.5688	0	-0.5688	-0.00791	0.0312	-0.00791
-0.56875	0	-0.56875	-0.00791	0.03125	-0.00791
-0.5687	0	-0.5687	-0.00791	0.0313	-0.00791
-0.56865	0	-0.56865	-0.00791	0.03135	0
-0.5686	0	-0.5686	-0.00791	0.0314	0
-0.56855	0	-0.56855	-0.00791	0.03145	0
-0.5685	0	-0.5685	-0.00791	0.0315	0
-0.56845	0	-0.56845	-0.00791	0.03155	0
-0.5684	0	-0.5684	-0.00791	0.0316	-0.00791
-0.56835	0	-0.56835	-0.00791	0.03165	-0.00791
-0.5683	0	-0.5683	-0.00791	0.0317	-0.00791
-0.56825	0	-0.56825	-0.00791	0.03175	-0.00791
-0.5682	-0.00791	-0.5682	-0.00791	0.0318	-0.00791
-0.56815	-0.00791	-0.56815	-0.00791	0.03185	-0.00791
-0.5681	-0.00791	-0.5681	-0.00791	0.0319	-0.00791
-0.56805	-0.00791	-0.56805	-0.00791	0.03195	-0.00791
-0.568	-0.00791	-0.568	-0.00791	0.032	-0.00791
-0.56795	0	-0.56795	-0.00791	0.03205	0
-0.5679	0	-0.5679	-0.00791	0.0321	0
-0.56785	0	-0.56785	0	0.03215	0
-0.5678	0	-0.5678	0	0.0322	0
-0.56775	-0.00791	-0.56775	0	0.03225	0
-0.5677	-0.00791	-0.5677	0	0.0323	0
-0.56765	-0.00791	-0.56765	0	0.03235	0
-0.5676	-0.00791	-0.5676	0	0.0324	-0.00791
-0.56755	0	-0.56755	-0.00791	0.03245	-0.00791
-0.5675	0	-0.5675	-0.00791	0.0325	-0.00791
-0.56745	0.00791	-0.56745	-0.00791	0.03255	-0.00791
-0.5674	0.00791	-0.5674	-0.00791	0.0326	-0.00791
-0.56735	0.00791	-0.56735	-0.00791	0.03265	-0.00791
-0.5673	0.00791	-0.5673	-0.00791	0.0327	-0.00791
-0.56725	0.00791	-0.56725	-0.00791	0.03275	-0.00791
-0.5672	0.00791	-0.5672	-0.00791	0.0328	-0.00791
-0.56715	0.00791	-0.56715	-0.00791	0.03285	-0.00791
-0.5671	0	-0.5671	-0.00791	0.0329	-0.00791
-0.56705	0	-0.56705	-0.00791	0.03295	-0.00791
-0.567	0	-0.567	-0.00791	0.033	-0.00791
-0.56695	0	-0.56695	-0.00791	0.03305	-0.00791
-0.5669	0	-0.5669	-0.00791	0.0331	-0.00791
-0.56685	0	-0.56685	-0.00791	0.03315	-0.00791
-0.5668	0	-0.5668	-0.00791	0.0332	-0.00791
-0.56675	0	-0.56675	0	0.03325	-0.00791
-0.5667	0	-0.5667	0	0.0333	-0.00791
-0.56665	0	-0.56665	0	0.03335	-0.00791
-0.5666	0	-0.5666	0	0.0334	-0.00791
-0.56655	0	-0.56655	-0.00791	0.03345	-0.01581
-0.5665	0	-0.5665	-0.00791	0.0335	-0.01581
-0.56645	0	-0.56645	-0.00791	0.03355	-0.01581
-0.5664	0	-0.5664	-0.00791	0.0336	-0.00791
-0.56635	0	-0.56635	-0.00791	0.03365	-0.00791
-0.5663	0	-0.5663	-0.00791	0.0337	-0.00791
-0.56625	0	-0.56625	0	0.03375	-0.00791
-0.5662	0	-0.5662	0	0.0338	-0.00791
-0.56615	0	-0.56615	0	0.03385	0
-0.5661	0	-0.5661	0	0.0339	0
-0.56605	-0.00791	-0.56605	0	0.03395	0
-0.566	-0.00791	-0.566	0	0.034	0
-0.56595	-0.00791	-0.56595	0	0.03405	-0.00791
-0.5659	-0.00791	-0.5659	0	0.0341	-0.00791
-0.56585	-0.00791	-0.56585	0	0.03415	-0.00791
-0.5658	-0.00791	-0.5658	0	0.0342	-0.00791
-0.56575	0	-0.56575	0	0.03425	-0.00791
-0.5657	0	-0.5657	0	0.0343	-0.00791
-0.56565	-0.00791	-0.56565	0	0.03435	-0.00791
-0.5656	-0.00791	-0.5656	-0.00791	0.0344	-0.00791
-0.56555	-0.01581	-0.56555	-0.00791	0.03445	-0.00791
-0.5655	-0.01581	-0.5655	-0.00791	0.0345	-0.00791
-0.56545	-0.01581	-0.56545	-0.01581	0.03455	-0.00791
-0.5654	-0.01581	-0.5654	-0.01581	0.0346	-0.00791
-0.56535	-0.00791	-0.56535	-0.01581	0.03465	-0.00791
-0.5653	-0.00791	-0.5653	-0.01581	0.0347	-0.00791
-0.56525	-0.00791	-0.56525	-0.01581	0.03475	-0.00791
-0.5652	-0.00791	-0.5652	-0.00791	0.0348	-0.00791
-0.56515	-0.01581	-0.56515	-0.00791	0.03485	-0.00791
-0.5651	-0.01581	-0.5651	-0.00791	0.0349	-0.00791
-0.56505	-0.01581	-0.56505	-0.00791	0.03495	-0.00791
-0.565	-0.01581	-0.565	-0.00791	0.035	-0.00791
-0.56495	-0.01581	-0.56495	-0.00791	0.03505	-0.00791
-0.5649	-0.01581	-0.5649	-0.00791	0.0351	-0.00791
-0.56485	-0.01581	-0.56485	-0.00791	0.03515	-0.00791
-0.5648	-0.00791	-0.5648	-0.00791	0.0352	-0.00791
-0.56475	-0.00791	-0.56475	-0.00791	0.03525	-0.00791
-0.5647	-0.00791	-0.5647	-0.00791	0.0353	-0.00791
-0.56465	-0.00791	-0.56465	-0.00791	0.03535	-0.00791
-0.5646	-0.00791	-0.5646	-0.01581	0.0354	-0.00791
-0.56455	-0.00791	-0.56455	-0.00791	0.03545	-0.00791
-0.5645	-0.00791	-0.5645	-0.00791	0.0355	-0.00791
-0.56445	-0.00791	-0.56445	-0.00791	0.03555	-0.00791
-0.5644	-0.01581	-0.5644	-0.00791	0.0356	-0.00791
-0.56435	-0.01581	-0.56435	-0.00791	0.03565	-0.00791
-0.5643	-0.01581	-0.5643	-0.00791	0.0357	-0.00791
-0.56425	-0.01581	-0.56425	-0.00791	0.03575	-0.00791
-0.5642	-0.01581	-0.5642	-0.00791	0.0358	-0.00791
-0.56415	-0.01581	-0.56415	0	0.03585	-0.00791
-0.5641	-0.01581	-0.5641	0	0.0359	-0.00791
-0.56405	-0.01581	-0.56405	0	0.03595	-0.00791
-0.564	-0.01581	-0.564	0	0.036	-0.00791
-0.56395	-0.01581	-0.56395	0	0.03605	-0.00791
-0.5639	-0.01581	-0.5639	-0.00791	0.0361	-0.00791
-0.56385	-0.01581	-0.56385	-0.00791	0.03615	-0.00791
-0.5638	-0.01581	-0.5638	-0.00791	0.0362	-0.00791
-0.56375	-0.01581	-0.56375	-0.00791	0.03625	-0.00791
-0.5637	-0.01581	-0.5637	0	0.0363	-0.00791
-0.56365	-0.01581	-0.56365	0	0.03635	-0.00791
-0.5636	-0.01581	-0.5636	0	0.0364	-0.00791
-0.56355	-0.01581	-0.56355	0	0.03645	-0.00791
-0.5635	-0.01581	-0.5635	0	0.0365	-0.00791
-0.56345	-0.01581	-0.56345	0	0.03655	0
-0.5634	-0.00791	-0.5634	0	0.0366	0
-0.56335	-0.00791	-0.56335	0	0.03665	0
-0.5633	-0.00791	-0.5633	0	0.0367	0
-0.56325	-0.00791	-0.56325	0	0.03675	0
-0.5632	-0.00791	-0.5632	0	0.0368	0
-0.56315	-0.01581	-0.56315	0	0.03685	0
-0.5631	-0.01581	-0.5631	0	0.0369	0.00791
-0.56305	-0.01581	-0.56305	0	0.03695	0.00791
-0.563	-0.00791	-0.563	0	0.037	0.00791
-0.56295	-0.00791	-0.56295	0	0.03705	0.00791
-0.5629	-0.00791	-0.5629	0	0.0371	0
-0.56285	-0.00791	-0.56285	0	0.03715	0
-0.5628	-0.00791	-0.5628	0	0.0372	0
-0.56275	-0.00791	-0.56275	0	0.03725	0
-0.5627	-0.01581	-0.5627	0	0.0373	0
-0.56265	-0.01581	-0.56265	0	0.03735	0
-0.5626	-0.01581	-0.5626	0	0.0374	0
-0.56255	-0.01581	-0.56255	0	0.03745	0
-0.5625	-0.01581	-0.5625	0.00791	0.0375	0
-0.56245	-0.01581	-0.56245	0.00791	0.03755	0
-0.5624	-0.01581	-0.5624	0.00791	0.0376	0
-0.56235	-0.00791	-0.56235	0.00791	0.03765	0
-0.5623	-0.00791	-0.5623	0.00791	0.0377	0
-0.56225	-0.00791	-0.56225	0	0.03775	0
-0.5622	-0.00791	-0.5622	0	0.0378	0
-0.56215	-0.00791	-0.56215	0	0.03785	0
-0.5621	-0.00791	-0.5621	0	0.0379	0
-0.56205	-0.00791	-0.56205	0	0.03795	0
-0.562	-0.00791	-0.562	0	0.038	0
-0.56195	-0.00791	-0.56195	0	0.03805	-0.00791
-0.5619	-0.00791	-0.5619	0	0.0381	-0.00791
-0.56185	-0.00791	-0.56185	0	0.03815	-0.00791
-0.5618	-0.00791	-0.5618	0	0.0382	-0.00791
-0.56175	-0.00791	-0.56175	0	0.03825	-0.00791
-0.5617	0	-0.5617	0	0.0383	0
-0.56165	0	-0.56165	0	0.03835	0
-0.5616	0	-0.5616	0	0.0384	0
-0.56155	0	-0.56155	0	0.03845	-0.00791
-0.5615	0	-0.5615	0	0.0385	-0.00791
-0.56145	0	-0.56145	0	0.03855	-0.00791
-0.5614	0	-0.5614	0	0.0386	-0.00791
-0.56135	0	-0.56135	0	0.03865	-0.00791
-0.5613	0	-0.5613	0	0.0387	-0.00791
-0.56125	0	-0.56125	0	0.03875	-0.00791
-0.5612	0	-0.5612	0	0.0388	-0.00791
-0.56115	0.00791	-0.56115	0	0.03885	-0.00791
-0.5611	0.00791	-0.5611	0	0.0389	-0.00791
-0.56105	0.00791	-0.56105	0	0.03895	-0.00791
-0.561	0.00791	-0.561	0	0.039	-0.00791
-0.56095	0	-0.56095	0	0.03905	-0.01581
-0.5609	0	-0.5609	0	0.0391	-0.01581
-0.56085	0	-0.56085	0	0.03915	-0.01581
-0.5608	0	-0.5608	0	0.0392	-0.01581
-0.56075	0	-0.56075	0.00791	0.03925	-0.01581
-0.5607	0	-0.5607	0.00791	0.0393	-0.01581
-0.56065	0	-0.56065	0.00791	0.03935	-0.01581
-0.5606	0	-0.5606	0	0.0394	-0.00791
-0.56055	0	-0.56055	0	0.03945	-0.00791
-0.5605	0	-0.5605	0	0.0395	-0.00791
-0.56045	0	-0.56045	0	0.03955	-0.00791
-0.5604	0	-0.5604	0	0.0396	-0.00791
-0.56035	0	-0.56035	0	0.03965	-0.00791
-0.5603	0	-0.5603	0	0.0397	-0.00791
-0.56025	0	-0.56025	0	0.03975	-0.01581
-0.5602	0	-0.5602	0	0.0398	-0.01581
-0.56015	-0.00791	-0.56015	0	0.03985	-0.00791
-0.5601	0	-0.5601	0	0.0399	-0.00791
-0.56005	0	-0.56005	0	0.03995	-0.00791
-0.56	0	-0.56	0	0.04	-0.00791
-0.55995	0	-0.55995	0	0.04005	-0.01581
-0.5599	0	-0.5599	0	0.0401	-0.01581
-0.55985	0	-0.55985	0	0.04015	-0.01581
-0.5598	0	-0.5598	0	0.0402	-0.01581
-0.55975	-0.00791	-0.55975	0	0.04025	-0.01581
-0.5597	-0.00791	-0.5597	0	0.0403	-0.01581
-0.55965	-0.00791	-0.55965	0	0.04035	-0.00791
-0.5596	-0.00791	-0.5596	0	0.0404	-0.00791
-0.55955	0	-0.55955	-0.00791	0.04045	-0.00791
-0.5595	0	-0.5595	-0.00791	0.0405	-0.00791
-0.55945	0	-0.55945	-0.00791	0.04055	-0.00791
-0.5594	-0.00791	-0.5594	-0.00791	0.0406	-0.00791
-0.55935	-0.00791	-0.55935	-0.00791	0.04065	-0.00791
-0.5593	-0.00791	-0.5593	-0.00791	0.0407	-0.00791
-0.55925	-0.00791	-0.55925	-0.00791	0.04075	-0.00791
-0.5592	-0.00791	-0.5592	-0.01581	0.0408	-0.00791
-0.55915	-0.00791	-0.55915	-0.01581	0.04085	-0.00791
-0.5591	-0.00791	-0.5591	-0.01581	0.0409	-0.00791
-0.55905	-0.00791	-0.55905	-0.00791	0.04095	-0.00791
-0.559	-0.00791	-0.559	-0.00791	0.041	-0.00791
-0.55895	-0.00791	-0.55895	-0.00791	0.04105	-0.00791
-0.5589	-0.00791	-0.5589	-0.00791	0.0411	-0.00791
-0.55885	-0.00791	-0.55885	-0.00791	0.04115	-0.00791
-0.5588	-0.00791	-0.5588	-0.00791	0.0412	-0.00791
-0.55875	-0.00791	-0.55875	-0.00791	0.04125	-0.00791
-0.5587	-0.00791	-0.5587	-0.00791	0.0413	-0.00791
-0.55865	-0.00791	-0.55865	-0.00791	0.04135	-0.00791
-0.5586	-0.00791	-0.5586	-0.00791	0.0414	-0.00791
-0.55855	-0.00791	-0.55855	0	0.04145	-0.00791
-0.5585	-0.00791	-0.5585	0	0.0415	-0.00791
-0.55845	-0.00791	-0.55845	0	0.04155	-0.00791
-0.5584	-0.00791	-0.5584	-0.00791	0.0416	-0.00791
-0.55835	-0.00791	-0.55835	-0.00791	0.04165	-0.00791
-0.5583	-0.00791	-0.5583	-0.00791	0.0417	-0.00791
-0.55825	-0.00791	-0.55825	-0.00791	0.04175	-0.00791
-0.5582	0	-0.5582	-0.00791	0.0418	-0.00791
-0.55815	0	-0.55815	-0.00791	0.04185	-0.00791
-0.5581	0	-0.5581	-0.00791	0.0419	-0.00791
-0.55805	0	-0.55805	-0.00791	0.04195	-0.00791
-0.558	0	-0.558	-0.00791	0.042	-0.00791
-0.55795	0	-0.55795	-0.00791	0.04205	-0.00791
-0.5579	0	-0.5579	-0.00791	0.0421	-0.00791
-0.55785	0	-0.55785	-0.00791	0.04215	-0.00791
-0.5578	0	-0.5578	-0.00791	0.0422	0
-0.55775	0	-0.55775	-0.00791	0.04225	-0.00791
-0.5577	-0.00791	-0.5577	-0.00791	0.0423	-0.00791
-0.55765	0	-0.55765	-0.00791	0.04235	-0.00791
-0.5576	0	-0.5576	-0.00791	0.0424	-0.00791
-0.55755	0	-0.55755	-0.00791	0.04245	-0.00791
-0.5575	-0.00791	-0.5575	-0.00791	0.0425	-0.00791
-0.55745	-0.00791	-0.55745	-0.00791	0.04255	0
-0.5574	-0.00791	-0.5574	-0.00791	0.0426	0
-0.55735	-0.01581	-0.55735	-0.00791	0.04265	0
-0.5573	-0.01581	-0.5573	-0.00791	0.0427	0
-0.55725	-0.01581	-0.55725	-0.00791	0.04275	0
-0.5572	-0.01581	-0.5572	-0.00791	0.0428	0
-0.55715	-0.01581	-0.55715	-0.00791	0.04285	0
-0.5571	-0.01581	-0.5571	-0.00791	0.0429	0
-0.55705	-0.01581	-0.55705	-0.00791	0.04295	0
-0.557	-0.01581	-0.557	-0.00791	0.043	0
-0.55695	-0.01581	-0.55695	-0.00791	0.04305	0
-0.5569	-0.00791	-0.5569	-0.00791	0.0431	0
-0.55685	-0.00791	-0.55685	-0.00791	0.04315	0
-0.5568	-0.00791	-0.5568	-0.00791	0.0432	0
-0.55675	-0.00791	-0.55675	-0.00791	0.04325	0
-0.5567	-0.00791	-0.5567	-0.00791	0.0433	-0.00791
-0.55665	-0.00791	-0.55665	-0.00791	0.04335	-0.00791
-0.5566	-0.00791	-0.5566	-0.00791	0.0434	-0.00791
-0.55655	-0.00791	-0.55655	0	0.04345	-0.00791
-0.5565	-0.00791	-0.5565	0	0.0435	-0.00791
-0.55645	-0.00791	-0.55645	0	0.04355	-0.00791
-0.5564	-0.01581	-0.5564	0	0.0436	-0.00791
-0.55635	-0.01581	-0.55635	-0.00791	0.04365	-0.00791
-0.5563	-0.00791	-0.5563	-0.00791	0.0437	-0.00791
-0.55625	-0.00791	-0.55625	-0.00791	0.04375	-0.00791
-0.5562	-0.00791	-0.5562	-0.00791	0.0438	0
-0.55615	-0.00791	-0.55615	-0.00791	0.04385	0
-0.5561	0	-0.5561	-0.00791	0.0439	0
-0.55605	0	-0.55605	-0.00791	0.04395	-0.00791
-0.556	0.00791	-0.556	0	0.044	-0.00791
-0.55595	0.00791	-0.55595	0	0.04405	0
-0.5559	0	-0.5559	0	0.0441	0
-0.55585	0	-0.55585	0	0.04415	0
-0.5558	0	-0.5558	0	0.0442	0
-0.55575	0	-0.55575	0	0.04425	0
-0.5557	0	-0.5557	0	0.0443	0
-0.55565	0	-0.55565	0	0.04435	0
-0.5556	0	-0.5556	0	0.0444	0
-0.55555	0.00791	-0.55555	0	0.04445	-0.00791
-0.5555	0.00791	-0.5555	0.00791	0.0445	-0.00791
-0.55545	0.00791	-0.55545	0.00791	0.04455	0
-0.5554	0.00791	-0.5554	0.00791	0.0446	0
-0.55535	0	-0.55535	0.00791	0.04465	0
-0.5553	0	-0.5553	0.00791	0.0447	0
-0.55525	0	-0.55525	0.00791	0.04475	0
-0.5552	0	-0.5552	0.00791	0.0448	0
-0.55515	0	-0.55515	0.00791	0.04485	0
-0.5551	0	-0.5551	0	0.0449	-0.00791
-0.55505	0	-0.55505	0	0.04495	-0.00791
-0.555	0.00791	-0.555	0	0.045	0
-0.55495	0.00791	-0.55495	0	0.04505	0
-0.5549	0.00791	-0.5549	0	0.0451	0
-0.55485	0.00791	-0.55485	0	0.04515	0
-0.5548	0.00791	-0.5548	0	0.0452	0
-0.55475	0.00791	-0.55475	0	0.04525	0
-0.5547	0.00791	-0.5547	0	0.0453	0
-0.55465	0.00791	-0.55465	0	0.04535	0
-0.5546	0.00791	-0.5546	0	0.0454	0
-0.55455	0	-0.55455	0	0.04545	0
-0.5545	0	-0.5545	0	0.0455	0
-0.55445	0	-0.55445	0	0.04555	0
-0.5544	0.00791	-0.5544	-0.00791	0.0456	0
-0.55435	0.00791	-0.55435	-0.00791	0.04565	0
-0.5543	0.00791	-0.5543	-0.00791	0.0457	0
-0.55425	0.00791	-0.55425	0	0.04575	0
-0.5542	0.00791	-0.5542	-0.00791	0.0458	0
-0.55415	0.00791	-0.55415	-0.00791	0.04585	0
-0.5541	0.00791	-0.5541	-0.00791	0.0459	0.00791
-0.55405	0.00791	-0.55405	-0.00791	0.04595	0.00791
-0.554	0.00791	-0.554	-0.00791	0.046	0.00791
-0.55395	0.00791	-0.55395	0	0.04605	0
-0.5539	0.00791	-0.5539	0	0.0461	0
-0.55385	0.00791	-0.55385	0	0.04615	0
-0.5538	0.00791	-0.5538	0	0.0462	0
-0.55375	0.00791	-0.55375	0	0.04625	0
-0.5537	0.00791	-0.5537	-0.00791	0.0463	0
-0.55365	0.00791	-0.55365	-0.00791	0.04635	0
-0.5536	0.00791	-0.5536	-0.00791	0.0464	0
-0.55355	0.00791	-0.55355	-0.00791	0.04645	0
-0.5535	0.00791	-0.5535	-0.00791	0.0465	0
-0.55345	0.00791	-0.55345	-0.00791	0.04655	0
-0.5534	0	-0.5534	-0.00791	0.0466	0
-0.55335	0	-0.55335	-0.00791	0.04665	0
-0.5533	0	-0.5533	0	0.0467	-0.00791
-0.55325	0	-0.55325	0	0.04675	-0.00791
-0.5532	0	-0.5532	0	0.0468	-0.00791
-0.55315	0.00791	-0.55315	-0.00791	0.04685	-0.00791
-0.5531	0.00791	-0.5531	-0.00791	0.0469	-0.00791
-0.55305	0.00791	-0.55305	-0.00791	0.04695	-0.00791
-0.553	0.00791	-0.553	-0.00791	0.047	0
-0.55295	0	-0.55295	-0.00791	0.04705	-0.00791
-0.5529	0	-0.5529	-0.00791	0.0471	-0.00791
-0.55285	0	-0.55285	-0.00791	0.04715	-0.00791
-0.5528	0	-0.5528	-0.00791	0.0472	-0.00791
-0.55275	0	-0.55275	-0.00791	0.04725	-0.00791
-0.5527	0.00791	-0.5527	-0.00791	0.0473	-0.00791
-0.55265	0.00791	-0.55265	-0.00791	0.04735	-0.00791
-0.5526	0.00791	-0.5526	-0.00791	0.0474	-0.00791
-0.55255	0.00791	-0.55255	-0.00791	0.04745	-0.00791
-0.5525	0.00791	-0.5525	-0.01581	0.0475	-0.00791
-0.55245	0.00791	-0.55245	-0.01581	0.04755	-0.00791
-0.5524	0	-0.5524	-0.01581	0.0476	-0.00791
-0.55235	0	-0.55235	-0.01581	0.04765	-0.00791
-0.5523	0	-0.5523	-0.01581	0.0477	-0.00791
-0.55225	0.00791	-0.55225	-0.01581	0.04775	-0.00791
-0.5522	0.00791	-0.5522	-0.00791	0.0478	-0.00791
-0.55215	0.00791	-0.55215	-0.00791	0.04785	-0.00791
-0.5521	0.00791	-0.5521	-0.00791	0.0479	-0.00791
-0.55205	0.00791	-0.55205	-0.00791	0.04795	-0.00791
-0.552	0	-0.552	-0.00791	0.048	-0.00791
-0.55195	0	-0.55195	-0.01581	0.04805	-0.00791
-0.5519	0	-0.5519	-0.01581	0.0481	-0.00791
-0.55185	0	-0.55185	-0.01581	0.04815	0
-0.5518	0	-0.5518	-0.01581	0.0482	0.00791
-0.55175	0	-0.55175	-0.01581	0.04825	0.00791
-0.5517	0	-0.5517	-0.01581	0.0483	0
-0.55165	0	-0.55165	-0.01581	0.04835	0
-0.5516	0	-0.5516	-0.00791	0.0484	0
-0.55155	0	-0.55155	-0.00791	0.04845	0
-0.5515	0	-0.5515	-0.00791	0.0485	0
-0.55145	-0.00791	-0.55145	-0.01581	0.04855	0
-0.5514	-0.00791	-0.5514	-0.01581	0.0486	0
-0.55135	-0.00791	-0.55135	-0.00791	0.04865	0
-0.5513	-0.00791	-0.5513	-0.00791	0.0487	0
-0.55125	-0.00791	-0.55125	-0.00791	0.04875	0
-0.5512	-0.00791	-0.5512	-0.00791	0.0488	0
-0.55115	-0.00791	-0.55115	-0.00791	0.04885	0
-0.5511	-0.00791	-0.5511	-0.00791	0.0489	0
-0.55105	-0.00791	-0.55105	-0.00791	0.04895	0
-0.551	0	-0.551	-0.00791	0.049	0
-0.55095	0	-0.55095	-0.00791	0.04905	0
-0.5509	0	-0.5509	-0.00791	0.0491	0
-0.55085	0	-0.55085	-0.00791	0.04915	0.00791
-0.5508	-0.00791	-0.5508	-0.01581	0.0492	0.00791
-0.55075	-0.00791	-0.55075	-0.01581	0.04925	0.00791
-0.5507	0	-0.5507	-0.01581	0.0493	0.00791
-0.55065	0	-0.55065	-0.01581	0.04935	0.00791
-0.5506	0	-0.5506	-0.00791	0.0494	0
-0.55055	0	-0.55055	-0.00791	0.04945	0
-0.5505	0	-0.5505	0	0.0495	0
-0.55045	0	-0.55045	-0.00791	0.04955	0
-0.5504	0	-0.5504	-0.00791	0.0496	0
-0.55035	0	-0.55035	-0.00791	0.04965	0
-0.5503	0	-0.5503	-0.00791	0.0497	0
-0.55025	0	-0.55025	-0.00791	0.04975	0
-0.5502	0	-0.5502	-0.00791	0.0498	0
-0.55015	0	-0.55015	-0.00791	0.04985	0.00791
-0.5501	0	-0.5501	-0.00791	0.0499	0.00791
-0.55005	0	-0.55005	-0.00791	0.04995	0.00791
-0.55	-0.00791	-0.55	-0.00791	0.05	0.00791
-0.54995	-0.00791	-0.54995	-0.00791	0.05005	0.00791
-0.5499	-0.00791	-0.5499	-0.00791	0.0501	0.00791
-0.54985	-0.00791	-0.54985	-0.00791	0.05015	0.00791
-0.5498	-0.00791	-0.5498	-0.00791	0.0502	0.00791
-0.54975	0	-0.54975	-0.00791	0.05025	0.00791
-0.5497	0	-0.5497	-0.00791	0.0503	0.00791
-0.54965	0	-0.54965	-0.00791	0.05035	0.00791
-0.5496	0	-0.5496	-0.00791	0.0504	0.00791
-0.54955	0	-0.54955	-0.00791	0.05045	0.00791
-0.5495	0	-0.5495	-0.00791	0.0505	0.00791
-0.54945	0	-0.54945	-0.00791	0.05055	0
-0.5494	0	-0.5494	0	0.0506	0
-0.54935	0	-0.54935	0	0.05065	0
-0.5493	0	-0.5493	0	0.0507	0
-0.54925	0	-0.54925	0	0.05075	0
-0.5492	0	-0.5492	0	0.0508	0
-0.54915	0	-0.54915	0	0.05085	0
-0.5491	0	-0.5491	0	0.0509	0
-0.54905	-0.00791	-0.54905	-0.00791	0.05095	0
-0.549	-0.00791	-0.549	-0.00791	0.051	0.00791
-0.54895	-0.00791	-0.54895	-0.00791	0.05105	0.00791
-0.5489	-0.00791	-0.5489	0	0.0511	0
-0.54885	-0.00791	-0.54885	0	0.05115	0
-0.5488	-0.00791	-0.5488	0	0.0512	0
-0.54875	-0.00791	-0.54875	0	0.05125	0
-0.5487	-0.00791	-0.5487	-0.00791	0.0513	0
-0.54865	-0.00791	-0.54865	-0.00791	0.05135	0
-0.5486	-0.00791	-0.5486	-0.00791	0.0514	0
-0.54855	-0.00791	-0.54855	-0.00791	0.05145	0
-0.5485	-0.00791	-0.5485	-0.00791	0.0515	0.00791
-0.54845	-0.00791	-0.54845	-0.00791	0.05155	0
-0.5484	-0.00791	-0.5484	-0.00791	0.0516	0
-0.54835	0	-0.54835	-0.00791	0.05165	0
-0.5483	0	-0.5483	-0.00791	0.0517	0
-0.54825	0	-0.54825	-0.00791	0.05175	0
-0.5482	-0.00791	-0.5482	-0.00791	0.0518	0
-0.54815	0	-0.54815	-0.00791	0.05185	0
-0.5481	0	-0.5481	-0.00791	0.0519	0
-0.54805	0	-0.54805	-0.00791	0.05195	0
-0.548	0	-0.548	0	0.052	0
-0.54795	-0.00791	-0.54795	0	0.05205	0
-0.5479	-0.00791	-0.5479	0	0.0521	0
-0.54785	-0.00791	-0.54785	0	0.05215	0
-0.5478	-0.00791	-0.5478	-0.00791	0.0522	0
-0.54775	-0.00791	-0.54775	-0.00791	0.05225	0
-0.5477	-0.00791	-0.5477	-0.00791	0.0523	0
-0.54765	0	-0.54765	-0.00791	0.05235	0
-0.5476	0	-0.5476	0	0.0524	0
-0.54755	0	-0.54755	0	0.05245	0
-0.5475	0.00791	-0.5475	0	0.0525	0
-0.54745	0.00791	-0.54745	0	0.05255	0
-0.5474	0.00791	-0.5474	-0.00791	0.0526	0
-0.54735	0.00791	-0.54735	-0.00791	0.05265	0
-0.5473	0.00791	-0.5473	-0.00791	0.0527	0
-0.54725	0.00791	-0.54725	-0.00791	0.05275	0
-0.5472	0.00791	-0.5472	-0.00791	0.0528	0
-0.54715	0.00791	-0.54715	0	0.05285	0
-0.5471	0.00791	-0.5471	0	0.0529	0
-0.54705	0.00791	-0.54705	0	0.05295	0
-0.547	0.00791	-0.547	0	0.053	0
-0.54695	0.00791	-0.54695	0	0.05305	0
-0.5469	0	-0.5469	0	0.0531	0
-0.54685	0	-0.54685	0	0.05315	0
-0.5468	0	-0.5468	0	0.0532	0
-0.54675	0	-0.54675	0	0.05325	0
-0.5467	0	-0.5467	0	0.0533	0
-0.54665	0	-0.54665	0	0.05335	0
-0.5466	0	-0.5466	0	0.0534	0
-0.54655	0.00791	-0.54655	0	0.05345	-0.00791
-0.5465	0.00791	-0.5465	0	0.0535	-0.00791
-0.54645	0.00791	-0.54645	0	0.05355	0
-0.5464	0.00791	-0.5464	0	0.0536	0
-0.54635	0	-0.54635	0	0.05365	0
-0.5463	0	-0.5463	0	0.0537	0
-0.54625	0	-0.54625	0	0.05375	-0.00791
-0.5462	0	-0.5462	0	0.0538	-0.00791
-0.54615	0	-0.54615	0	0.05385	0
-0.5461	-0.00791	-0.5461	0	0.0539	0
-0.54605	-0.00791	-0.54605	0	0.05395	0
-0.546	-0.00791	-0.546	0	0.054	-0.00791
-0.54595	-0.00791	-0.54595	0	0.05405	-0.00791
-0.5459	-0.00791	-0.5459	0	0.0541	-0.00791
-0.54585	-0.00791	-0.54585	0	0.05415	-0.00791
-0.5458	0	-0.5458	0	0.0542	-0.00791
-0.54575	0	-0.54575	0	0.05425	0
-0.5457	0	-0.5457	0	0.0543	0
-0.54565	0	-0.54565	0	0.05435	0
-0.5456	0	-0.5456	0	0.0544	0
-0.54555	-0.00791	-0.54555	-0.00791	0.05445	-0.00791
-0.5455	-0.00791	-0.5455	-0.00791	0.0545	-0.00791
-0.54545	-0.01581	-0.54545	-0.00791	0.05455	-0.00791
-0.5454	-0.01581	-0.5454	-0.01581	0.0546	-0.00791
-0.54535	-0.01581	-0.54535	-0.01581	0.05465	0
-0.5453	-0.00791	-0.5453	-0.01581	0.0547	-0.00791
-0.54525	-0.00791	-0.54525	-0.01581	0.05475	-0.00791
-0.5452	-0.00791	-0.5452	-0.00791	0.0548	-0.00791
-0.54515	-0.00791	-0.54515	-0.00791	0.05485	-0.00791
-0.5451	-0.00791	-0.5451	-0.00791	0.0549	-0.00791
-0.54505	-0.00791	-0.54505	-0.00791	0.05495	0
-0.545	-0.00791	-0.545	-0.00791	0.055	0
-0.54495	-0.00791	-0.54495	-0.00791	0.05505	0
-0.5449	-0.00791	-0.5449	-0.00791	0.0551	0
-0.54485	-0.00791	-0.54485	-0.00791	0.05515	0
-0.5448	-0.00791	-0.5448	-0.00791	0.0552	0
-0.54475	-0.00791	-0.54475	-0.00791	0.05525	0
-0.5447	-0.00791	-0.5447	-0.00791	0.0553	0
-0.54465	-0.00791	-0.54465	-0.00791	0.05535	0
-0.5446	-0.00791	-0.5446	-0.00791	0.0554	-0.00791
-0.54455	-0.00791	-0.54455	-0.00791	0.05545	-0.00791
-0.5445	-0.00791	-0.5445	-0.00791	0.0555	-0.00791
-0.54445	-0.00791	-0.54445	-0.00791	0.05555	-0.00791
-0.5444	-0.00791	-0.5444	-0.00791	0.0556	-0.00791
-0.54435	-0.00791	-0.54435	-0.00791	0.05565	-0.00791
-0.5443	-0.01581	-0.5443	-0.01581	0.0557	-0.00791
-0.54425	-0.01581	-0.54425	-0.01581	0.05575	0
-0.5442	-0.01581	-0.5442	-0.01581	0.0558	0
-0.54415	-0.00791	-0.54415	-0.00791	0.05585	0
-0.5441	-0.00791	-0.5441	-0.00791	0.0559	0
-0.54405	-0.00791	-0.54405	0	0.05595	-0.00791
-0.544	-0.00791	-0.544	0	0.056	-0.00791
-0.54395	-0.01581	-0.54395	0	0.05605	0
-0.5439	-0.01581	-0.5439	-0.00791	0.0561	0
-0.54385	-0.01581	-0.54385	-0.00791	0.05615	0
-0.5438	-0.01581	-0.5438	-0.00791	0.0562	0
-0.54375	-0.01581	-0.54375	-0.00791	0.05625	0
-0.5437	-0.01581	-0.5437	-0.00791	0.0563	-0.00791
-0.54365	-0.00791	-0.54365	0	0.05635	-0.00791
-0.5436	-0.00791	-0.5436	0	0.0564	-0.00791
-0.54355	-0.00791	-0.54355	0.00791	0.05645	-0.00791
-0.5435	-0.00791	-0.5435	0.00791	0.0565	0
-0.54345	-0.00791	-0.54345	0.00791	0.05655	0
-0.5434	-0.00791	-0.5434	0	0.0566	0
-0.54335	-0.00791	-0.54335	0	0.05665	0
-0.5433	-0.00791	-0.5433	0	0.0567	0.00791
-0.54325	-0.00791	-0.54325	0	0.05675	0.00791
-0.5432	-0.01581	-0.5432	0	0.0568	0.00791
-0.54315	-0.01581	-0.54315	0	0.05685	0
-0.5431	-0.01581	-0.5431	0	0.0569	0.00791
-0.54305	-0.00791	-0.54305	0	0.05695	0.00791
-0.543	-0.00791	-0.543	0	0.057	0.00791
-0.54295	-0.00791	-0.54295	0	0.05705	0.00791
-0.5429	-0.00791	-0.5429	0	0.0571	0.00791
-0.54285	-0.00791	-0.54285	0	0.05715	0.00791
-0.5428	-0.00791	-0.5428	0	0.0572	0.00791
-0.54275	-0.00791	-0.54275	0	0.05725	0.00791
-0.5427	-0.01581	-0.5427	0	0.0573	0.00791
-0.54265	-0.01581	-0.54265	0	0.05735	0.00791
-0.5426	-0.01581	-0.5426	0	0.0574	0.00791
-0.54255	-0.01581	-0.54255	0	0.05745	0.00791
-0.5425	-0.01581	-0.5425	0	0.0575	0.00791
-0.54245	-0.00791	-0.54245	0	0.05755	0.00791
-0.5424	-0.00791	-0.5424	0	0.0576	0
-0.54235	-0.00791	-0.54235	0.00791	0.05765	0
-0.5423	-0.00791	-0.5423	0.00791	0.0577	0
-0.54225	-0.00791	-0.54225	0	0.05775	0
-0.5422	-0.01581	-0.5422	0	0.0578	0.00791
-0.54215	-0.01581	-0.54215	0.00791	0.05785	0.00791
-0.5421	-0.01581	-0.5421	0.00791	0.0579	0.00791
-0.54205	-0.00791	-0.54205	0.00791	0.05795	0.00791
-0.542	-0.00791	-0.542	0.00791	0.058	0.00791
-0.54195	-0.00791	-0.54195	0.00791	0.05805	0
-0.5419	-0.00791	-0.5419	0.00791	0.0581	0
-0.54185	-0.00791	-0.54185	0.00791	0.05815	0
-0.5418	-0.00791	-0.5418	0.00791	0.0582	0
-0.54175	-0.00791	-0.54175	0.00791	0.05825	0
-0.5417	-0.00791	-0.5417	0.00791	0.0583	0
-0.54165	-0.00791	-0.54165	0.00791	0.05835	0
-0.5416	-0.00791	-0.5416	0	0.0584	0
-0.54155	0	-0.54155	0	0.05845	0
-0.5415	0	-0.5415	0	0.0585	0
-0.54145	0	-0.54145	0	0.05855	-0.00791
-0.5414	0	-0.5414	0	0.0586	-0.00791
-0.54135	0	-0.54135	0	0.05865	-0.00791
-0.5413	0	-0.5413	0	0.0587	-0.00791
-0.54125	0	-0.54125	0	0.05875	-0.00791
-0.5412	0	-0.5412	0	0.0588	0
-0.54115	0	-0.54115	0	0.05885	0
-0.5411	0	-0.5411	0	0.0589	0
-0.54105	0	-0.54105	-0.00791	0.05895	0
-0.541	0	-0.541	-0.00791	0.059	0
-0.54095	0	-0.54095	-0.00791	0.05905	0
-0.5409	0	-0.5409	0	0.0591	-0.00791
-0.54085	0	-0.54085	0	0.05915	-0.00791
-0.5408	0	-0.5408	0	0.0592	-0.00791
-0.54075	0	-0.54075	0.00791	0.05925	-0.00791
-0.5407	0	-0.5407	0.00791	0.0593	-0.00791
-0.54065	0	-0.54065	0	0.05935	-0.00791
-0.5406	0	-0.5406	0	0.0594	-0.00791
-0.54055	0	-0.54055	0	0.05945	-0.00791
-0.5405	0	-0.5405	-0.00791	0.0595	0
-0.54045	0	-0.54045	-0.00791	0.05955	0
-0.5404	0	-0.5404	-0.00791	0.0596	0
-0.54035	0	-0.54035	0	0.05965	0
-0.5403	0	-0.5403	0	0.0597	-0.00791
-0.54025	-0.00791	-0.54025	0	0.05975	-0.00791
-0.5402	-0.00791	-0.5402	0	0.0598	-0.00791
-0.54015	-0.00791	-0.54015	0	0.05985	-0.00791
-0.5401	-0.00791	-0.5401	0	0.0599	-0.00791
-0.54005	-0.00791	-0.54005	0	0.05995	-0.00791
-0.54	-0.00791	-0.54	-0.00791	0.06	0
-0.53995	-0.00791	-0.53995	-0.00791	0.06005	0
-0.5399	-0.00791	-0.5399	-0.00791	0.0601	0
-0.53985	-0.00791	-0.53985	-0.00791	0.06015	-0.00791
-0.5398	-0.00791	-0.5398	-0.00791	0.0602	-0.00791
-0.53975	-0.00791	-0.53975	0	0.06025	-0.00791
-0.5397	-0.00791	-0.5397	-0.00791	0.0603	-0.00791
-0.53965	-0.00791	-0.53965	-0.00791	0.06035	-0.00791
-0.5396	-0.00791	-0.5396	-0.00791	0.0604	-0.00791
-0.53955	-0.00791	-0.53955	-0.00791	0.06045	-0.00791
-0.5395	-0.00791	-0.5395	-0.00791	0.0605	-0.00791
-0.53945	-0.00791	-0.53945	-0.00791	0.06055	-0.00791
-0.5394	-0.00791	-0.5394	-0.00791	0.0606	-0.00791
-0.53935	-0.00791	-0.53935	-0.00791	0.06065	-0.00791
-0.5393	-0.00791	-0.5393	-0.00791	0.0607	-0.00791
-0.53925	-0.00791	-0.53925	-0.00791	0.06075	-0.00791
-0.5392	-0.00791	-0.5392	-0.00791	0.0608	-0.00791
-0.53915	-0.00791	-0.53915	-0.00791	0.06085	-0.00791
-0.5391	-0.00791	-0.5391	-0.00791	0.0609	-0.00791
-0.53905	-0.00791	-0.53905	-0.00791	0.06095	-0.00791
-0.539	-0.00791	-0.539	-0.00791	0.061	-0.00791
-0.53895	-0.00791	-0.53895	-0.00791	0.06105	-0.00791
-0.5389	-0.00791	-0.5389	-0.00791	0.0611	0
-0.53885	-0.00791	-0.53885	-0.00791	0.06115	0
-0.5388	-0.00791	-0.5388	-0.00791	0.0612	0
-0.53875	-0.00791	-0.53875	0	0.06125	0
-0.5387	0	-0.5387	0	0.0613	0
-0.53865	0	-0.53865	0	0.06135	-0.00791
-0.5386	0	-0.5386	0	0.0614	-0.00791
-0.53855	0	-0.53855	0	0.06145	-0.00791
-0.5385	0	-0.5385	0	0.0615	-0.00791
-0.53845	-0.00791	-0.53845	0	0.06155	-0.00791
-0.5384	-0.00791	-0.5384	0	0.0616	-0.00791
-0.53835	-0.00791	-0.53835	0	0.06165	-0.00791
-0.5383	-0.00791	-0.5383	0	0.0617	0
-0.53825	0	-0.53825	0	0.06175	0
-0.5382	0	-0.5382	0	0.0618	0
-0.53815	0	-0.53815	0	0.06185	0
-0.5381	0	-0.5381	0	0.0619	0
-0.53805	0	-0.53805	0	0.06195	0
-0.538	0	-0.538	0	0.062	-0.00791
-0.53795	-0.00791	-0.53795	-0.00791	0.06205	-0.00791
-0.5379	-0.00791	-0.5379	-0.00791	0.0621	-0.00791
-0.53785	-0.00791	-0.53785	-0.00791	0.06215	-0.00791
-0.5378	0	-0.5378	0	0.0622	0
-0.53775	0	-0.53775	0	0.06225	-0.00791
-0.5377	0	-0.5377	0	0.0623	-0.00791
-0.53765	0	-0.53765	0	0.06235	-0.00791
-0.5376	0	-0.5376	-0.00791	0.0624	-0.00791
-0.53755	0	-0.53755	-0.00791	0.06245	0
-0.5375	0	-0.5375	-0.00791	0.0625	0
-0.53745	-0.00791	-0.53745	-0.00791	0.06255	0
-0.5374	-0.00791	-0.5374	-0.00791	0.0626	0
-0.53735	-0.01581	-0.53735	-0.00791	0.06265	0
-0.5373	-0.01581	-0.5373	-0.00791	0.0627	0
-0.53725	-0.01581	-0.53725	-0.00791	0.06275	0
-0.5372	-0.00791	-0.5372	-0.00791	0.0628	0
-0.53715	-0.00791	-0.53715	-0.00791	0.06285	0
-0.5371	-0.00791	-0.5371	-0.00791	0.0629	0
-0.53705	-0.00791	-0.53705	-0.00791	0.06295	0
-0.537	-0.00791	-0.537	-0.00791	0.063	0
-0.53695	-0.00791	-0.53695	-0.00791	0.06305	0
-0.5369	-0.00791	-0.5369	-0.00791	0.0631	0
-0.53685	-0.00791	-0.53685	-0.00791	0.06315	0
-0.5368	-0.00791	-0.5368	-0.00791	0.0632	0
-0.53675	-0.00791	-0.53675	-0.00791	0.06325	0
-0.5367	-0.00791	-0.5367	-0.00791	0.0633	0
-0.53665	-0.00791	-0.53665	0	0.06335	0
-0.5366	-0.00791	-0.5366	0	0.0634	0
-0.53655	-0.00791	-0.53655	0	0.06345	0
-0.5365	-0.00791	-0.5365	0	0.0635	0
-0.53645	-0.00791	-0.53645	0	0.06355	0
-0.5364	-0.00791	-0.5364	0	0.0636	0
-0.53635	-0.00791	-0.53635	0	0.06365	0
-0.5363	-0.00791	-0.5363	0	0.0637	0
-0.53625	-0.00791	-0.53625	0	0.06375	0
-0.5362	-0.00791	-0.5362	-0.00791	0.0638	0
-0.53615	-0.00791	-0.53615	-0.00791	0.06385	0
-0.5361	0	-0.5361	-0.00791	0.0639	0
-0.53605	0	-0.53605	-0.00791	0.06395	0
-0.536	0.00791	-0.536	-0.00791	0.064	0
-0.53595	0.00791	-0.53595	0	0.06405	-0.00791
-0.5359	0	-0.5359	0	0.0641	-0.00791
-0.53585	0	-0.53585	0	0.06415	-0.00791
-0.5358	0	-0.5358	0	0.0642	-0.00791
-0.53575	-0.00791	-0.53575	-0.00791	0.06425	0
-0.5357	-0.00791	-0.5357	-0.00791	0.0643	0
-0.53565	0	-0.53565	-0.00791	0.06435	0
-0.5356	0	-0.5356	0	0.0644	0
-0.53555	0.00791	-0.53555	0	0.06445	-0.00791
-0.5355	0.00791	-0.5355	0.00791	0.0645	-0.00791
-0.53545	0.00791	-0.53545	0.00791	0.06455	-0.00791
-0.5354	0.00791	-0.5354	0.00791	0.0646	-0.00791
-0.53535	0	-0.53535	0.00791	0.06465	0
-0.5353	0	-0.5353	0.00791	0.0647	0
-0.53525	0	-0.53525	0.00791	0.06475	0
-0.5352	0	-0.5352	0.00791	0.0648	0
-0.53515	0	-0.53515	0.00791	0.06485	0
-0.5351	0	-0.5351	0.00791	0.0649	0
-0.53505	0.00791	-0.53505	0.00791	0.06495	-0.00791
-0.535	0.00791	-0.535	0	0.065	-0.00791
-0.53495	0.00791	-0.53495	0	0.06505	0
-0.5349	0	-0.5349	0	0.0651	0
-0.53485	0	-0.53485	0	0.06515	0
-0.5348	0	-0.5348	0	0.0652	0
-0.53475	0	-0.53475	0.00791	0.06525	0
-0.5347	0	-0.5347	0.00791	0.0653	0
-0.53465	0	-0.53465	0.00791	0.06535	0
-0.5346	0	-0.5346	0.00791	0.0654	0
-0.53455	0	-0.53455	0.00791	0.06545	0
-0.5345	0	-0.5345	0.00791	0.0655	0
-0.53445	0	-0.53445	0	0.06555	0
-0.5344	0	-0.5344	0	0.0656	0
-0.53435	0	-0.53435	0	0.06565	0
-0.5343	0.00791	-0.5343	0	0.0657	0
-0.53425	0.00791	-0.53425	0	0.06575	0
-0.5342	0.00791	-0.5342	0	0.0658	0
-0.53415	0	-0.53415	0	0.06585	0
-0.5341	0	-0.5341	-0.00791	0.0659	0
-0.53405	0	-0.53405	-0.00791	0.06595	0
-0.534	0.00791	-0.534	-0.00791	0.066	0
-0.53395	0.00791	-0.53395	-0.00791	0.06605	0
-0.5339	0.00791	-0.5339	0	0.0661	0
-0.53385	0.00791	-0.53385	0	0.06615	0
-0.5338	0.00791	-0.5338	0	0.0662	0
-0.53375	0.00791	-0.53375	0	0.06625	0
-0.5337	0.00791	-0.5337	0	0.0663	0
-0.53365	0	-0.53365	-0.00791	0.06635	0
-0.5336	0	-0.5336	-0.00791	0.0664	0
-0.53355	0.00791	-0.53355	-0.01581	0.06645	0
-0.5335	0.00791	-0.5335	-0.01581	0.0665	0
-0.53345	0.00791	-0.53345	-0.01581	0.06655	0
-0.5334	0.00791	-0.5334	-0.00791	0.0666	0
-0.53335	0	-0.53335	-0.00791	0.06665	-0.00791
-0.5333	0	-0.5333	-0.00791	0.0667	-0.00791
-0.53325	0	-0.53325	-0.00791	0.06675	-0.00791
-0.5332	0	-0.5332	-0.00791	0.0668	-0.00791
-0.53315	0	-0.53315	-0.00791	0.06685	-0.00791
-0.5331	0	-0.5331	-0.00791	0.0669	-0.00791
-0.53305	0	-0.53305	-0.00791	0.06695	-0.00791
-0.533	0	-0.533	-0.00791	0.067	-0.00791
-0.53295	0	-0.53295	-0.00791	0.06705	-0.00791
-0.5329	-0.00791	-0.5329	-0.00791	0.0671	-0.00791
-0.53285	0	-0.53285	-0.00791	0.06715	-0.00791
-0.5328	0	-0.5328	-0.00791	0.0672	-0.00791
-0.53275	0	-0.53275	-0.00791	0.06725	-0.00791
-0.5327	0.00791	-0.5327	-0.00791	0.0673	-0.00791
-0.53265	0.00791	-0.53265	-0.00791	0.06735	-0.00791
-0.5326	0.00791	-0.5326	-0.00791	0.0674	-0.00791
-0.53255	0.00791	-0.53255	-0.00791	0.06745	-0.00791
-0.5325	0.00791	-0.5325	-0.00791	0.0675	-0.00791
-0.53245	0.00791	-0.53245	-0.00791	0.06755	-0.00791
-0.5324	0.00791	-0.5324	-0.00791	0.0676	-0.00791
-0.53235	0.00791	-0.53235	-0.00791	0.06765	-0.00791
-0.5323	0.00791	-0.5323	-0.01581	0.0677	-0.00791
-0.53225	0.00791	-0.53225	-0.01581	0.06775	-0.00791
-0.5322	0.00791	-0.5322	-0.01581	0.0678	-0.00791
-0.53215	0	-0.53215	-0.00791	0.06785	-0.00791
-0.5321	0	-0.5321	-0.00791	0.0679	-0.00791
-0.53205	0	-0.53205	-0.00791	0.06795	-0.00791
-0.532	0	-0.532	-0.00791	0.068	-0.00791
-0.53195	0	-0.53195	-0.00791	0.06805	0
-0.5319	0	-0.5319	-0.00791	0.0681	0
-0.53185	0	-0.53185	-0.00791	0.06815	0
-0.5318	0	-0.5318	-0.00791	0.0682	0
-0.53175	0	-0.53175	-0.00791	0.06825	0
-0.5317	0	-0.5317	-0.00791	0.0683	0
-0.53165	0	-0.53165	-0.00791	0.06835	-0.00791
-0.5316	0	-0.5316	-0.00791	0.0684	-0.00791
-0.53155	0	-0.53155	-0.00791	0.06845	0
-0.5315	-0.00791	-0.5315	-0.00791	0.0685	0
-0.53145	-0.00791	-0.53145	-0.00791	0.06855	0
-0.5314	-0.00791	-0.5314	-0.00791	0.0686	0
-0.53135	-0.00791	-0.53135	-0.00791	0.06865	0
-0.5313	-0.00791	-0.5313	-0.00791	0.0687	0
-0.53125	0	-0.53125	-0.00791	0.06875	0
-0.5312	0	-0.5312	-0.00791	0.0688	0
-0.53115	0	-0.53115	-0.00791	0.06885	0
-0.5311	-0.00791	-0.5311	-0.00791	0.0689	0
-0.53105	-0.00791	-0.53105	-0.00791	0.06895	0
-0.531	-0.00791	-0.531	-0.00791	0.069	0
-0.53095	-0.00791	-0.53095	-0.00791	0.06905	0
-0.5309	-0.00791	-0.5309	-0.00791	0.0691	0
-0.53085	-0.00791	-0.53085	-0.00791	0.06915	0
-0.5308	-0.00791	-0.5308	-0.00791	0.0692	0
-0.53075	0	-0.53075	-0.01581	0.06925	0
-0.5307	0	-0.5307	-0.01581	0.0693	0
-0.53065	-0.00791	-0.53065	-0.01581	0.06935	0
-0.5306	-0.00791	-0.5306	-0.00791	0.0694	0
-0.53055	-0.00791	-0.53055	-0.00791	0.06945	0
-0.5305	-0.00791	-0.5305	-0.00791	0.0695	0
-0.53045	0	-0.53045	-0.00791	0.06955	0
-0.5304	0	-0.5304	-0.00791	0.0696	0
-0.53035	0	-0.53035	-0.00791	0.06965	0
-0.5303	0	-0.5303	-0.00791	0.0697	0
-0.53025	0	-0.53025	-0.00791	0.06975	0
-0.5302	0	-0.5302	-0.00791	0.0698	0
-0.53015	0	-0.53015	-0.00791	0.06985	0
-0.5301	0	-0.5301	-0.00791	0.0699	0
-0.53005	0	-0.53005	-0.00791	0.06995	0
-0.53	0	-0.53	-0.00791	0.07	0
-0.52995	-0.00791	-0.52995	-0.00791	0.07005	0
-0.5299	-0.00791	-0.5299	-0.00791	0.0701	0
-0.52985	-0.00791	-0.52985	-0.00791	0.07015	0
-0.5298	-0.00791	-0.5298	0	0.0702	0.00791
-0.52975	0	-0.52975	0	0.07025	0.00791
-0.5297	0	-0.5297	0	0.0703	0.00791
-0.52965	0	-0.52965	0	0.07035	0
-0.5296	0	-0.5296	0	0.0704	0
-0.52955	0	-0.52955	0	0.07045	0
-0.5295	0	-0.5295	0	0.0705	0
-0.52945	-0.00791	-0.52945	0	0.07055	0
-0.5294	-0.00791	-0.5294	0	0.0706	0
-0.52935	-0.00791	-0.52935	0	0.07065	0
-0.5293	-0.00791	-0.5293	0	0.0707	0
-0.52925	-0.00791	-0.52925	0	0.07075	0
-0.5292	0	-0.5292	0	0.0708	0
-0.52915	0	-0.52915	0	0.07085	0
-0.5291	0	-0.5291	0	0.0709	0
-0.52905	0	-0.52905	0	0.07095	0
-0.529	0	-0.529	0	0.071	0
-0.52895	-0.00791	-0.52895	0	0.07105	0
-0.5289	-0.00791	-0.5289	0	0.0711	0
-0.52885	-0.00791	-0.52885	0	0.07115	0
-0.5288	-0.00791	-0.5288	0	0.0712	0
-0.52875	-0.00791	-0.52875	0	0.07125	0
-0.5287	-0.00791	-0.5287	0	0.0713	0
-0.52865	-0.00791	-0.52865	-0.00791	0.07135	0
-0.5286	-0.00791	-0.5286	-0.00791	0.0714	0
-0.52855	0	-0.52855	-0.00791	0.07145	0
-0.5285	0	-0.5285	-0.00791	0.0715	0
-0.52845	0	-0.52845	-0.00791	0.07155	0
-0.5284	0	-0.5284	-0.00791	0.0716	0
-0.52835	0	-0.52835	-0.00791	0.07165	0
-0.5283	0	-0.5283	-0.00791	0.0717	0
-0.52825	-0.00791	-0.52825	-0.00791	0.07175	0
-0.5282	-0.00791	-0.5282	-0.00791	0.0718	0
-0.52815	-0.00791	-0.52815	-0.00791	0.07185	0
-0.5281	-0.00791	-0.5281	-0.00791	0.0719	0
-0.52805	-0.00791	-0.52805	-0.00791	0.07195	0
-0.528	-0.00791	-0.528	-0.00791	0.072	0
-0.52795	-0.00791	-0.52795	-0.00791	0.07205	0
-0.5279	0	-0.5279	-0.00791	0.0721	0
-0.52785	0	-0.52785	-0.00791	0.07215	0
-0.5278	-0.00791	-0.5278	-0.00791	0.0722	0
-0.52775	-0.00791	-0.52775	-0.00791	0.07225	0
-0.5277	-0.00791	-0.5277	-0.00791	0.0723	0
-0.52765	-0.00791	-0.52765	0	0.07235	0
-0.5276	-0.00791	-0.5276	0	0.0724	-0.00791
-0.52755	0	-0.52755	0	0.07245	-0.00791
-0.5275	0	-0.5275	0	0.0725	-0.00791
-0.52745	0.00791	-0.52745	-0.00791	0.07255	-0.00791
-0.5274	0.00791	-0.5274	-0.00791	0.0726	-0.00791
-0.52735	0.00791	-0.52735	-0.00791	0.07265	-0.00791
-0.5273	0.00791	-0.5273	-0.00791	0.0727	-0.00791
-0.52725	0.00791	-0.52725	-0.00791	0.07275	-0.00791
-0.5272	0.00791	-0.5272	0	0.0728	-0.00791
-0.52715	0.00791	-0.52715	0	0.07285	-0.00791
-0.5271	0.00791	-0.5271	0	0.0729	-0.00791
-0.52705	0.00791	-0.52705	0	0.07295	-0.00791
-0.527	0	-0.527	0	0.073	-0.00791
-0.52695	0	-0.52695	-0.00791	0.07305	-0.00791
-0.5269	0	-0.5269	-0.00791	0.0731	-0.00791
-0.52685	0	-0.52685	-0.00791	0.07315	-0.00791
-0.5268	0	-0.5268	-0.00791	0.0732	0
-0.52675	0.00791	-0.52675	0	0.07325	-0.00791
-0.5267	0.00791	-0.5267	0	0.0733	-0.00791
-0.52665	0	-0.52665	0	0.07335	0
-0.5266	0	-0.5266	0	0.0734	0
-0.52655	0	-0.52655	0	0.07345	0
-0.5265	0	-0.5265	0	0.0735	-0.00791
-0.52645	0	-0.52645	0	0.07355	-0.00791
-0.5264	0	-0.5264	-0.00791	0.0736	-0.00791
-0.52635	0	-0.52635	-0.00791	0.07365	-0.00791
-0.5263	0	-0.5263	-0.00791	0.0737	-0.00791
-0.52625	0	-0.52625	0	0.07375	-0.00791
-0.5262	0	-0.5262	0	0.0738	-0.00791
-0.52615	0	-0.52615	0	0.07385	-0.00791
-0.5261	0	-0.5261	0	0.0739	-0.00791
-0.52605	-0.00791	-0.52605	0	0.07395	-0.00791
-0.526	-0.00791	-0.526	0	0.074	-0.00791
-0.52595	-0.00791	-0.52595	0	0.07405	-0.00791
-0.5259	-0.00791	-0.5259	0	0.0741	-0.00791
-0.52585	-0.00791	-0.52585	0	0.07415	-0.00791
-0.5258	-0.00791	-0.5258	0	0.0742	-0.00791
-0.52575	0	-0.52575	0	0.07425	-0.00791
-0.5257	0	-0.5257	0	0.0743	-0.00791
-0.52565	0	-0.52565	0	0.07435	-0.00791
-0.5256	-0.00791	-0.5256	-0.00791	0.0744	-0.00791
-0.52555	-0.00791	-0.52555	-0.00791	0.07445	-0.00791
-0.5255	-0.00791	-0.5255	-0.00791	0.0745	-0.00791
-0.52545	-0.00791	-0.52545	-0.00791	0.07455	-0.00791
-0.5254	-0.00791	-0.5254	-0.01581	0.0746	-0.00791
-0.52535	-0.00791	-0.52535	-0.01581	0.07465	-0.00791
-0.5253	-0.00791	-0.5253	-0.01581	0.0747	-0.00791
-0.52525	-0.00791	-0.52525	-0.00791	0.07475	-0.00791
-0.5252	-0.00791	-0.5252	-0.00791	0.0748	-0.00791
-0.52515	0	-0.52515	-0.00791	0.07485	-0.00791
-0.5251	0	-0.5251	-0.00791	0.0749	-0.00791
-0.52505	-0.00791	-0.52505	-0.00791	0.07495	-0.00791
-0.525	-0.00791	-0.525	-0.00791	0.075	-0.00791
-0.52495	-0.00791	-0.52495	-0.00791	0.07505	-0.00791
-0.5249	-0.00791	-0.5249	-0.00791	0.0751	-0.00791
-0.52485	-0.00791	-0.52485	-0.00791	0.07515	-0.00791
-0.5248	-0.01581	-0.5248	-0.00791	0.0752	-0.00791
-0.52475	-0.01581	-0.52475	-0.00791	0.07525	-0.00791
-0.5247	-0.01581	-0.5247	-0.00791	0.0753	-0.00791
-0.52465	-0.01581	-0.52465	-0.00791	0.07535	-0.00791
-0.5246	-0.00791	-0.5246	-0.00791	0.0754	-0.00791
-0.52455	-0.00791	-0.52455	-0.00791	0.07545	-0.00791
-0.5245	-0.00791	-0.5245	-0.00791	0.0755	-0.00791
-0.52445	-0.00791	-0.52445	-0.00791	0.07555	-0.00791
-0.5244	-0.01581	-0.5244	-0.00791	0.0756	-0.00791
-0.52435	-0.01581	-0.52435	-0.00791	0.07565	-0.00791
-0.5243	-0.01581	-0.5243	-0.00791	0.0757	-0.00791
-0.52425	-0.01581	-0.52425	-0.00791	0.07575	-0.00791
-0.5242	-0.01581	-0.5242	-0.00791	0.0758	-0.00791
-0.52415	-0.01581	-0.52415	-0.00791	0.07585	-0.00791
-0.5241	-0.01581	-0.5241	0	0.0759	-0.00791
-0.52405	-0.01581	-0.52405	0	0.07595	-0.00791
-0.524	-0.01581	-0.524	0	0.076	-0.00791
-0.52395	-0.01581	-0.52395	0	0.07605	-0.00791
-0.5239	-0.01581	-0.5239	0	0.0761	-0.00791
-0.52385	-0.01581	-0.52385	0	0.07615	-0.00791
-0.5238	-0.01581	-0.5238	0	0.0762	-0.00791
-0.52375	-0.01581	-0.52375	0	0.07625	-0.00791
-0.5237	-0.01581	-0.5237	0	0.0763	-0.00791
-0.52365	-0.01581	-0.52365	0	0.07635	-0.01581
-0.5236	-0.01581	-0.5236	0	0.0764	-0.01581
-0.52355	-0.01581	-0.52355	0	0.07645	-0.01581
-0.5235	-0.01581	-0.5235	0.00791	0.0765	-0.00791
-0.52345	-0.01581	-0.52345	0	0.07655	-0.00791
-0.5234	-0.01581	-0.5234	0	0.0766	-0.00791
-0.52335	-0.01581	-0.52335	0	0.07665	0
-0.5233	-0.00791	-0.5233	0	0.0767	0
-0.52325	-0.00791	-0.52325	0	0.07675	0
-0.5232	-0.00791	-0.5232	0	0.0768	0
-0.52315	-0.00791	-0.52315	0	0.07685	0
-0.5231	-0.00791	-0.5231	0	0.0769	0
-0.52305	-0.00791	-0.52305	0	0.07695	0
-0.523	-0.00791	-0.523	0	0.077	0
-0.52295	-0.00791	-0.52295	0	0.07705	0
-0.5229	-0.00791	-0.5229	0	0.0771	0
-0.52285	-0.00791	-0.52285	0	0.07715	0
-0.5228	-0.00791	-0.5228	0	0.0772	0
-0.52275	-0.00791	-0.52275	0	0.07725	0
-0.5227	-0.01581	-0.5227	0	0.0773	0
-0.52265	-0.01581	-0.52265	0	0.07735	0
-0.5226	-0.01581	-0.5226	0	0.0774	0
-0.52255	-0.01581	-0.52255	0	0.07745	0
-0.5225	-0.00791	-0.5225	0	0.0775	0
-0.52245	-0.00791	-0.52245	0	0.07755	-0.00791
-0.5224	-0.00791	-0.5224	0	0.0776	-0.00791
-0.52235	-0.00791	-0.52235	0.00791	0.07765	-0.00791
-0.5223	-0.00791	-0.5223	0.00791	0.0777	-0.00791
-0.52225	-0.00791	-0.52225	0.00791	0.07775	-0.00791
-0.5222	-0.00791	-0.5222	0.00791	0.0778	-0.00791
-0.52215	-0.00791	-0.52215	0	0.07785	-0.00791
-0.5221	-0.00791	-0.5221	0	0.0779	-0.00791
-0.52205	-0.00791	-0.52205	0	0.07795	0
-0.522	-0.00791	-0.522	0	0.078	0
-0.52195	-0.00791	-0.52195	0	0.07805	0
-0.5219	-0.00791	-0.5219	0	0.0781	-0.00791
-0.52185	-0.00791	-0.52185	0.00791	0.07815	-0.00791
-0.5218	-0.00791	-0.5218	0.00791	0.0782	-0.00791
-0.52175	-0.00791	-0.52175	0.00791	0.07825	-0.00791
-0.5217	-0.00791	-0.5217	0	0.0783	-0.00791
-0.52165	0	-0.52165	0	0.07835	-0.00791
-0.5216	0	-0.5216	0	0.0784	-0.00791
-0.52155	0	-0.52155	0	0.07845	-0.00791
-0.5215	0	-0.5215	0	0.0785	-0.01581
-0.52145	0	-0.52145	0	0.07855	-0.01581
-0.5214	0	-0.5214	0	0.0786	-0.01581
-0.52135	0	-0.52135	0	0.07865	-0.01581
-0.5213	0	-0.5213	0	0.0787	-0.01581
-0.52125	0	-0.52125	0	0.07875	-0.01581
-0.5212	0	-0.5212	0	0.0788	-0.01581
-0.52115	0.00791	-0.52115	0	0.07885	-0.01581
-0.5211	0	-0.5211	0	0.0789	-0.01581
-0.52105	0	-0.52105	0	0.07895	-0.01581
-0.521	0	-0.521	0	0.079	-0.00791
-0.52095	0	-0.52095	0	0.07905	-0.00791
-0.5209	0	-0.5209	0	0.0791	-0.00791
-0.52085	0	-0.52085	0	0.07915	-0.00791
-0.5208	0	-0.5208	0	0.0792	-0.00791
-0.52075	0	-0.52075	0	0.07925	-0.00791
-0.5207	0	-0.5207	0	0.0793	-0.00791
-0.52065	0	-0.52065	0	0.07935	-0.00791
-0.5206	0	-0.5206	0	0.0794	-0.01581
-0.52055	0	-0.52055	0	0.07945	-0.00791
-0.5205	0	-0.5205	0	0.0795	-0.00791
-0.52045	0	-0.52045	0	0.07955	-0.00791
-0.5204	0	-0.5204	0	0.0796	-0.00791
-0.52035	-0.00791	-0.52035	0	0.07965	-0.00791
-0.5203	-0.00791	-0.5203	0	0.0797	-0.01581
-0.52025	-0.00791	-0.52025	0	0.07975	-0.01581
-0.5202	-0.00791	-0.5202	0	0.0798	-0.01581
-0.52015	-0.00791	-0.52015	0	0.07985	-0.01581
-0.5201	-0.00791	-0.5201	0	0.0799	-0.01581
-0.52005	-0.00791	-0.52005	0	0.07995	-0.01581
-0.52	-0.00791	-0.52	0	0.08	-0.01581
-0.51995	-0.00791	-0.51995	0	0.08005	-0.01581
-0.5199	0	-0.5199	0	0.0801	-0.01581
-0.51985	0	-0.51985	0	0.08015	-0.01581
-0.5198	0	-0.5198	0	0.0802	-0.01581
-0.51975	0	-0.51975	0	0.08025	-0.01581
-0.5197	0	-0.5197	-0.00791	0.0803	-0.01581
-0.51965	0	-0.51965	-0.00791	0.08035	-0.01581
-0.5196	0	-0.5196	-0.00791	0.0804	-0.01581
-0.51955	0	-0.51955	-0.00791	0.08045	-0.01581
-0.5195	0	-0.5195	-0.00791	0.0805	-0.01581
-0.51945	0	-0.51945	-0.00791	0.08055	-0.01581
-0.5194	0	-0.5194	-0.00791	0.0806	-0.01581
-0.51935	0	-0.51935	-0.00791	0.08065	-0.01581
-0.5193	0	-0.5193	-0.00791	0.0807	-0.01581
-0.51925	0	-0.51925	-0.00791	0.08075	-0.01581
-0.5192	0	-0.5192	-0.00791	0.0808	-0.01581
-0.51915	0	-0.51915	-0.00791	0.08085	-0.00791
-0.5191	0	-0.5191	-0.00791	0.0809	-0.00791
-0.51905	0	-0.51905	-0.00791	0.08095	-0.00791
-0.519	0	-0.519	-0.00791	0.081	-0.00791
-0.51895	0	-0.51895	-0.00791	0.08105	-0.00791
-0.5189	0	-0.5189	-0.00791	0.0811	-0.00791
-0.51885	0	-0.51885	-0.00791	0.08115	-0.00791
-0.5188	0	-0.5188	-0.00791	0.0812	-0.00791
-0.51875	0	-0.51875	-0.00791	0.08125	-0.00791
-0.5187	0	-0.5187	-0.00791	0.0813	-0.00791
-0.51865	0	-0.51865	-0.00791	0.08135	-0.01581
-0.5186	0	-0.5186	-0.00791	0.0814	-0.01581
-0.51855	0	-0.51855	-0.00791	0.08145	-0.01581
-0.5185	0	-0.5185	-0.00791	0.0815	-0.02372
-0.51845	0	-0.51845	-0.00791	0.08155	-0.01581
-0.5184	-0.00791	-0.5184	-0.00791	0.0816	-0.01581
-0.51835	-0.00791	-0.51835	-0.00791	0.08165	-0.01581
-0.5183	-0.00791	-0.5183	-0.00791	0.0817	-0.00791
-0.51825	0	-0.51825	-0.00791	0.08175	-0.00791
-0.5182	0	-0.5182	-0.00791	0.0818	-0.00791
-0.51815	0	-0.51815	-0.00791	0.08185	-0.01581
-0.5181	0	-0.5181	-0.00791	0.0819	-0.01581
-0.51805	0	-0.51805	-0.00791	0.08195	-0.01581
-0.518	0	-0.518	-0.00791	0.082	-0.00791
-0.51795	0	-0.51795	-0.00791	0.08205	-0.00791
-0.5179	0	-0.5179	-0.00791	0.0821	-0.00791
-0.51785	0	-0.51785	-0.00791	0.08215	-0.00791
-0.5178	0	-0.5178	-0.00791	0.0822	-0.00791
-0.51775	0	-0.51775	-0.00791	0.08225	-0.01581
-0.5177	0	-0.5177	-0.00791	0.0823	-0.00791
-0.51765	0	-0.51765	-0.00791	0.08235	-0.00791
-0.5176	0	-0.5176	0	0.0824	-0.00791
-0.51755	0	-0.51755	0	0.08245	-0.00791
-0.5175	-0.00791	-0.5175	0	0.0825	-0.00791
-0.51745	-0.00791	-0.51745	0	0.08255	-0.00791
-0.5174	-0.01581	-0.5174	0	0.0826	-0.00791
-0.51735	-0.01581	-0.51735	-0.00791	0.08265	-0.00791
-0.5173	-0.01581	-0.5173	-0.00791	0.0827	-0.00791
-0.51725	-0.00791	-0.51725	-0.00791	0.08275	-0.00791
-0.5172	-0.00791	-0.5172	-0.00791	0.0828	-0.00791
-0.51715	-0.00791	-0.51715	-0.00791	0.08285	-0.00791
-0.5171	-0.00791	-0.5171	-0.00791	0.0829	-0.00791
-0.51705	-0.00791	-0.51705	0	0.08295	-0.00791
-0.517	-0.00791	-0.517	0	0.083	-0.00791
-0.51695	-0.00791	-0.51695	0	0.08305	0
-0.5169	-0.00791	-0.5169	0	0.0831	0
-0.51685	-0.00791	-0.51685	-0.00791	0.08315	-0.00791
-0.5168	-0.00791	-0.5168	-0.00791	0.0832	-0.00791
-0.51675	-0.00791	-0.51675	-0.00791	0.08325	-0.00791
-0.5167	-0.00791	-0.5167	-0.00791	0.0833	-0.00791
-0.51665	-0.00791	-0.51665	-0.00791	0.08335	-0.00791
-0.5166	-0.00791	-0.5166	-0.00791	0.0834	-0.00791
-0.51655	-0.00791	-0.51655	-0.00791	0.08345	-0.00791
-0.5165	-0.00791	-0.5165	-0.00791	0.0835	-0.00791
-0.51645	-0.00791	-0.51645	-0.00791	0.08355	-0.00791
-0.5164	-0.00791	-0.5164	0	0.0836	-0.00791
-0.51635	-0.00791	-0.51635	0	0.08365	-0.00791
-0.5163	-0.00791	-0.5163	0	0.0837	-0.00791
-0.51625	-0.00791	-0.51625	0	0.08375	-0.00791
-0.5162	-0.00791	-0.5162	-0.00791	0.0838	-0.00791
-0.51615	-0.00791	-0.51615	-0.00791	0.08385	-0.00791
-0.5161	0	-0.5161	-0.00791	0.0839	-0.00791
-0.51605	0	-0.51605	0	0.08395	-0.00791
-0.516	0.00791	-0.516	0	0.084	-0.00791
-0.51595	0.00791	-0.51595	0	0.08405	-0.00791
-0.5159	0.00791	-0.5159	0	0.0841	-0.00791
-0.51585	0	-0.51585	-0.00791	0.08415	-0.00791
-0.5158	0	-0.5158	-0.00791	0.0842	-0.00791
-0.51575	0	-0.51575	-0.00791	0.08425	-0.00791
-0.5157	0	-0.5157	-0.00791	0.0843	-0.00791
-0.51565	0	-0.51565	-0.00791	0.08435	-0.00791
-0.5156	0.00791	-0.5156	0	0.0844	-0.00791
-0.51555	0.00791	-0.51555	0	0.08445	-0.00791
-0.5155	0.00791	-0.5155	0	0.0845	-0.00791
-0.51545	0.00791	-0.51545	0.00791	0.08455	-0.00791
-0.5154	0.00791	-0.5154	0.00791	0.0846	-0.00791
-0.51535	0.00791	-0.51535	0.00791	0.08465	-0.00791
-0.5153	0	-0.5153	0.00791	0.0847	-0.00791
-0.51525	0	-0.51525	0.00791	0.08475	-0.00791
-0.5152	0	-0.5152	0	0.0848	-0.00791
-0.51515	0	-0.51515	0	0.08485	-0.00791
-0.5151	0	-0.5151	0	0.0849	-0.00791
-0.51505	0	-0.51505	0	0.08495	-0.00791
-0.515	0.00791	-0.515	0	0.085	-0.00791
-0.51495	0.00791	-0.51495	0	0.08505	-0.00791
-0.5149	0.00791	-0.5149	0	0.0851	-0.00791
-0.51485	0.00791	-0.51485	0	0.08515	-0.00791
-0.5148	0.00791	-0.5148	0	0.0852	-0.00791
-0.51475	0.00791	-0.51475	0	0.08525	-0.00791
-0.5147	0.00791	-0.5147	0	0.0853	-0.00791
-0.51465	0.00791	-0.51465	0	0.08535	-0.00791
-0.5146	0.00791	-0.5146	0	0.0854	-0.00791
-0.51455	0.00791	-0.51455	0	0.08545	0
-0.5145	0	-0.5145	0	0.0855	-0.00791
-0.51445	0	-0.51445	0	0.08555	-0.00791
-0.5144	0.00791	-0.5144	0	0.0856	-0.00791
-0.51435	0.00791	-0.51435	0	0.08565	0
-0.5143	0.00791	-0.5143	0	0.0857	0
-0.51425	0.00791	-0.51425	0	0.08575	0
-0.5142	0.00791	-0.5142	0	0.0858	0
-0.51415	0.00791	-0.51415	0	0.08585	0
-0.5141	0.00791	-0.5141	0	0.0859	0
-0.51405	0.00791	-0.51405	-0.00791	0.08595	0
-0.514	0.00791	-0.514	-0.00791	0.086	0
-0.51395	0.00791	-0.51395	-0.00791	0.08605	0
-0.5139	0.00791	-0.5139	-0.00791	0.0861	0
-0.51385	0.00791	-0.51385	0	0.08615	0
-0.5138	0.00791	-0.5138	0	0.0862	0
-0.51375	0.00791	-0.51375	-0.00791	0.08625	0
-0.5137	0.00791	-0.5137	-0.00791	0.0863	0
-0.51365	0	-0.51365	-0.00791	0.08635	0
-0.5136	0	-0.5136	-0.01581	0.0864	0
-0.51355	0.00791	-0.51355	-0.01581	0.08645	0
-0.5135	0.00791	-0.5135	-0.01581	0.0865	0
-0.51345	0	-0.51345	-0.01581	0.08655	0
-0.5134	0	-0.5134	-0.01581	0.0866	-0.00791
-0.51335	0	-0.51335	-0.00791	0.08665	-0.00791
-0.5133	0	-0.5133	-0.00791	0.0867	-0.01581
-0.51325	0	-0.51325	-0.00791	0.08675	-0.01581
-0.5132	0	-0.5132	-0.00791	0.0868	-0.01581
-0.51315	0.00791	-0.51315	-0.00791	0.08685	-0.01581
-0.5131	0.00791	-0.5131	-0.00791	0.0869	-0.01581
-0.51305	0.00791	-0.51305	-0.00791	0.08695	-0.01581
-0.513	0.00791	-0.513	-0.00791	0.087	-0.01581
-0.51295	0	-0.51295	-0.00791	0.08705	-0.01581
-0.5129	0	-0.5129	-0.00791	0.0871	-0.01581
-0.51285	0	-0.51285	-0.00791	0.08715	-0.00791
-0.5128	0	-0.5128	-0.01581	0.0872	-0.00791
-0.51275	0.00791	-0.51275	-0.01581	0.08725	-0.00791
-0.5127	0.00791	-0.5127	-0.01581	0.0873	-0.01581
-0.51265	0.00791	-0.51265	-0.01581	0.08735	-0.01581
-0.5126	0.00791	-0.5126	-0.00791	0.0874	-0.01581
-0.51255	0.00791	-0.51255	-0.00791	0.08745	-0.01581
-0.5125	0	-0.5125	-0.00791	0.0875	-0.00791
-0.51245	0	-0.51245	-0.00791	0.08755	-0.00791
-0.5124	0	-0.5124	-0.01581	0.0876	-0.00791
-0.51235	0.00791	-0.51235	-0.01581	0.08765	-0.00791
-0.5123	0.00791	-0.5123	-0.01581	0.0877	-0.00791
-0.51225	0.00791	-0.51225	-0.01581	0.08775	-0.00791
-0.5122	0.00791	-0.5122	-0.01581	0.0878	-0.00791
-0.51215	0.00791	-0.51215	-0.01581	0.08785	-0.00791
-0.5121	0.00791	-0.5121	-0.01581	0.0879	-0.00791
-0.51205	0.00791	-0.51205	-0.01581	0.08795	-0.00791
-0.512	0.00791	-0.512	-0.01581	0.088	-0.00791
-0.51195	0.00791	-0.51195	-0.01581	0.08805	-0.00791
-0.5119	0	-0.5119	-0.01581	0.0881	0
-0.51185	0	-0.51185	-0.01581	0.08815	0
-0.5118	0	-0.5118	-0.01581	0.0882	0
-0.51175	0	-0.51175	-0.01581	0.08825	0
-0.5117	0	-0.5117	-0.01581	0.0883	0
-0.51165	0	-0.51165	-0.01581	0.08835	-0.00791
-0.5116	0	-0.5116	-0.01581	0.0884	-0.00791
-0.51155	0	-0.51155	-0.00791	0.08845	-0.00791
-0.5115	0	-0.5115	-0.00791	0.0885	-0.00791
-0.51145	-0.00791	-0.51145	-0.00791	0.08855	0
-0.5114	-0.00791	-0.5114	-0.00791	0.0886	0
-0.51135	-0.00791	-0.51135	-0.00791	0.08865	0
-0.5113	-0.00791	-0.5113	-0.00791	0.0887	0.00791
-0.51125	-0.00791	-0.51125	-0.00791	0.08875	0.00791
-0.5112	-0.00791	-0.5112	-0.00791	0.0888	0
-0.51115	-0.00791	-0.51115	-0.00791	0.08885	0
-0.5111	-0.00791	-0.5111	-0.00791	0.0889	-0.00791
-0.51105	-0.00791	-0.51105	-0.00791	0.08895	-0.00791
-0.511	-0.00791	-0.511	-0.00791	0.089	-0.00791
-0.51095	-0.00791	-0.51095	-0.00791	0.08905	-0.00791
-0.5109	-0.00791	-0.5109	-0.00791	0.0891	0
-0.51085	0	-0.51085	-0.00791	0.08915	0
-0.5108	0	-0.5108	-0.00791	0.0892	0
-0.51075	0	-0.51075	-0.01581	0.08925	0
-0.5107	-0.00791	-0.5107	-0.01581	0.0893	0
-0.51065	0	-0.51065	-0.01581	0.08935	0
-0.5106	0	-0.5106	-0.00791	0.0894	0
-0.51055	0	-0.51055	-0.00791	0.08945	0
-0.5105	0	-0.5105	-0.00791	0.0895	0
-0.51045	0	-0.51045	0	0.08955	0
-0.5104	0	-0.5104	0	0.0896	0
-0.51035	0	-0.51035	-0.00791	0.08965	0
-0.5103	0	-0.5103	-0.00791	0.0897	0
-0.51025	0	-0.51025	-0.00791	0.08975	0
-0.5102	0	-0.5102	-0.00791	0.0898	0
-0.51015	0	-0.51015	-0.00791	0.08985	0
-0.5101	0	-0.5101	-0.00791	0.0899	0
-0.51005	-0.00791	-0.51005	-0.00791	0.08995	0
-0.51	-0.00791	-0.51	-0.00791	0.09	0
-0.50995	-0.00791	-0.50995	-0.00791	0.09005	0
-0.5099	-0.00791	-0.5099	-0.00791	0.0901	0
-0.50985	0	-0.50985	-0.00791	0.09015	0
-0.5098	0	-0.5098	0	0.0902	0
-0.50975	0	-0.50975	0	0.09025	0
-0.5097	0	-0.5097	-0.00791	0.0903	0
-0.50965	0	-0.50965	-0.00791	0.09035	0
-0.5096	0	-0.5096	-0.00791	0.0904	0
-0.50955	0	-0.50955	-0.00791	0.09045	0
-0.5095	0	-0.5095	0	0.0905	0
-0.50945	0	-0.50945	0	0.09055	0
-0.5094	-0.00791	-0.5094	0	0.0906	0
-0.50935	0	-0.50935	0	0.09065	0
-0.5093	0	-0.5093	0	0.0907	0
-0.50925	0	-0.50925	0	0.09075	0
-0.5092	0	-0.5092	0	0.0908	0
-0.50915	0	-0.50915	0	0.09085	0
-0.5091	0	-0.5091	0	0.0909	0
-0.50905	0	-0.50905	0	0.09095	0
-0.509	0	-0.509	-0.00791	0.091	0
-0.50895	0	-0.50895	-0.00791	0.09105	0
-0.5089	0	-0.5089	-0.00791	0.0911	0
-0.50885	0	-0.50885	0	0.09115	0
-0.5088	0	-0.5088	0	0.0912	0
-0.50875	0	-0.50875	0	0.09125	0
-0.5087	0	-0.5087	0	0.0913	0
-0.50865	0	-0.50865	0	0.09135	0
-0.5086	0	-0.5086	-0.00791	0.0914	0
-0.50855	0	-0.50855	-0.00791	0.09145	0.00791
-0.5085	0	-0.5085	-0.00791	0.0915	0
-0.50845	0	-0.50845	-0.00791	0.09155	0
-0.5084	0	-0.5084	-0.00791	0.0916	0
-0.50835	0	-0.50835	-0.00791	0.09165	-0.00791
-0.5083	0	-0.5083	-0.00791	0.0917	-0.00791
-0.50825	0	-0.50825	-0.00791	0.09175	0
-0.5082	0	-0.5082	-0.00791	0.0918	0
-0.50815	0	-0.50815	-0.00791	0.09185	0
-0.5081	0	-0.5081	-0.00791	0.0919	0
-0.50805	0	-0.50805	-0.00791	0.09195	0
-0.508	0	-0.508	-0.00791	0.092	0
-0.50795	0	-0.50795	0	0.09205	0
-0.5079	0	-0.5079	-0.00791	0.0921	-0.00791
-0.50785	0	-0.50785	-0.00791	0.09215	-0.00791
-0.5078	0	-0.5078	-0.00791	0.0922	0
-0.50775	-0.00791	-0.50775	-0.00791	0.09225	0
-0.5077	-0.00791	-0.5077	-0.00791	0.0923	0
-0.50765	-0.00791	-0.50765	-0.00791	0.09235	0
-0.5076	0	-0.5076	-0.00791	0.0924	0
-0.50755	0	-0.50755	-0.00791	0.09245	-0.00791
-0.5075	0.00791	-0.5075	-0.00791	0.0925	-0.00791
-0.50745	0.00791	-0.50745	-0.00791	0.09255	-0.00791
-0.5074	0.00791	-0.5074	-0.00791	0.0926	-0.00791
-0.50735	0.00791	-0.50735	-0.00791	0.09265	-0.00791
-0.5073	0.00791	-0.5073	-0.00791	0.0927	-0.00791
-0.50725	0.00791	-0.50725	-0.00791	0.09275	-0.00791
-0.5072	0.00791	-0.5072	-0.00791	0.0928	-0.00791
-0.50715	0.00791	-0.50715	-0.00791	0.09285	-0.00791
-0.5071	0.00791	-0.5071	-0.00791	0.0929	-0.00791
-0.50705	0.00791	-0.50705	-0.00791	0.09295	-0.00791
-0.507	0.00791	-0.507	-0.00791	0.093	-0.00791
-0.50695	0.00791	-0.50695	0	0.09305	-0.00791
-0.5069	0.00791	-0.5069	0	0.0931	-0.00791
-0.50685	0.00791	-0.50685	0	0.09315	0
-0.5068	0.00791	-0.5068	0	0.0932	0
-0.50675	0.00791	-0.50675	0	0.09325	0
-0.5067	0.00791	-0.5067	0	0.0933	-0.00791
-0.50665	0.00791	-0.50665	0	0.09335	-0.00791
-0.5066	0.00791	-0.5066	0	0.0934	-0.00791
-0.50655	0	-0.50655	0	0.09345	-0.00791
-0.5065	0	-0.5065	0	0.0935	-0.00791
-0.50645	0	-0.50645	-0.00791	0.09355	-0.00791
-0.5064	0	-0.5064	-0.00791	0.0936	-0.00791
-0.50635	0	-0.50635	-0.00791	0.09365	-0.00791
-0.5063	0	-0.5063	-0.00791	0.0937	-0.00791
-0.50625	0	-0.50625	-0.00791	0.09375	-0.00791
-0.5062	0.00791	-0.5062	-0.00791	0.0938	0
-0.50615	0	-0.50615	-0.00791	0.09385	0
-0.5061	0	-0.5061	-0.00791	0.0939	0
-0.50605	0	-0.50605	-0.00791	0.09395	0
-0.506	-0.00791	-0.506	-0.00791	0.094	0
-0.50595	-0.00791	-0.50595	-0.00791	0.09405	-0.00791
-0.5059	0	-0.5059	-0.00791	0.0941	-0.00791
-0.50585	0	-0.50585	0	0.09415	-0.00791
-0.5058	0	-0.5058	0	0.0942	-0.00791
-0.50575	0	-0.50575	0	0.09425	-0.00791
-0.5057	0	-0.5057	0	0.0943	-0.00791
-0.50565	-0.00791	-0.50565	0	0.09435	-0.00791
-0.5056	-0.00791	-0.5056	0	0.0944	-0.00791
-0.50555	-0.00791	-0.50555	-0.00791	0.09445	0
-0.5055	-0.01581	-0.5055	-0.00791	0.0945	0
-0.50545	-0.01581	-0.50545	-0.01581	0.09455	-0.00791
-0.5054	-0.01581	-0.5054	-0.01581	0.0946	-0.00791
-0.50535	-0.01581	-0.50535	-0.01581	0.09465	-0.00791
-0.5053	-0.00791	-0.5053	-0.01581	0.0947	-0.00791
-0.50525	-0.00791	-0.50525	-0.01581	0.09475	-0.00791
-0.5052	-0.00791	-0.5052	-0.01581	0.0948	-0.00791
-0.50515	-0.00791	-0.50515	-0.01581	0.09485	-0.00791
-0.5051	-0.00791	-0.5051	-0.01581	0.0949	-0.00791
-0.50505	-0.01581	-0.50505	-0.01581	0.09495	-0.00791
-0.505	-0.01581	-0.505	-0.01581	0.095	-0.00791
-0.50495	-0.01581	-0.50495	-0.01581	0.09505	-0.00791
-0.5049	-0.01581	-0.5049	-0.01581	0.0951	-0.00791
-0.50485	-0.01581	-0.50485	-0.01581	0.09515	-0.00791
-0.5048	-0.00791	-0.5048	-0.01581	0.0952	-0.00791
-0.50475	-0.00791	-0.50475	-0.00791	0.09525	-0.00791
-0.5047	-0.00791	-0.5047	-0.00791	0.0953	-0.00791
-0.50465	-0.00791	-0.50465	-0.00791	0.09535	-0.00791
-0.5046	-0.01581	-0.5046	-0.01581	0.0954	-0.00791
-0.50455	-0.01581	-0.50455	-0.01581	0.09545	-0.00791
-0.5045	-0.01581	-0.5045	-0.00791	0.0955	-0.00791
-0.50445	-0.01581	-0.50445	-0.00791	0.09555	-0.00791
-0.5044	-0.01581	-0.5044	-0.00791	0.0956	-0.00791
-0.50435	-0.01581	-0.50435	-0.00791	0.09565	-0.00791
-0.5043	-0.01581	-0.5043	-0.00791	0.0957	0
-0.50425	-0.01581	-0.50425	-0.01581	0.09575	0
-0.5042	-0.00791	-0.5042	-0.00791	0.0958	0
-0.50415	-0.00791	-0.50415	-0.00791	0.09585	-0.00791
-0.5041	-0.00791	-0.5041	0	0.0959	-0.00791
-0.50405	-0.00791	-0.50405	0	0.09595	-0.00791
-0.504	-0.00791	-0.504	0	0.096	-0.00791
-0.50395	-0.00791	-0.50395	0	0.09605	-0.00791
-0.5039	-0.01581	-0.5039	-0.00791	0.0961	-0.00791
-0.50385	-0.01581	-0.50385	-0.00791	0.09615	0
-0.5038	-0.01581	-0.5038	-0.00791	0.0962	0
-0.50375	-0.01581	-0.50375	-0.00791	0.09625	-0.00791
-0.5037	-0.00791	-0.5037	0	0.0963	-0.00791
-0.50365	-0.00791	-0.50365	0	0.09635	-0.00791
-0.5036	-0.00791	-0.5036	0	0.0964	-0.00791
-0.50355	-0.00791	-0.50355	0	0.09645	-0.00791
-0.5035	-0.00791	-0.5035	0.00791	0.0965	0
-0.50345	-0.00791	-0.50345	0.00791	0.09655	0
-0.5034	-0.00791	-0.5034	0	0.0966	0
-0.50335	-0.00791	-0.50335	0	0.09665	0
-0.5033	-0.00791	-0.5033	0	0.0967	0
-0.50325	-0.00791	-0.50325	0	0.09675	0.00791
-0.5032	-0.00791	-0.5032	0	0.0968	0.00791
-0.50315	-0.00791	-0.50315	0	0.09685	0.00791
-0.5031	-0.00791	-0.5031	0	0.0969	0.00791
-0.50305	-0.00791	-0.50305	0	0.09695	0
-0.503	-0.00791	-0.503	0	0.097	0
-0.50295	0	-0.50295	0	0.09705	0.00791
-0.5029	0	-0.5029	0	0.0971	0.00791
-0.50285	0	-0.50285	0	0.09715	0.00791
-0.5028	0	-0.5028	0.00791	0.0972	0.00791
-0.50275	-0.00791	-0.50275	0.00791	0.09725	0.00791
-0.5027	-0.00791	-0.5027	0.00791	0.0973	0.00791
-0.50265	-0.01581	-0.50265	0.00791	0.09735	0
-0.5026	-0.01581	-0.5026	0	0.0974	0
-0.50255	-0.00791	-0.50255	0	0.09745	0
-0.5025	-0.00791	-0.5025	0	0.0975	0
-0.50245	0	-0.50245	0	0.09755	0
-0.5024	0	-0.5024	0.00791	0.0976	0
-0.50235	0	-0.50235	0.00791	0.09765	0
-0.5023	-0.00791	-0.5023	0.00791	0.0977	0
-0.50225	-0.00791	-0.50225	0.00791	0.09775	0
-0.5022	-0.00791	-0.5022	0.00791	0.0978	0
-0.50215	-0.01581	-0.50215	0	0.09785	0
-0.5021	-0.01581	-0.5021	0	0.0979	0
-0.50205	-0.00791	-0.50205	0	0.09795	0
-0.502	-0.00791	-0.502	0	0.098	0
-0.50195	-0.00791	-0.50195	0.00791	0.09805	0
-0.5019	-0.00791	-0.5019	0.00791	0.0981	-0.00791
-0.50185	-0.00791	-0.50185	0.00791	0.09815	-0.00791
-0.5018	-0.00791	-0.5018	0.00791	0.0982	-0.00791
-0.50175	0	-0.50175	0.00791	0.09825	-0.00791
-0.5017	0	-0.5017	0	0.0983	-0.00791
-0.50165	0	-0.50165	0	0.09835	0
-0.5016	0	-0.5016	0	0.0984	0
-0.50155	0	-0.50155	0	0.09845	0
-0.5015	0	-0.5015	0	0.0985	-0.00791
-0.50145	0	-0.50145	0	0.09855	-0.00791
-0.5014	0	-0.5014	0	0.0986	-0.00791
-0.50135	0	-0.50135	0	0.09865	-0.01581
-0.5013	0	-0.5013	0	0.0987	-0.01581
-0.50125	0	-0.50125	0	0.09875	-0.01581
-0.5012	0	-0.5012	0	0.0988	-0.00791
-0.50115	0	-0.50115	0	0.09885	-0.00791
-0.5011	0.00791	-0.5011	0	0.0989	-0.00791
-0.50105	0	-0.50105	0	0.09895	-0.00791
-0.501	0	-0.501	0	0.099	-0.00791
-0.50095	0	-0.50095	0	0.09905	-0.00791
-0.5009	0	-0.5009	0	0.0991	-0.00791
-0.50085	0	-0.50085	0	0.09915	-0.00791
-0.5008	0	-0.5008	0	0.0992	-0.00791
-0.50075	0	-0.50075	0	0.09925	-0.00791
-0.5007	0	-0.5007	0.00791	0.0993	-0.00791
-0.50065	0	-0.50065	0.00791	0.09935	-0.00791
-0.5006	0	-0.5006	0.00791	0.0994	-0.00791
-0.50055	0	-0.50055	0	0.09945	-0.00791
-0.5005	0	-0.5005	0	0.0995	-0.00791
-0.50045	0	-0.50045	0	0.09955	-0.00791
-0.5004	0	-0.5004	0	0.0996	-0.00791
-0.50035	0	-0.50035	0	0.09965	-0.01581
-0.5003	0	-0.5003	0	0.0997	-0.01581
-0.50025	0	-0.50025	0	0.09975	-0.01581
-0.5002	0	-0.5002	0.00791	0.0998	-0.01581
-0.50015	0	-0.50015	0	0.09985	-0.01581
-0.5001	0	-0.5001	0	0.0999	-0.00791
-0.50005	0	-0.50005	0	0.09995	-0.00791
[truncated: 48,001 more rows]

## Sheet: Fig.3c
0	0.00791	0	0.17391	0	0.00791
-0.59995	0	-0.59995	0.02372	5e-05	0.00791
-0.5999	0.00791	-0.5999	-0.20553	0.0001	0.00791
-0.59985	0	-0.59985	-0.33202	0.00015	0.00791
-0.5998	0	-0.5998	-0.39526	0.0002	0.01581
-0.59975	0.00791	-0.59975	-0.08696	0.00025	0.00791
-0.5997	0	-0.5997	-0.03162	0.0003	0.00791
-0.59965	0.00791	-0.59965	0.01581	0.00035	0.00791
-0.5996	0.00791	-0.5996	0.27668	0.0004	0.00791
-0.59955	0.00791	-0.59955	0.03953	0.00045	0.00791
-0.5995	0.00791	-0.5995	-0.3004	0.0005	0.00791
-0.59945	0.00791	-0.59945	-0.14229	0.00055	0.00791
-0.5994	0.00791	-0.5994	-0.07115	0.0006	0
-0.59935	0	-0.59935	-0.22134	0.00065	0
-0.5993	0.00791	-0.5993	-0.22134	0.0007	0
-0.59925	0	-0.59925	-0.19763	0.00075	0
-0.5992	0	-0.5992	-0.1502	0.0008	0
-0.59915	0.00791	-0.59915	-0.06324	0.00085	0
-0.5991	0	-0.5991	-0.23715	0.0009	0
-0.59905	0.00791	-0.59905	-0.39526	0.00095	0
-0.599	0	-0.599	-0.42688	0.001	0
-0.59895	0.00791	-0.59895	-0.49012	0.00105	0.00791
-0.5989	0	-0.5989	-0.05534	0.0011	0
-0.59885	0.00791	-0.59885	-0.02372	0.00115	0.00791
-0.5988	0.00791	-0.5988	0.1581	0.0012	0
-0.59875	0	-0.59875	0.01581	0.00125	0
-0.5987	0.00791	-0.5987	0.08696	0.0013	0
-0.59865	0	-0.59865	-0.08696	0.00135	0
-0.5986	0	-0.5986	-0.09486	0.0014	0.00791
-0.59855	0	-0.59855	-0.3083	0.00145	0
-0.5985	0	-0.5985	-0.37945	0.0015	0.00791
-0.59845	0	-0.59845	-0.27668	0.00155	0.00791
-0.5984	0	-0.5984	-0.1502	0.0016	0.00791
-0.59835	0	-0.59835	-0.08696	0.00165	0.00791
-0.5983	0	-0.5983	-0.05534	0.0017	0.00791
-0.59825	0.00791	-0.59825	0.29249	0.00175	0.00791
-0.5982	0	-0.5982	-0.11067	0.0018	0.00791
-0.59815	0	-0.59815	-0.11067	0.00185	0.00791
-0.5981	0.00791	-0.5981	-0.32411	0.0019	0.00791
-0.59805	0	-0.59805	-0.25296	0.00195	0.00791
-0.598	0.00791	-0.598	-0.28458	0.002	0.00791
-0.59795	0	-0.59795	-0.52174	0.00205	0.00791
-0.5979	0	-0.5979	-0.39526	0.0021	0.01581
-0.59785	0.00791	-0.59785	-0.22134	0.00215	0.00791
-0.5978	0	-0.5978	-0.11858	0.0022	0.00791
-0.59775	0.00791	-0.59775	-0.11067	0.00225	0.01581
-0.5977	0	-0.5977	-0.11067	0.0023	0.00791
-0.59765	0.00791	-0.59765	-0.05534	0.00235	0.01581
-0.5976	0.00791	-0.5976	0.03953	0.0024	0.00791
-0.59755	0.00791	-0.59755	-0.04743	0.00245	0.01581
-0.5975	0.00791	-0.5975	-0.28458	0.0025	0.00791
-0.59745	0.00791	-0.59745	-0.17391	0.00255	0.00791
-0.5974	0.00791	-0.5974	-0.03953	0.0026	0.01581
-0.59735	0.00791	-0.59735	0.29249	0.00265	0.00791
-0.5973	0.00791	-0.5973	0.3004	0.0027	0.01581
-0.59725	0.00791	-0.59725	0.20553	0.00275	0.00791
-0.5972	0	-0.5972	-0.11858	0.0028	0.01581
-0.59715	0.00791	-0.59715	-0.09486	0.00285	0.01581
-0.5971	0	-0.5971	0.13439	0.0029	0.01581
-0.59705	0.00791	-0.59705	0.18972	0.00295	0.01581
-0.597	0	-0.597	0.28458	0.003	0.01581
-0.59695	0.00791	-0.59695	0.05534	0.00305	0.02372
-0.5969	0	-0.5969	-0.07905	0.0031	0.01581
-0.59685	0	-0.59685	-0.07115	0.00315	0.01581
-0.5968	0.00791	-0.5968	0.02372	0.0032	0.01581
-0.59675	0	-0.59675	-0.14229	0.00325	0.01581
-0.5967	0.00791	-0.5967	0.07115	0.0033	0.01581
-0.59665	0	-0.59665	-0.03162	0.00335	0.01581
-0.5966	0.00791	-0.5966	-0.22134	0.0034	0.00791
-0.59655	0.00791	-0.59655	-0.19763	0.00345	0.00791
-0.5965	0.00791	-0.5965	-0.06324	0.0035	0.00791
-0.59645	0.00791	-0.59645	0.12648	0.00355	0.00791
-0.5964	0.00791	-0.5964	-0.13439	0.0036	0.00791
-0.59635	0.00791	-0.59635	-0.03162	0.00365	0.00791
-0.5963	0.00791	-0.5963	-0.34783	0.0037	0.00791
-0.59625	0.00791	-0.59625	-0.24506	0.00375	0.00791
-0.5962	0.00791	-0.5962	-0.12648	0.0038	0.00791
-0.59615	0.00791	-0.59615	-0.22925	0.00385	0.00791
-0.5961	0.00791	-0.5961	-0.3083	0.0039	0.01581
-0.59605	0.00791	-0.59605	-0.17391	0.00395	0.00791
-0.596	0.00791	-0.596	-0.05534	0.004	0.01581
-0.59595	0.00791	-0.59595	0.10277	0.00405	0.01581
-0.5959	0.00791	-0.5959	0.22134	0.0041	0.01581
-0.59585	0.00791	-0.59585	-0.02372	0.00415	0.01581
-0.5958	0.00791	-0.5958	-0.01581	0.0042	0.00791
-0.59575	0.01581	-0.59575	0	0.00425	0.01581
-0.5957	0.00791	-0.5957	0.00791	0.0043	0.00791
-0.59565	0.01581	-0.59565	-0.26087	0.00435	0.00791
-0.5956	0.00791	-0.5956	-0.22134	0.0044	0.00791
-0.59555	0.00791	-0.59555	-0.14229	0.00445	0.00791
-0.5955	0.00791	-0.5955	-0.00791	0.0045	0.01581
-0.59545	0.00791	-0.59545	-0.16601	0.00455	0.00791
-0.5954	0.00791	-0.5954	-0.19763	0.0046	0.01581
-0.59535	0.00791	-0.59535	-0.31621	0.00465	0.01581
-0.5953	0.00791	-0.5953	-0.26087	0.0047	0.01581
-0.59525	0.00791	-0.59525	-0.11858	0.00475	0.01581
-0.5952	0.00791	-0.5952	0.22134	0.0048	0.01581
-0.59515	0.00791	-0.59515	0.29249	0.00485	0.01581
-0.5951	0.00791	-0.5951	0.17391	0.0049	0.01581
-0.59505	0.00791	-0.59505	0.05534	0.00495	0.01581
-0.595	0.00791	-0.595	0.06324	0.005	0.01581
-0.59495	0.00791	-0.59495	0.07115	0.00505	0.01581
-0.5949	0.00791	-0.5949	0.09486	0.0051	0.01581
-0.59485	0.00791	-0.59485	0.08696	0.00515	0.00791
-0.5948	0.00791	-0.5948	0.02372	0.0052	0.01581
-0.59475	0	-0.59475	0.11858	0.00525	0.00791
-0.5947	0.00791	-0.5947	0.27668	0.0053	0.01581
-0.59465	0.00791	-0.59465	0.10277	0.00535	0.00791
-0.5946	0.00791	-0.5946	0.20553	0.0054	0.00791
-0.59455	0.00791	-0.59455	0.10277	0.00545	0.01581
-0.5945	0.00791	-0.5945	-0.02372	0.0055	0.01581
-0.59445	0.00791	-0.59445	-0.01581	0.00555	0.01581
-0.5944	0.00791	-0.5944	0.08696	0.0056	0.01581
-0.59435	0.00791	-0.59435	0.11858	0.00565	0.01581
-0.5943	0.00791	-0.5943	0.11858	0.0057	0.01581
-0.59425	0.00791	-0.59425	-0.07115	0.00575	0.00791
-0.5942	0.00791	-0.5942	-0.06324	0.0058	0.01581
-0.59415	0.00791	-0.59415	-0.09486	0.00585	0.00791
-0.5941	0.00791	-0.5941	0.11067	0.0059	0.00791
-0.59405	0.00791	-0.59405	0.13439	0.00595	0.00791
-0.594	0.00791	-0.594	0.19763	0.006	0.00791
-0.59395	0.00791	-0.59395	0.47431	0.00605	0.00791
-0.5939	0.00791	-0.5939	0.60079	0.0061	0.00791
-0.59385	0.00791	-0.59385	0.33992	0.00615	0.01581
-0.5938	0.00791	-0.5938	0.56917	0.0062	0.00791
-0.59375	0.00791	-0.59375	0.54545	0.00625	0.00791
-0.5937	0.00791	-0.5937	0.03953	0.0063	0.00791
-0.59365	0.01581	-0.59365	0.11858	0.00635	0.00791
-0.5936	0.00791	-0.5936	0.27668	0.0064	0.01581
-0.59355	0.00791	-0.59355	0.28458	0.00645	0.00791
-0.5935	0.01581	-0.5935	0.22925	0.0065	0.01581
-0.59345	0.00791	-0.59345	0.16601	0.00655	0.00791
-0.5934	0.00791	-0.5934	0.26877	0.0066	0.00791
-0.59335	0.00791	-0.59335	0.47431	0.00665	0.01581
-0.5933	0.00791	-0.5933	0.32411	0.0067	0.00791
-0.59325	0.00791	-0.59325	0.11067	0.00675	0.01581
-0.5932	0.00791	-0.5932	0.00791	0.0068	0.00791
-0.59315	0.00791	-0.59315	0.1502	0.00685	0.00791
-0.5931	0.00791	-0.5931	0.18182	0.0069	0.00791
-0.59305	0.00791	-0.59305	-0.17391	0.00695	0.00791
-0.593	0.00791	-0.593	-0.29249	0.007	0.00791
-0.59295	0.00791	-0.59295	-0.05534	0.00705	0.00791
-0.5929	0.00791	-0.5929	-0.13439	0.0071	0.00791
-0.59285	0.00791	-0.59285	0.09486	0.00715	0.00791
-0.5928	0.01581	-0.5928	0.18182	0.0072	0.00791
-0.59275	0.00791	-0.59275	-0.03162	0.00725	0.00791
-0.5927	0.00791	-0.5927	-0.31621	0.0073	0
-0.59265	0.00791	-0.59265	-0.11858	0.00735	0.00791
-0.5926	0.00791	-0.5926	-0.03953	0.0074	0
-0.59255	0.00791	-0.59255	0.07115	0.00745	0.00791
-0.5925	0.00791	-0.5925	0.07115	0.0075	0.00791
-0.59245	0.00791	-0.59245	0.07115	0.00755	0.00791
-0.5924	0.00791	-0.5924	0.16601	0.0076	0.00791
-0.59235	0.00791	-0.59235	0.12648	0.00765	0
-0.5923	0.00791	-0.5923	-0.11067	0.0077	0.00791
-0.59225	0.00791	-0.59225	-0.29249	0.00775	0.00791
-0.5922	0.00791	-0.5922	-0.09486	0.0078	0.00791
-0.59215	0.00791	-0.59215	-0.28458	0.00785	0.00791
-0.5921	0.00791	-0.5921	-0.31621	0.0079	0.00791
-0.59205	0.00791	-0.59205	-0.22134	0.00795	0.00791
-0.592	0.00791	-0.592	0.17391	0.008	0.00791
-0.59195	0.00791	-0.59195	0.11067	0.00805	0.00791
-0.5919	0.00791	-0.5919	0	0.0081	0.00791
-0.59185	0.00791	-0.59185	0.26877	0.00815	0.00791
-0.5918	0.00791	-0.5918	0.12648	0.0082	0.00791
-0.59175	0.00791	-0.59175	-0.18182	0.00825	0.00791
-0.5917	0	-0.5917	-0.11067	0.0083	0.01581
-0.59165	0.00791	-0.59165	-0.13439	0.00835	0.00791
-0.5916	0.00791	-0.5916	-0.39526	0.0084	0.00791
-0.59155	0.00791	-0.59155	-0.45059	0.00845	0.00791
-0.5915	0.00791	-0.5915	-0.34783	0.0085	0.00791
-0.59145	0.00791	-0.59145	-0.63241	0.00855	0.00791
-0.5914	0.00791	-0.5914	-0.43478	0.0086	0.00791
-0.59135	0.00791	-0.59135	-0.16601	0.00865	0.00791
-0.5913	0.00791	-0.5913	0.04743	0.0087	0.00791
-0.59125	0.00791	-0.59125	-0.07905	0.00875	0.00791
-0.5912	0.00791	-0.5912	-0.20553	0.0088	0.00791
-0.59115	0.00791	-0.59115	0.37945	0.00885	0.00791
-0.5911	0.00791	-0.5911	0.28458	0.0089	0.00791
-0.59105	0.00791	-0.59105	0.01581	0.00895	0.00791
-0.591	0.00791	-0.591	-0.32411	0.009	0.01581
-0.59095	0.00791	-0.59095	0.3004	0.00905	0.00791
-0.5909	0.00791	-0.5909	0.18972	0.0091	0.01581
-0.59085	0.00791	-0.59085	-0.07905	0.00915	0.01581
-0.5908	0.00791	-0.5908	-0.74308	0.0092	0.01581
-0.59075	0.00791	-0.59075	-0.33992	0.00925	0.01581
-0.5907	0.00791	-0.5907	-0.37154	0.0093	0.00791
-0.59065	0.00791	-0.59065	0	0.00935	0.01581
-0.5906	0.00791	-0.5906	-0.12648	0.0094	0.01581
-0.59055	0.00791	-0.59055	0.53755	0.00945	0.01581
-0.5905	0.00791	-0.5905	0.24506	0.0095	0.01581
-0.59045	0.01581	-0.59045	-0.02372	0.00955	0.01581
-0.5904	0.00791	-0.5904	-0.24506	0.0096	0.01581
-0.59035	0.00791	-0.59035	0.06324	0.00965	0.00791
-0.5903	0.00791	-0.5903	-0.22925	0.0097	0.01581
-0.59025	0.00791	-0.59025	-0.1502	0.00975	0.01581
-0.5902	0.00791	-0.5902	-0.10277	0.0098	0.00791
-0.59015	0.00791	-0.59015	-0.41107	0.00985	0.01581
-0.5901	0.00791	-0.5901	-0.44269	0.0099	0.01581
-0.59005	0.00791	-0.59005	-0.35573	0.00995	0.01581
-0.59	0.00791	-0.59	-0.33202	0.01	0.01581
-0.58995	0.01581	-0.58995	-0.7668	0.01005	0.01581
-0.5899	0.00791	-0.5899	-0.13439	0.0101	0.01581
-0.58985	0.01581	-0.58985	-0.11858	0.01015	0.01581
-0.5898	0.00791	-0.5898	0.11067	0.0102	0.01581
-0.58975	0.01581	-0.58975	0.11858	0.01025	0.00791
-0.5897	0.00791	-0.5897	0.3083	0.0103	0.00791
-0.58965	0.00791	-0.58965	0.11067	0.01035	0.00791
-0.5896	0.00791	-0.5896	0.12648	0.0104	0.00791
-0.58955	0.00791	-0.58955	-0.03953	0.01045	0.00791
-0.5895	0.00791	-0.5895	-0.02372	0.0105	0
-0.58945	0.00791	-0.58945	-0.26877	0.01055	0.00791
-0.5894	0.00791	-0.5894	-0.36364	0.0106	0.00791
-0.58935	0.00791	-0.58935	-0.41107	0.01065	0.00791
-0.5893	0.00791	-0.5893	0.08696	0.0107	0.00791
-0.58925	0.00791	-0.58925	0.29249	0.01075	0.00791
-0.5892	0.00791	-0.5892	0.28458	0.0108	0.00791
-0.58915	0.00791	-0.58915	0.21344	0.01085	0.00791
-0.5891	0.00791	-0.5891	0.1581	0.0109	0.00791
-0.58905	0.00791	-0.58905	0.11067	0.01095	0.00791
-0.589	0.00791	-0.589	0.1502	0.011	0.00791
-0.58895	0.00791	-0.58895	0.38735	0.01105	0.00791
-0.5889	0.00791	-0.5889	0.43478	0.0111	0
-0.58885	0.00791	-0.58885	0.20553	0.01115	0.00791
-0.5888	0.00791	-0.5888	0.18972	0.0112	0
-0.58875	0	-0.58875	0.37945	0.01125	0.00791
-0.5887	0.00791	-0.5887	0.28458	0.0113	0.00791
-0.58865	0.00791	-0.58865	0.18182	0.01135	0
-0.5886	0.00791	-0.5886	0.22925	0.0114	0.00791
-0.58855	0.00791	-0.58855	0.19763	0.01145	0.00791
-0.5885	0.00791	-0.5885	0.3083	0.0115	0.00791
-0.58845	0.00791	-0.58845	0.3083	0.01155	0.00791
-0.5884	0.00791	-0.5884	0.32411	0.0116	0.00791
-0.58835	0.00791	-0.58835	0.36364	0.01165	0.00791
-0.5883	0.00791	-0.5883	0.60079	0.0117	0.00791
-0.58825	0.00791	-0.58825	0.49802	0.01175	0.00791
-0.5882	0.00791	-0.5882	0.57708	0.0118	0.00791
-0.58815	0	-0.58815	0.48221	0.01185	0.00791
-0.5881	0	-0.5881	0.41897	0.0119	0.00791
-0.58805	0	-0.58805	0.29249	0.01195	0.00791
-0.588	0	-0.588	0.21344	0.012	0.00791
-0.58795	0	-0.58795	0.07905	0.01205	0.00791
-0.5879	0	-0.5879	0.19763	0.0121	0.01581
-0.58785	0	-0.58785	0.31621	0.01215	0.00791
-0.5878	0	-0.5878	0.68775	0.0122	0.01581
-0.58775	0	-0.58775	0.1502	0.01225	0.00791
-0.5877	0	-0.5877	0.03953	0.0123	0.00791
-0.58765	0	-0.58765	0.51383	0.01235	0.01581
-0.5876	0	-0.5876	0.58498	0.0124	0.00791
-0.58755	0	-0.58755	0.04743	0.01245	0.01581
-0.5875	0.00791	-0.5875	0.07905	0.0125	0.00791
-0.58745	0	-0.58745	0.22925	0.01255	0.00791
-0.5874	0.00791	-0.5874	0.25296	0.0126	0.00791
-0.58735	0	-0.58735	0.21344	0.01265	0
-0.5873	0	-0.5873	0.19763	0.0127	0.00791
-0.58725	0.00791	-0.58725	0.26087	0.01275	0
-0.5872	0	-0.5872	-0.07905	0.0128	0.00791
-0.58715	0.00791	-0.58715	-0.02372	0.01285	0
-0.5871	0	-0.5871	0.07115	0.0129	0.00791
-0.58705	0.00791	-0.58705	0.11067	0.01295	0.00791
-0.587	0.00791	-0.587	-0.25296	0.013	0
-0.58695	0	-0.58695	-0.00791	0.01305	0.00791
-0.5869	0.00791	-0.5869	-0.06324	0.0131	0
-0.58685	0	-0.58685	-0.07115	0.01315	0.00791
-0.5868	0.00791	-0.5868	-0.02372	0.0132	0
-0.58675	0	-0.58675	0.07115	0.01325	0
-0.5867	0.00791	-0.5867	-0.11858	0.0133	0.00791
-0.58665	0.00791	-0.58665	-0.09486	0.01335	0.00791
-0.5866	0	-0.5866	-0.03953	0.0134	0.00791
-0.58655	0	-0.58655	-0.07905	0.01345	0
-0.5865	0	-0.5865	-0.07115	0.0135	0
-0.58645	0	-0.58645	-0.14229	0.01355	0.00791
-0.5864	0	-0.5864	0.07905	0.0136	0
-0.58635	0	-0.58635	-0.10277	0.01365	0.00791
-0.5863	0	-0.5863	0.02372	0.0137	0
-0.58625	0	-0.58625	0.11858	0.01375	0
-0.5862	0	-0.5862	0.28458	0.0138	0
-0.58615	0	-0.58615	0.26087	0.01385	0
-0.5861	0.00791	-0.5861	-0.12648	0.0139	0
-0.58605	0	-0.58605	-0.01581	0.01395	0
-0.586	0.00791	-0.586	-0.27668	0.014	0.00791
-0.58595	0.00791	-0.58595	0.03953	0.01405	0
-0.5859	0.00791	-0.5859	0.00791	0.0141	0
-0.58585	0.00791	-0.58585	0.3004	0.01415	0
-0.5858	0.00791	-0.5858	-0.18182	0.0142	0
-0.58575	0.00791	-0.58575	-0.22925	0.01425	0
-0.5857	0.00791	-0.5857	0.07905	0.0143	0
-0.58565	0.00791	-0.58565	0.03953	0.01435	0
-0.5856	0.00791	-0.5856	-0.44269	0.0144	0
-0.58555	0.00791	-0.58555	-0.26877	0.01445	0
-0.5855	0.00791	-0.5855	-0.12648	0.0145	0
-0.58545	0.00791	-0.58545	-0.32411	0.01455	0
-0.5854	0.00791	-0.5854	-0.1581	0.0146	0
-0.58535	0.00791	-0.58535	-0.22925	0.01465	0
-0.5853	0.00791	-0.5853	-0.13439	0.0147	0
-0.58525	0.00791	-0.58525	-0.32411	0.01475	0
-0.5852	0.00791	-0.5852	-0.07115	0.0148	0
-0.58515	0.00791	-0.58515	-0.08696	0.01485	0
-0.5851	0.00791	-0.5851	-0.06324	0.0149	0
-0.58505	0.00791	-0.58505	-0.07905	0.01495	0
-0.585	0.00791	-0.585	0	0.015	0
-0.58495	0.00791	-0.58495	-0.22925	0.01505	0
-0.5849	0.01581	-0.5849	-0.29249	0.0151	0
-0.58485	0.00791	-0.58485	-0.41107	0.01515	0
-0.5848	0.00791	-0.5848	-0.52964	0.0152	0
-0.58475	0.00791	-0.58475	-0.41897	0.01525	0
-0.5847	0.00791	-0.5847	-0.1502	0.0153	0
-0.58465	0.00791	-0.58465	-0.11067	0.01535	0
-0.5846	0.00791	-0.5846	-0.34783	0.0154	0
-0.58455	0.00791	-0.58455	-0.11067	0.01545	0.00791
-0.5845	0.00791	-0.5845	0.00791	0.0155	0
-0.58445	0.00791	-0.58445	0	0.01555	0
-0.5844	0.00791	-0.5844	-0.13439	0.0156	0
-0.58435	0	-0.58435	-0.11858	0.01565	0
-0.5843	0.00791	-0.5843	-0.14229	0.0157	0
-0.58425	0	-0.58425	-0.03953	0.01575	0
-0.5842	0	-0.5842	-0.1502	0.0158	0
-0.58415	0	-0.58415	-0.19763	0.01585	0
-0.5841	0	-0.5841	-0.11067	0.0159	0
-0.58405	0	-0.58405	-0.27668	0.01595	0
-0.584	0	-0.584	-0.3083	0.016	0
-0.58395	0	-0.58395	-0.03953	0.01605	0
-0.5839	0	-0.5839	-0.23715	0.0161	0
-0.58385	0.00791	-0.58385	0.01581	0.01615	0.00791
-0.5838	0	-0.5838	0.06324	0.0162	0
-0.58375	0	-0.58375	0.14229	0.01625	0
-0.5837	0	-0.5837	0.1581	0.0163	0
-0.58365	0	-0.58365	0.21344	0.01635	0
-0.5836	0	-0.5836	0.1502	0.0164	0
-0.58355	0	-0.58355	0.07905	0.01645	0
-0.5835	0	-0.5835	0.07905	0.0165	0
-0.58345	0	-0.58345	0.1581	0.01655	0
-0.5834	0	-0.5834	0.13439	0.0166	0
-0.58335	0	-0.58335	-0.07115	0.01665	0
-0.5833	0	-0.5833	-0.26087	0.0167	0
-0.58325	0	-0.58325	-0.22134	0.01675	0.00791
-0.5832	0	-0.5832	-0.25296	0.0168	0
-0.58315	0	-0.58315	-0.25296	0.01685	0.00791
-0.5831	0	-0.5831	0.09486	0.0169	0.00791
-0.58305	0	-0.58305	0.01581	0.01695	0.00791
-0.583	0	-0.583	0.04743	0.017	0.00791
-0.58295	0	-0.58295	0.06324	0.01705	0.00791
-0.5829	0	-0.5829	-0.08696	0.0171	0.00791
-0.58285	0	-0.58285	0.08696	0.01715	0
-0.5828	0	-0.5828	0.24506	0.0172	0.00791
-0.58275	0	-0.58275	0.3083	0.01725	0.00791
-0.5827	0	-0.5827	0.1502	0.0173	0.00791
-0.58265	0.00791	-0.58265	-0.11858	0.01735	0.00791
-0.5826	0	-0.5826	0.00791	0.0174	0
-0.58255	0.00791	-0.58255	-0.05534	0.01745	0.00791
-0.5825	0	-0.5825	-0.16601	0.0175	0.00791
-0.58245	0.00791	-0.58245	-0.11858	0.01755	0.00791
-0.5824	0.00791	-0.5824	-0.03162	0.0176	0.00791
-0.58235	0.00791	-0.58235	-0.14229	0.01765	0
-0.5823	0.00791	-0.5823	-0.17391	0.0177	0.00791
-0.58225	0.00791	-0.58225	-0.10277	0.01775	0
-0.5822	0.00791	-0.5822	-0.08696	0.0178	0.00791
-0.58215	0.00791	-0.58215	-0.01581	0.01785	0
-0.5821	0.00791	-0.5821	-0.07115	0.0179	0.00791
-0.58205	0.00791	-0.58205	0.07905	0.01795	0.00791
-0.582	0.00791	-0.582	0.13439	0.018	0.00791
-0.58195	0.00791	-0.58195	0	0.01805	0.00791
-0.5819	0.00791	-0.5819	-0.22134	0.0181	0.00791
-0.58185	0.00791	-0.58185	0.09486	0.01815	0.00791
-0.5818	0.00791	-0.5818	-0.1502	0.0182	0.00791
-0.58175	0.00791	-0.58175	-0.1581	0.01825	0.00791
-0.5817	0.00791	-0.5817	0.07905	0.0183	0.00791
-0.58165	0	-0.58165	0.04743	0.01835	0
-0.5816	0.00791	-0.5816	-0.00791	0.0184	0.00791
-0.58155	0	-0.58155	0.1581	0.01845	0
-0.5815	0.00791	-0.5815	0.11858	0.0185	0
-0.58145	0	-0.58145	-0.20553	0.01855	0
-0.5814	0	-0.5814	-0.26877	0.0186	0
-0.58135	0	-0.58135	-0.33202	0.01865	0.00791
-0.5813	0	-0.5813	-0.38735	0.0187	0
-0.58125	0	-0.58125	-0.03162	0.01875	0.00791
-0.5812	0	-0.5812	0.36364	0.0188	0
-0.58115	0	-0.58115	0.37945	0.01885	0.00791
-0.5811	0	-0.5811	0.26877	0.0189	0.00791
-0.58105	0	-0.58105	0.13439	0.01895	0.00791
-0.581	0	-0.581	-0.01581	0.019	0.00791
-0.58095	0	-0.58095	-0.18182	0.01905	0.00791
-0.5809	0	-0.5809	-0.49012	0.0191	0.00791
-0.58085	0	-0.58085	-0.31621	0.01915	0.00791
-0.5808	0	-0.5808	-0.32411	0.0192	0
-0.58075	0	-0.58075	-0.37154	0.01925	0.00791
-0.5807	0	-0.5807	-0.03953	0.0193	0
-0.58065	0	-0.58065	-0.04743	0.01935	0.00791
-0.5806	-0.00791	-0.5806	-0.05534	0.0194	0
-0.58055	0	-0.58055	-0.14229	0.01945	0.00791
-0.5805	0	-0.5805	-0.03953	0.0195	0
-0.58045	0	-0.58045	-0.23715	0.01955	0
-0.5804	0	-0.5804	-0.02372	0.0196	0.00791
-0.58035	0	-0.58035	0.03162	0.01965	0
-0.5803	0	-0.5803	-0.1581	0.0197	0
-0.58025	0	-0.58025	0.01581	0.01975	0
-0.5802	0	-0.5802	0.23715	0.0198	0
-0.58015	0	-0.58015	-0.03162	0.01985	0.00791
-0.5801	0	-0.5801	-0.24506	0.0199	0
-0.58005	0	-0.58005	-0.20553	0.01995	0.00791
-0.58	0	-0.58	0.03162	0.02	0
-0.57995	0.00791	-0.57995	-0.03953	0.02005	0.00791
-0.5799	0	-0.5799	-0.02372	0.0201	0
-0.57985	0	-0.57985	0.04743	0.02015	0
-0.5798	0	-0.5798	-0.01581	0.0202	0
-0.57975	0	-0.57975	-0.28458	0.02025	0
-0.5797	0	-0.5797	-0.09486	0.0203	0.00791
-0.57965	0	-0.57965	0.04743	0.02035	0
-0.5796	0	-0.5796	0.04743	0.0204	0
-0.57955	0	-0.57955	-0.04743	0.02045	0
-0.5795	0.00791	-0.5795	-0.01581	0.0205	0
-0.57945	0	-0.57945	0.08696	0.02055	0
-0.5794	0	-0.5794	0.02372	0.0206	0
-0.57935	0.00791	-0.57935	0.03953	0.02065	0
-0.5793	0	-0.5793	0.08696	0.0207	0
-0.57925	0.00791	-0.57925	0.28458	0.02075	0
-0.5792	0	-0.5792	0.19763	0.0208	0.00791
-0.57915	0.00791	-0.57915	0.07905	0.02085	0
-0.5791	0	-0.5791	0.03953	0.0209	0.00791
-0.57905	0	-0.57905	0.26877	0.02095	0
-0.579	0.00791	-0.579	-0.00791	0.021	0.00791
-0.57895	0	-0.57895	-0.18182	0.02105	0.00791
-0.5789	0.00791	-0.5789	-0.05534	0.0211	0.00791
-0.57885	0	-0.57885	-0.00791	0.02115	0.00791
-0.5788	0.00791	-0.5788	0.12648	0.0212	0.00791
-0.57875	0.00791	-0.57875	0.41897	0.02125	0.00791
-0.5787	0.00791	-0.5787	0.36364	0.0213	0.00791
-0.57865	0.00791	-0.57865	0.16601	0.02135	0.00791
-0.5786	0	-0.5786	0.29249	0.0214	0.00791
-0.57855	0.00791	-0.57855	0.41897	0.02145	0
-0.5785	0	-0.5785	0.37945	0.0215	0.00791
-0.57845	0.00791	-0.57845	0.44269	0.02155	0
-0.5784	0	-0.5784	0.49012	0.0216	0
-0.57835	0	-0.57835	0.28458	0.02165	0
-0.5783	0	-0.5783	-0.07115	0.0217	0
-0.57825	0	-0.57825	0.10277	0.02175	0
-0.5782	0	-0.5782	0.39526	0.0218	0
-0.57815	0	-0.57815	0.18182	0.02185	0
-0.5781	0	-0.5781	0.22134	0.0219	0
-0.57805	0	-0.57805	0.20553	0.02195	0
-0.578	0	-0.578	0.13439	0.022	0
-0.57795	0.00791	-0.57795	0.03953	0.02205	0
-0.5779	0	-0.5779	-0.23715	0.0221	0
-0.57785	0	-0.57785	-0.23715	0.02215	0
-0.5778	0	-0.5778	0.04743	0.0222	0
-0.57775	0	-0.57775	0.32411	0.02225	-0.00791
-0.5777	0.00791	-0.5777	0.22925	0.0223	0
-0.57765	0	-0.57765	0.11067	0.02235	0
-0.5776	0.00791	-0.5776	0	0.0224	0
-0.57755	0	-0.57755	-0.1502	0.02245	0
-0.5775	0	-0.5775	0.19763	0.0225	0
-0.57745	0.00791	-0.57745	0.1581	0.02255	0
-0.5774	0	-0.5774	-0.00791	0.0226	0
-0.57735	0.00791	-0.57735	-0.06324	0.02265	0
-0.5773	0	-0.5773	-0.11858	0.0227	0
-0.57725	0.00791	-0.57725	0.02372	0.02275	0
-0.5772	0	-0.5772	0.16601	0.0228	0
-0.57715	0.00791	-0.57715	0.06324	0.02285	0
-0.5771	0.00791	-0.5771	-0.08696	0.0229	0.00791
-0.57705	0	-0.57705	0.11858	0.02295	0
-0.577	0.00791	-0.577	0.08696	0.023	0
-0.57695	0	-0.57695	-0.04743	0.02305	0
-0.5769	0.00791	-0.5769	0.09486	0.0231	0
-0.57685	0	-0.57685	0.03953	0.02315	0
-0.5768	0	-0.5768	-0.07905	0.0232	0
-0.57675	0.00791	-0.57675	0	0.02325	0
-0.5767	0	-0.5767	0.22134	0.0233	0
-0.57665	0.00791	-0.57665	0.47431	0.02335	0
-0.5766	0	-0.5766	0.66403	0.0234	0.00791
-0.57655	0.00791	-0.57655	0.29249	0.02345	0
-0.5765	0.00791	-0.5765	-0.07115	0.0235	0.00791
-0.57645	0.00791	-0.57645	0.08696	0.02355	0.00791
-0.5764	0.00791	-0.5764	-0.07905	0.0236	0.00791
-0.57635	0	-0.57635	0.02372	0.02365	0.00791
-0.5763	0.00791	-0.5763	0.01581	0.0237	0.00791
-0.57625	0	-0.57625	-0.25296	0.02375	0.00791
-0.5762	0.00791	-0.5762	-0.17391	0.0238	0.00791
-0.57615	0.00791	-0.57615	0.22925	0.02385	0.00791
-0.5761	0	-0.5761	0.11067	0.0239	0.01581
-0.57605	0.00791	-0.57605	-0.07115	0.02395	0.00791
-0.576	0	-0.576	0.07115	0.024	0.01581
-0.57595	0.00791	-0.57595	0.29249	0.02405	0.00791
-0.5759	0.00791	-0.5759	0.37154	0.0241	0.00791
-0.57585	0.00791	-0.57585	0.48221	0.02415	0.00791
-0.5758	0.00791	-0.5758	0.26877	0.0242	0.00791
-0.57575	0	-0.57575	0.06324	0.02425	0.00791
-0.5757	0.00791	-0.5757	0.03162	0.0243	0.00791
-0.57565	0	-0.57565	-0.1502	0.02435	0.00791
-0.5756	0.00791	-0.5756	-0.11858	0.0244	0.00791
-0.57555	0	-0.57555	0.01581	0.02445	0.00791
-0.5755	0	-0.5755	0.04743	0.0245	0.00791
-0.57545	0	-0.57545	-0.10277	0.02455	0.00791
-0.5754	0	-0.5754	-0.08696	0.0246	0.01581
-0.57535	0	-0.57535	-0.17391	0.02465	0.00791
-0.5753	0	-0.5753	-0.28458	0.0247	0.01581
-0.57525	0	-0.57525	-0.16601	0.02475	0.00791
-0.5752	0	-0.5752	0.06324	0.0248	0.00791
-0.57515	0	-0.57515	-0.1581	0.02485	0.00791
-0.5751	0	-0.5751	-0.16601	0.0249	0.00791
-0.57505	0	-0.57505	-0.05534	0.02495	0.00791
-0.575	0.00791	-0.575	-0.07115	0.025	0.00791
-0.57495	0	-0.57495	-0.11858	0.02505	0.00791
-0.5749	0.00791	-0.5749	-0.17391	0.0251	0.00791
-0.57485	0	-0.57485	-0.11858	0.02515	0.00791
-0.5748	0.00791	-0.5748	0.01581	0.0252	0.00791
-0.57475	0.00791	-0.57475	0.13439	0.02525	0.00791
-0.5747	0	-0.5747	-0.08696	0.0253	0.00791
-0.57465	0.00791	-0.57465	-0.16601	0.02535	0.00791
-0.5746	0.00791	-0.5746	0.04743	0.0254	0.00791
-0.57455	0.00791	-0.57455	-0.22134	0.02545	0.00791
-0.5745	0.00791	-0.5745	-0.25296	0.0255	0.00791
-0.57445	0	-0.57445	-0.1581	0.02555	0.00791
-0.5744	0.00791	-0.5744	0.1581	0.0256	0.00791
-0.57435	0	-0.57435	0	0.02565	0.00791
-0.5743	0.00791	-0.5743	0.22925	0.0257	0.00791
-0.57425	0.00791	-0.57425	0.24506	0.02575	0.00791
-0.5742	0.00791	-0.5742	0.22925	0.0258	0.01581
-0.57415	0.00791	-0.57415	0.29249	0.02585	0.00791
-0.5741	0	-0.5741	0.01581	0.0259	0.01581
-0.57405	0.00791	-0.57405	-0.08696	0.02595	0.00791
-0.574	0	-0.574	-0.00791	0.026	0.01581
-0.57395	0.00791	-0.57395	-0.03953	0.02605	0.00791
-0.5739	0	-0.5739	-0.24506	0.0261	0.00791
-0.57385	0.00791	-0.57385	0.23715	0.02615	0.01581
-0.5738	0.00791	-0.5738	0.23715	0.0262	0.00791
-0.57375	0	-0.57375	0.17391	0.02625	0.00791
-0.5737	0.00791	-0.5737	-0.12648	0.0263	0.00791
-0.57365	0	-0.57365	0.11067	0.02635	0.00791
-0.5736	0.00791	-0.5736	0.09486	0.0264	0.00791
-0.57355	0.00791	-0.57355	-0.11067	0.02645	0.00791
-0.5735	0.00791	-0.5735	-0.01581	0.0265	0.01581
-0.57345	0.00791	-0.57345	0.10277	0.02655	0.00791
-0.5734	0.00791	-0.5734	0.11858	0.0266	0.00791
-0.57335	0.00791	-0.57335	0.18182	0.02665	0.00791
-0.5733	0.00791	-0.5733	0.37945	0.0267	0.00791
-0.57325	0.00791	-0.57325	0.44269	0.02675	0.00791
-0.5732	0.00791	-0.5732	0.29249	0.0268	0.00791
-0.57315	0	-0.57315	0.18972	0.02685	0.01581
-0.5731	0.00791	-0.5731	0.1502	0.0269	0.00791
-0.57305	0	-0.57305	0.18182	0.02695	0.01581
-0.573	0	-0.573	0.03162	0.027	0.01581
-0.57295	0	-0.57295	-0.32411	0.02705	0.01581
-0.5729	0	-0.5729	-0.3004	0.0271	0.01581
-0.57285	0	-0.57285	-0.26087	0.02715	0.01581
-0.5728	0	-0.5728	-0.06324	0.0272	0.01581
-0.57275	0	-0.57275	0.09486	0.02725	0.01581
-0.5727	0	-0.5727	0.26087	0.0273	0.01581
-0.57265	0	-0.57265	0.20553	0.02735	0.01581
-0.5726	0	-0.5726	0.13439	0.0274	0.01581
-0.57255	0	-0.57255	-0.07905	0.02745	0.01581
-0.5725	0	-0.5725	-0.20553	0.0275	0.01581
-0.57245	0	-0.57245	-0.16601	0.02755	0.01581
-0.5724	0	-0.5724	-0.1502	0.0276	0.00791
-0.57235	0	-0.57235	-0.38735	0.02765	0.00791
-0.5723	0	-0.5723	-0.06324	0.0277	0.01581
-0.57225	0	-0.57225	0.24506	0.02775	0.00791
-0.5722	0	-0.5722	0.24506	0.0278	0.01581
-0.57215	0	-0.57215	0.22925	0.02785	0.00791
-0.5721	0	-0.5721	0.24506	0.0279	0.00791
-0.57205	0.00791	-0.57205	0.13439	0.02795	0.00791
-0.572	0	-0.572	0.13439	0.028	0.00791
-0.57195	0	-0.57195	0.22134	0.02805	0.01581
-0.5719	0	-0.5719	0.06324	0.0281	0.00791
-0.57185	0	-0.57185	0.09486	0.02815	0.00791
-0.5718	0	-0.5718	0.09486	0.0282	0.00791
-0.57175	0	-0.57175	0.01581	0.02825	0.00791
-0.5717	0	-0.5717	0.11067	0.0283	0.00791
-0.57165	0	-0.57165	0.08696	0.02835	0.00791
-0.5716	0	-0.5716	-0.29249	0.0284	0.00791
-0.57155	0	-0.57155	-0.18972	0.02845	0.00791
-0.5715	0	-0.5715	-0.12648	0.0285	0.00791
-0.57145	0	-0.57145	-0.28458	0.02855	0.00791
-0.5714	0	-0.5714	-0.33202	0.0286	0.00791
-0.57135	0.00791	-0.57135	-0.17391	0.02865	0.00791
-0.5713	0	-0.5713	-0.26087	0.0287	0.00791
-0.57125	0.00791	-0.57125	-0.20553	0.02875	0.01581
-0.5712	0	-0.5712	-0.22925	0.0288	0.00791
-0.57115	0	-0.57115	-0.02372	0.02885	0.00791
-0.5711	0.00791	-0.5711	0.22925	0.0289	0.00791
-0.57105	0	-0.57105	0.20553	0.02895	0.00791
-0.571	0.00791	-0.571	-0.10277	0.029	0.00791
-0.57095	0	-0.57095	-0.27668	0.02905	0
-0.5709	0.00791	-0.5709	-0.22925	0.0291	0.00791
-0.57085	0.00791	-0.57085	-0.48221	0.02915	0
-0.5708	0.00791	-0.5708	-0.22925	0.0292	0
-0.57075	0.00791	-0.57075	-0.01581	0.02925	0
-0.5707	0	-0.5707	0	0.0293	0
-0.57065	0.00791	-0.57065	-0.03953	0.02935	0.00791
-0.5706	0.00791	-0.5706	0.19763	0.0294	0.00791
-0.57055	0.00791	-0.57055	0.10277	0.02945	0.00791
-0.5705	0.00791	-0.5705	-0.11858	0.0295	0
-0.57045	0.00791	-0.57045	-0.33202	0.02955	0.00791
-0.5704	0.00791	-0.5704	-0.55336	0.0296	0.00791
-0.57035	0.00791	-0.57035	-0.31621	0.02965	0
-0.5703	0.00791	-0.5703	-0.29249	0.0297	0.00791
-0.57025	0.00791	-0.57025	-0.41897	0.02975	0
-0.5702	0.00791	-0.5702	-0.31621	0.0298	0.00791
-0.57015	0.00791	-0.57015	-0.1502	0.02985	0.00791
-0.5701	0	-0.5701	-0.25296	0.0299	0
-0.57005	0	-0.57005	-0.22134	0.02995	0.00791
-0.57	0	-0.57	-0.20553	0.03	0.00791
-0.56995	0	-0.56995	-0.3083	0.03005	0.00791
-0.5699	0	-0.5699	-0.11067	0.0301	0.00791
-0.56985	0	-0.56985	0.1581	0.03015	0.00791
-0.5698	0	-0.5698	0.07115	0.0302	0.00791
-0.56975	0	-0.56975	0.02372	0.03025	0.00791
-0.5697	0	-0.5697	-0.14229	0.0303	0.00791
-0.56965	0	-0.56965	-0.17391	0.03035	0.00791
-0.5696	0	-0.5696	-0.11067	0.0304	0.00791
-0.56955	0	-0.56955	0.24506	0.03045	0.00791
-0.5695	0	-0.5695	0.22925	0.0305	0.00791
-0.56945	0	-0.56945	0.12648	0.03055	0.00791
-0.5694	0	-0.5694	0.09486	0.0306	0
-0.56935	0	-0.56935	-0.07115	0.03065	0.00791
-0.5693	0	-0.5693	-0.04743	0.0307	0
-0.56925	0	-0.56925	-0.02372	0.03075	0.00791
-0.5692	0	-0.5692	-0.17391	0.0308	0.00791
-0.56915	-0.00791	-0.56915	-0.09486	0.03085	0
-0.5691	-0.00791	-0.5691	-0.25296	0.0309	0.00791
-0.56905	-0.00791	-0.56905	-0.43478	0.03095	0.00791
-0.569	0	-0.569	-0.37945	0.031	0.00791
-0.56895	0	-0.56895	-0.01581	0.03105	0.00791
-0.5689	-0.00791	-0.5689	-0.10277	0.0311	0.00791
-0.56885	0	-0.56885	-0.17391	0.03115	0.00791
-0.5688	0	-0.5688	-0.11858	0.0312	0
-0.56875	0	-0.56875	0.07115	0.03125	0.00791
-0.5687	0	-0.5687	0.1502	0.0313	0
-0.56865	0	-0.56865	0.1581	0.03135	0
-0.5686	0	-0.5686	-0.07115	0.0314	0
-0.56855	0	-0.56855	-0.23715	0.03145	0
-0.5685	0	-0.5685	-0.16601	0.0315	0
-0.56845	0	-0.56845	0.29249	0.03155	0
-0.5684	0	-0.5684	0.50593	0.0316	0
-0.56835	0	-0.56835	0.33202	0.03165	0
-0.5683	0	-0.5683	0.29249	0.0317	0
-0.56825	0	-0.56825	0.28458	0.03175	0
-0.5682	0	-0.5682	0.34783	0.0318	0
-0.56815	0.00791	-0.56815	0.02372	0.03185	0.00791
-0.5681	0	-0.5681	-0.02372	0.0319	0
-0.56805	0.00791	-0.56805	-0.13439	0.03195	0
-0.568	0	-0.568	-0.02372	0.032	0
-0.56795	0	-0.56795	0.11067	0.03205	0
-0.5679	0	-0.5679	0.02372	0.0321	0
-0.56785	0	-0.56785	-0.31621	0.03215	0
-0.5678	0	-0.5678	-0.10277	0.0322	0
-0.56775	0	-0.56775	0.00791	0.03225	0
-0.5677	0	-0.5677	0.07115	0.0323	0
-0.56765	0	-0.56765	-0.05534	0.03235	0
-0.5676	0.00791	-0.5676	0.11067	0.0324	0
-0.56755	0.00791	-0.56755	0.07115	0.03245	0
-0.5675	0	-0.5675	0.08696	0.0325	0
-0.56745	0.00791	-0.56745	0.07905	0.03255	0
-0.5674	0	-0.5674	-0.18182	0.0326	0
-0.56735	0.00791	-0.56735	0	0.03265	0
-0.5673	0	-0.5673	-0.02372	0.0327	0.00791
-0.56725	0	-0.56725	0.3004	0.03275	0
-0.5672	0.00791	-0.5672	-0.14229	0.0328	0.00791
-0.56715	0	-0.56715	-0.03953	0.03285	0
-0.5671	0.00791	-0.5671	0.12648	0.0329	0
-0.56705	0	-0.56705	0.38735	0.03295	0
-0.567	0.00791	-0.567	0.21344	0.033	0
-0.56695	0	-0.56695	0.18182	0.03305	0
-0.5669	0	-0.5669	0.04743	0.0331	0
-0.56685	0.00791	-0.56685	0.06324	0.03315	0
-0.5668	0	-0.5668	0.13439	0.0332	0
-0.56675	0.00791	-0.56675	0.07115	0.03325	0.00791
-0.5667	0	-0.5667	-0.25296	0.0333	0.00791
-0.56665	0.00791	-0.56665	-0.14229	0.03335	0.00791
-0.5666	0.00791	-0.5666	0.1502	0.0334	0.00791
-0.56655	0	-0.56655	0.11858	0.03345	0.00791
-0.5665	0	-0.5665	0.22134	0.0335	0.00791
-0.56645	0	-0.56645	0.20553	0.03355	0.00791
-0.5664	0	-0.5664	-0.08696	0.0336	0.00791
-0.56635	0	-0.56635	-0.26087	0.03365	0.00791
-0.5663	0	-0.5663	-0.29249	0.0337	0
-0.56625	0	-0.56625	-0.45059	0.03375	0.00791
-0.5662	0	-0.5662	-0.18972	0.0338	0
-0.56615	0	-0.56615	-0.06324	0.03385	0.00791
-0.5661	-0.00791	-0.5661	-0.16601	0.0339	0
-0.56605	0	-0.56605	-0.37154	0.03395	0
-0.566	0	-0.566	-0.14229	0.034	0.00791
-0.56595	0	-0.56595	-0.18182	0.03405	0
-0.5659	0	-0.5659	0.03162	0.0341	0
-0.56585	0	-0.56585	0.07115	0.03415	0
-0.5658	0	-0.5658	-0.3083	0.0342	0
-0.56575	0	-0.56575	-0.42688	0.03425	0
-0.5657	0	-0.5657	-0.27668	0.0343	0
-0.56565	0	-0.56565	-0.37945	0.03435	0
-0.5656	0	-0.5656	-0.39526	0.0344	0
-0.56555	0	-0.56555	-0.27668	0.03445	0
-0.5655	0	-0.5655	-0.32411	0.0345	0
-0.56545	0	-0.56545	-0.3004	0.03455	0
-0.5654	0	-0.5654	-0.10277	0.0346	0
-0.56535	0.00791	-0.56535	-0.09486	0.03465	0
-0.5653	0	-0.5653	-0.11858	0.0347	0
-0.56525	0	-0.56525	-0.07905	0.03475	0
-0.5652	0.00791	-0.5652	-0.52964	0.0348	0.00791
-0.56515	0	-0.56515	-0.38735	0.03485	0
-0.5651	0.00791	-0.5651	-0.26877	0.0349	0
-0.56505	0	-0.56505	-0.11858	0.03495	0.00791
-0.565	0	-0.565	-0.25296	0.035	0
-0.56495	0	-0.56495	0.07115	0.03505	0.00791
-0.5649	0	-0.5649	0.18972	0.0351	0
-0.56485	0	-0.56485	-0.09486	0.03515	0.00791
-0.5648	0	-0.5648	-0.22134	0.0352	0
-0.56475	0	-0.56475	-0.18182	0.03525	0
-0.5647	0	-0.5647	-0.11067	0.0353	0.00791
-0.56465	0	-0.56465	-0.14229	0.03535	0
-0.5646	0	-0.5646	-0.20553	0.0354	0.00791
-0.56455	0	-0.56455	-0.19763	0.03545	0.00791
-0.5645	0	-0.5645	-0.23715	0.0355	0.00791
-0.56445	0	-0.56445	-0.18972	0.03555	0.00791
-0.5644	0.00791	-0.5644	0.07905	0.0356	0
-0.56435	0	-0.56435	0.23715	0.03565	0.00791
-0.5643	0.00791	-0.5643	0.23715	0.0357	0
-0.56425	0.00791	-0.56425	0.05534	0.03575	0.00791
-0.5642	0	-0.5642	0.03162	0.0358	0.00791
-0.56415	0.00791	-0.56415	-0.03162	0.03585	0.00791
-0.5641	0	-0.5641	0.07115	0.0359	0.00791
-0.56405	0.00791	-0.56405	0.16601	0.03595	0.00791
-0.564	0	-0.564	0.37945	0.036	0.00791
-0.56395	0	-0.56395	0.40316	0.03605	0.00791
-0.5639	0.00791	-0.5639	0.25296	0.0361	0.00791
-0.56385	0	-0.56385	-0.03162	0.03615	0.00791
-0.5638	0.00791	-0.5638	0.09486	0.0362	0
-0.56375	0.00791	-0.56375	0.21344	0.03625	0.00791
-0.5637	0.00791	-0.5637	0.22134	0.0363	0
-0.56365	0.00791	-0.56365	0.26087	0.03635	0.00791
-0.5636	0.00791	-0.5636	0	0.0364	0
-0.56355	0.00791	-0.56355	-0.03953	0.03645	0.00791
-0.5635	0.00791	-0.5635	0.33992	0.0365	0.00791
-0.56345	0.00791	-0.56345	0.29249	0.03655	0
-0.5634	0.00791	-0.5634	-0.11067	0.0366	0.00791
-0.56335	0.00791	-0.56335	0.06324	0.03665	0
-0.5633	0.00791	-0.5633	0.09486	0.0367	0
-0.56325	0	-0.56325	-0.12648	0.03675	0
-0.5632	0.00791	-0.5632	0.17391	0.0368	0
-0.56315	0	-0.56315	0.4585	0.03685	0
-0.5631	0.00791	-0.5631	0.41897	0.0369	0
-0.56305	0.00791	-0.56305	0.12648	0.03695	0
-0.563	0.00791	-0.563	0.64822	0.037	0
-0.56295	0.00791	-0.56295	0.49802	0.03705	0
-0.5629	0.00791	-0.5629	0.38735	0.0371	0
-0.56285	0.00791	-0.56285	0.37154	0.03715	0
-0.5628	0.00791	-0.5628	0.27668	0.0372	0
-0.56275	0.00791	-0.56275	0.01581	0.03725	0
-0.5627	0.00791	-0.5627	0.03162	0.0373	0
-0.56265	0.00791	-0.56265	0.22134	0.03735	0
-0.5626	0.00791	-0.5626	0.3083	0.0374	0
-0.56255	0	-0.56255	0.58498	0.03745	0
-0.5625	0.00791	-0.5625	0.68775	0.0375	0
-0.56245	0	-0.56245	0.49012	0.03755	0.00791
-0.5624	0.00791	-0.5624	0.35573	0.0376	0
-0.56235	0	-0.56235	0.24506	0.03765	0.00791
-0.5623	0	-0.5623	0.07115	0.0377	0.00791
-0.56225	0.00791	-0.56225	-0.04743	0.03775	0
-0.5622	0	-0.5622	0.00791	0.0378	0.00791
-0.56215	0	-0.56215	0.14229	0.03785	0.00791
-0.5621	0	-0.5621	0.34783	0.0379	0.00791
-0.56205	0	-0.56205	0.05534	0.03795	0.00791
-0.562	0	-0.562	-0.07115	0.038	0.00791
-0.56195	0	-0.56195	0.07905	0.03805	0.00791
-0.5619	0	-0.5619	-0.37945	0.0381	0.00791
-0.56185	0	-0.56185	-0.28458	0.03815	0.00791
-0.5618	0	-0.5618	-0.10277	0.0382	0.00791
-0.56175	0	-0.56175	-0.02372	0.03825	0.00791
-0.5617	0	-0.5617	-0.05534	0.0383	0.00791
-0.56165	0	-0.56165	0.23715	0.03835	0.00791
-0.5616	0	-0.5616	0.11858	0.0384	0.00791
-0.56155	0	-0.56155	-0.18182	0.03845	0.00791
-0.5615	0	-0.5615	-0.24506	0.0385	0.01581
-0.56145	0	-0.56145	-0.20553	0.03855	0.00791
-0.5614	0	-0.5614	-0.11858	0.0386	0.00791
-0.56135	0	-0.56135	-0.11858	0.03865	0.00791
-0.5613	0	-0.5613	0.00791	0.0387	0.00791
-0.56125	0	-0.56125	-0.11858	0.03875	0.01581
-0.5612	0.00791	-0.5612	-0.03953	0.0388	0.00791
-0.56115	0	-0.56115	0.24506	0.03885	0.01581
-0.5611	0	-0.5611	0.39526	0.0389	0.00791
-0.56105	0	-0.56105	0.12648	0.03895	0.00791
-0.561	0	-0.561	0.33202	0.039	0.00791
-0.56095	0	-0.56095	0.37945	0.03905	0.00791
-0.5609	0	-0.5609	0.32411	0.0391	0.01581
-0.56085	0	-0.56085	0.02372	0.03915	0.00791
-0.5608	0	-0.5608	0.11858	0.0392	0.01581
-0.56075	0.00791	-0.56075	-0.26087	0.03925	0.01581
-0.5607	0	-0.5607	-0.22134	0.0393	0.00791
-0.56065	0.00791	-0.56065	0.37154	0.03935	0.01581
-0.5606	0.00791	-0.5606	0.1581	0.0394	0.00791
-0.56055	0	-0.56055	-0.03953	0.03945	0.00791
-0.5605	0.00791	-0.5605	-0.22925	0.0395	0
-0.56045	0.00791	-0.56045	-0.18182	0.03955	0.00791
-0.5604	0.00791	-0.5604	-0.31621	0.0396	0.00791
-0.56035	0.00791	-0.56035	-0.22925	0.03965	0
-0.5603	0.00791	-0.5603	0.12648	0.0397	0.00791
-0.56025	0.00791	-0.56025	0.00791	0.03975	0
-0.5602	0.00791	-0.5602	-0.13439	0.0398	0.00791
-0.56015	0.00791	-0.56015	-0.38735	0.03985	0
-0.5601	0	-0.5601	-0.45059	0.0399	0.00791
-0.56005	0.00791	-0.56005	-0.23715	0.03995	0.00791
-0.56	0.00791	-0.56	-0.3083	0.04	0.00791
-0.55995	0	-0.55995	-0.20553	0.04005	0.00791
-0.5599	0.00791	-0.5599	-0.20553	0.0401	0.00791
-0.55985	0	-0.55985	-0.32411	0.04015	0.00791
-0.5598	0.00791	-0.5598	-0.41897	0.0402	0.00791
-0.55975	0.00791	-0.55975	0.00791	0.04025	0.00791
-0.5597	0.00791	-0.5597	0.07905	0.0403	0.00791
-0.55965	0.00791	-0.55965	0.18972	0.04035	0.00791
-0.5596	0.00791	-0.5596	0.26087	0.0404	0.00791
-0.55955	0.00791	-0.55955	0.04743	0.04045	0
-0.5595	0	-0.5595	0	0.0405	0.00791
-0.55945	0.00791	-0.55945	0.16601	0.04055	0.00791
-0.5594	0.00791	-0.5594	0.03953	0.0406	0.00791
-0.55935	0.00791	-0.55935	0.07115	0.04065	0.00791
-0.5593	0.00791	-0.5593	-0.11858	0.0407	0.00791
-0.55925	0	-0.55925	-0.36364	0.04075	0.00791
-0.5592	0.00791	-0.5592	-0.37154	0.0408	0.00791
-0.55915	0	-0.55915	-0.14229	0.04085	0.00791
-0.5591	0.00791	-0.5591	0	0.0409	0.00791
-0.55905	0	-0.55905	-0.13439	0.04095	0.00791
-0.559	0	-0.559	-0.1581	0.041	0.01581
-0.55895	0	-0.55895	-0.25296	0.04105	0.00791
-0.5589	0	-0.5589	-0.14229	0.0411	0.01581
-0.55885	0	-0.55885	-0.11067	0.04115	0.00791
-0.5588	0	-0.5588	-0.16601	0.0412	0.00791
-0.55875	0	-0.55875	0.02372	0.04125	0.00791
-0.5587	0	-0.5587	-0.17391	0.0413	0.00791
-0.55865	0	-0.55865	0.09486	0.04135	0.00791
-0.5586	0	-0.5586	0.26877	0.0414	0.00791
-0.55855	0	-0.55855	0.09486	0.04145	0.00791
-0.5585	0	-0.5585	-0.08696	0.0415	0.00791
-0.55845	0	-0.55845	0.04743	0.04155	0.00791
-0.5584	0	-0.5584	0.09486	0.0416	0.01581
-0.55835	0	-0.55835	0.09486	0.04165	0.00791
-0.5583	0	-0.5583	0.25296	0.0417	0.01581
-0.55825	0	-0.55825	0.28458	0.04175	0.00791
-0.5582	0	-0.5582	0.17391	0.0418	0.00791
-0.55815	0	-0.55815	0.16601	0.04185	0.00791
-0.5581	0	-0.5581	0.21344	0.0419	0.00791
-0.55805	0	-0.55805	0.03953	0.04195	0.00791
-0.558	0	-0.558	0.03162	0.042	0.00791
-0.55795	0	-0.55795	0.07115	0.04205	0.00791
-0.5579	0.00791	-0.5579	-0.05534	0.0421	0.00791
-0.55785	0.00791	-0.55785	0.07115	0.04215	0.00791
-0.5578	0.00791	-0.5578	0.18972	0.0422	0.00791
-0.55775	0.00791	-0.55775	0.23715	0.04225	0.00791
-0.5577	0.00791	-0.5577	0.25296	0.0423	0.00791
-0.55765	0.01581	-0.55765	0.26877	0.04235	0
-0.5576	0.00791	-0.5576	0.10277	0.0424	0
-0.55755	0.01581	-0.55755	0.09486	0.04245	0
-0.5575	0.00791	-0.5575	0.22134	0.0425	0
-0.55745	0.00791	-0.55745	-0.03953	0.04255	0.00791
-0.5574	0.00791	-0.5574	-0.08696	0.0426	0
-0.55735	0.00791	-0.55735	0.11067	0.04265	0.00791
-0.5573	0.00791	-0.5573	0.36364	0.0427	0
-0.55725	0	-0.55725	0.11858	0.04275	0.00791
-0.5572	0.00791	-0.5572	-0.25296	0.0428	0.00791
-0.55715	0	-0.55715	-0.33202	0.04285	0
-0.5571	0.00791	-0.5571	0.17391	0.0429	0.00791
-0.55705	0.00791	-0.55705	0.21344	0.04295	0
-0.557	0.00791	-0.557	0.01581	0.043	0
-0.55695	0.00791	-0.55695	0.07905	0.04305	0.00791
-0.5569	0	-0.5569	0.17391	0.0431	0
-0.55685	0.00791	-0.55685	0.13439	0.04315	0.00791
-0.5568	0.00791	-0.5568	0.10277	0.0432	0
-0.55675	0	-0.55675	0.28458	0.04325	0
-0.5567	0.00791	-0.5567	0.12648	0.0433	-0.00791
-0.55665	0	-0.55665	-0.05534	0.04335	0
-0.5566	0.00791	-0.5566	-0.1581	0.0434	0
-0.55655	0	-0.55655	-0.00791	0.04345	0
-0.5565	0.00791	-0.5565	0.16601	0.0435	0
-0.55645	0.00791	-0.55645	0.31621	0.04355	0
-0.5564	0.00791	-0.5564	-0.02372	0.0436	0
-0.55635	0.00791	-0.55635	-0.11067	0.04365	0
-0.5563	0	-0.5563	-0.28458	0.0437	0
-0.55625	0.00791	-0.55625	-0.21344	0.04375	0.00791
-0.5562	0.00791	-0.5562	-0.28458	0.0438	0
-0.55615	0.00791	-0.55615	-0.09486	0.04385	0.00791
-0.5561	0.00791	-0.5561	-0.1581	0.0439	0.00791
-0.55605	0.00791	-0.55605	-0.3004	0.04395	0.00791
-0.556	0.00791	-0.556	-0.03953	0.044	0.00791
-0.55595	0	-0.55595	0.13439	0.04405	0.00791
-0.5559	0.00791	-0.5559	0.11067	0.0441	0.00791
-0.55585	0.00791	-0.55585	-0.09486	0.04415	0
-0.5558	0.00791	-0.5558	-0.20553	0.0442	0.00791
-0.55575	0.00791	-0.55575	-0.19763	0.04425	0.00791
-0.5557	0.00791	-0.5557	0.03953	0.0443	0.00791
-0.55565	0.00791	-0.55565	-0.21344	0.04435	0.00791
-0.5556	0.00791	-0.5556	-0.45059	0.0444	0.00791
-0.55555	0.00791	-0.55555	-0.52174	0.04445	0.00791
-0.5555	0.00791	-0.5555	-0.50593	0.0445	0.00791
-0.55545	0.00791	-0.55545	-0.41107	0.04455	0.00791
-0.5554	0.00791	-0.5554	-0.22925	0.0446	0.00791
-0.55535	0.00791	-0.55535	0.12648	0.04465	0.00791
-0.5553	0.01581	-0.5553	0.21344	0.0447	0.00791
-0.55525	0.00791	-0.55525	0.31621	0.04475	0.00791
-0.5552	0.00791	-0.5552	0.40316	0.0448	0.00791
-0.55515	0.00791	-0.55515	0.35573	0.04485	0.00791
-0.5551	0.00791	-0.5551	0.10277	0.0449	0.00791
-0.55505	0.00791	-0.55505	0.19763	0.04495	0.00791
-0.555	0	-0.555	0.05534	0.045	0.00791
-0.55495	0.00791	-0.55495	0	0.04505	0.01581
-0.5549	0	-0.5549	0.05534	0.0451	0.00791
-0.55485	0.00791	-0.55485	0.03953	0.04515	0.01581
-0.5548	0.00791	-0.5548	0.03953	0.0452	0.00791
-0.55475	0.00791	-0.55475	0.1581	0.04525	0.00791
-0.5547	0.00791	-0.5547	0.26087	0.0453	0.00791
-0.55465	0.00791	-0.55465	0.23715	0.04535	0.00791
-0.5546	0.00791	-0.5546	0.4585	0.0454	0.00791
-0.55455	0.00791	-0.55455	0.36364	0.04545	0.00791
-0.5545	0.00791	-0.5545	-0.07905	0.0455	0.00791
-0.55445	0.00791	-0.55445	0.00791	0.04555	0.00791
-0.5544	0.00791	-0.5544	0.05534	0.0456	0.00791
-0.55435	0.00791	-0.55435	0.25296	0.04565	0.00791
-0.5543	0.00791	-0.5543	-0.02372	0.0457	0
-0.55425	0.00791	-0.55425	-0.06324	0.04575	0.00791
-0.5542	0.00791	-0.5542	-0.08696	0.0458	0.00791
-0.55415	0.00791	-0.55415	-0.05534	0.04585	0.00791
-0.5541	0.00791	-0.5541	-0.00791	0.0459	0.00791
-0.55405	0.00791	-0.55405	0.12648	0.04595	0
-0.554	0.00791	-0.554	0.19763	0.046	0.00791
-0.55395	0.00791	-0.55395	0.23715	0.04605	0.00791
-0.5539	0.00791	-0.5539	0.29249	0.0461	0.00791
-0.55385	0.00791	-0.55385	0.1502	0.04615	0.00791
-0.5538	0.00791	-0.5538	-0.03953	0.0462	0.00791
-0.55375	0.00791	-0.55375	0.1502	0.04625	0.00791
-0.5537	0.00791	-0.5537	-0.1581	0.0463	0.00791
-0.55365	0.00791	-0.55365	-0.33202	0.04635	0.00791
-0.5536	0.00791	-0.5536	-0.37945	0.0464	0.00791
-0.55355	0.00791	-0.55355	-0.29249	0.04645	0.00791
-0.5535	0.00791	-0.5535	-0.18972	0.0465	0.00791
-0.55345	0.00791	-0.55345	-0.00791	0.04655	0
-0.5534	0.00791	-0.5534	0.18182	0.0466	0.00791
-0.55335	0.00791	-0.55335	0.19763	0.04665	0
-0.5533	0.00791	-0.5533	0.28458	0.0467	0.00791
-0.55325	0.00791	-0.55325	0.18182	0.04675	0
-0.5532	0.00791	-0.5532	0.22925	0.0468	0.00791
-0.55315	0.00791	-0.55315	0.3083	0.04685	0.00791
-0.5531	0.00791	-0.5531	0.28458	0.0469	0.00791
-0.55305	0.00791	-0.55305	0.13439	0.04695	0.00791
-0.553	0.00791	-0.553	0.11067	0.047	0.00791
-0.55295	0.00791	-0.55295	0.3083	0.04705	0.00791
-0.5529	0.00791	-0.5529	0.18182	0.0471	0.00791
-0.55285	0.00791	-0.55285	-0.00791	0.04715	0.00791
-0.5528	0.00791	-0.5528	-0.16601	0.0472	0.00791
-0.55275	0.00791	-0.55275	-0.1502	0.04725	0.00791
-0.5527	0.00791	-0.5527	-0.09486	0.0473	0.00791
-0.55265	0.00791	-0.55265	0.01581	0.04735	0.00791
-0.5526	0.01581	-0.5526	0.03162	0.0474	0.00791
-0.55255	0.00791	-0.55255	-0.06324	0.04745	0.00791
-0.5525	0.00791	-0.5525	0.06324	0.0475	0.00791
-0.55245	0.00791	-0.55245	0.1502	0.04755	0.00791
-0.5524	0.00791	-0.5524	0.00791	0.0476	0.00791
-0.55235	0.00791	-0.55235	-0.19763	0.04765	0.00791
-0.5523	0.00791	-0.5523	-0.1502	0.0477	0.00791
-0.55225	0.00791	-0.55225	-0.03162	0.04775	0.01581
-0.5522	0	-0.5522	-0.19763	0.0478	0.00791
-0.55215	0.00791	-0.55215	-0.25296	0.04785	0.00791
-0.5521	0.00791	-0.5521	-0.14229	0.0479	0.00791
-0.55205	0	-0.55205	-0.1581	0.04795	0.00791
-0.552	0.00791	-0.552	-0.23715	0.048	0.00791
-0.55195	0	-0.55195	-0.1581	0.04805	0.00791
-0.5519	0.00791	-0.5519	-0.11858	0.0481	0.00791
-0.55185	0	-0.55185	-0.22925	0.04815	0.00791
-0.5518	0	-0.5518	-0.04743	0.0482	0.00791
-0.55175	0	-0.55175	0.05534	0.04825	0.00791
-0.5517	0	-0.5517	-0.09486	0.0483	0.00791
-0.55165	0.00791	-0.55165	-0.1502	0.04835	0.00791
-0.5516	0	-0.5516	-0.05534	0.0484	0.00791
-0.55155	0	-0.55155	-0.09486	0.04845	0.00791
-0.5515	-0.00791	-0.5515	-0.18182	0.0485	0.00791
-0.55145	0	-0.55145	0.22134	0.04855	0
-0.5514	0	-0.5514	0.26877	0.0486	0
-0.55135	0	-0.55135	0	0.04865	0
-0.5513	0	-0.5513	-0.08696	0.0487	0
-0.55125	0	-0.55125	-0.00791	0.04875	0
-0.5512	0	-0.5512	0.25296	0.0488	0
-0.55115	0	-0.55115	0.03953	0.04885	0
-0.5511	0	-0.5511	-0.04743	0.0489	0
-0.55105	0	-0.55105	-0.05534	0.04895	0
-0.551	0	-0.551	0.16601	0.049	0
-0.55095	0.00791	-0.55095	-0.07115	0.04905	0
-0.5509	0	-0.5509	-0.16601	0.0491	0.00791
-0.55085	0	-0.55085	-0.11858	0.04915	0
-0.5508	0	-0.5508	0.02372	0.0492	0.00791
-0.55075	0	-0.55075	0.18182	0.04925	0
-0.5507	0.00791	-0.5507	0.16601	0.0493	0
-0.55065	0	-0.55065	0.13439	0.04935	0
-0.5506	0	-0.5506	0.08696	0.0494	0
-0.55055	0	-0.55055	0.34783	0.04945	0
-0.5505	0	-0.5505	0.23715	0.0495	0
-0.55045	0	-0.55045	0.11858	0.04955	0
-0.5504	0	-0.5504	0.09486	0.0496	0
-0.55035	0	-0.55035	0.22925	0.04965	0
-0.5503	0	-0.5503	0.09486	0.0497	0.00791
-0.55025	0	-0.55025	-0.06324	0.04975	0
-0.5502	0	-0.5502	-0.06324	0.0498	0.00791
-0.55015	0	-0.55015	0.07905	0.04985	0.00791
-0.5501	0	-0.5501	0.19763	0.0499	0.00791
-0.55005	0	-0.55005	0.09486	0.04995	0.00791
-0.55	0.00791	-0.55	0.13439	0.05	0.00791
-0.54995	0	-0.54995	-0.25296	0.05005	0.00791
-0.5499	0.00791	-0.5499	-0.23715	0.0501	0.00791
-0.54985	0	-0.54985	-0.26087	0.05015	0.00791
-0.5498	0	-0.5498	-0.1581	0.0502	0.00791
-0.54975	0.00791	-0.54975	-0.20553	0.05025	0.00791
-0.5497	0	-0.5497	0.11858	0.0503	0.00791
-0.54965	0.00791	-0.54965	0.06324	0.05035	0
-0.5496	0	-0.5496	0	0.0504	0.00791
-0.54955	0	-0.54955	0.07905	0.05045	0
-0.5495	0	-0.5495	0.04743	0.0505	0.00791
-0.54945	0	-0.54945	-0.06324	0.05055	0
-0.5494	0.00791	-0.5494	0.04743	0.0506	0
-0.54935	0	-0.54935	0.17391	0.05065	0.00791
-0.5493	0.00791	-0.5493	0.14229	0.0507	0
-0.54925	0	-0.54925	0.18182	0.05075	0.00791
-0.5492	0	-0.5492	0	0.0508	0.00791
-0.54915	0.00791	-0.54915	-0.3004	0.05085	0.00791
-0.5491	0	-0.5491	-0.39526	0.0509	0
-0.54905	0.00791	-0.54905	-0.18972	0.05095	0
-0.549	0	-0.549	-0.07115	0.051	0
-0.54895	0.00791	-0.54895	-0.18182	0.05105	-0.00791
-0.5489	0	-0.5489	-0.13439	0.0511	0
-0.54885	0.00791	-0.54885	-0.02372	0.05115	-0.00791
-0.5488	0.00791	-0.5488	0.18182	0.0512	-0.00791
-0.54875	0	-0.54875	0.21344	0.05125	-0.00791
-0.5487	0.00791	-0.5487	0.40316	0.0513	-0.00791
-0.54865	0	-0.54865	0.1581	0.05135	-0.00791
-0.5486	0.00791	-0.5486	0.10277	0.0514	-0.00791
-0.54855	0.00791	-0.54855	-0.12648	0.05145	-0.00791
-0.5485	0.00791	-0.5485	-0.04743	0.0515	-0.00791
-0.54845	0.00791	-0.54845	0.12648	0.05155	-0.00791
-0.5484	0	-0.5484	0.07115	0.0516	0
-0.54835	0.00791	-0.54835	0.11858	0.05165	-0.00791
-0.5483	0	-0.5483	0	0.0517	0
-0.54825	0.00791	-0.54825	0.09486	0.05175	-0.00791
-0.5482	0	-0.5482	0.33202	0.0518	0
-0.54815	0	-0.54815	0.32411	0.05185	0
-0.5481	0	-0.5481	0.18182	0.0519	0
-0.54805	0	-0.54805	0.22925	0.05195	0
-0.548	0	-0.548	0.16601	0.052	-0.00791
-0.54795	0	-0.54795	0.12648	0.05205	0
-0.5479	0	-0.5479	0.10277	0.0521	0
-0.54785	0	-0.54785	0.18182	0.05215	0
-0.5478	0	-0.5478	0.22134	0.0522	0
-0.54775	0	-0.54775	0.1581	0.05225	0
-0.5477	0	-0.5477	0.09486	0.0523	0
-0.54765	0	-0.54765	0.17391	0.05235	0
-0.5476	0	-0.5476	0.34783	0.0524	0
-0.54755	0	-0.54755	0.08696	0.05245	0
-0.5475	0	-0.5475	0.3083	0.0525	0
-0.54745	0	-0.54745	0.16601	0.05255	0
-0.5474	0	-0.5474	0.14229	0.0526	0
-0.54735	0	-0.54735	0.07115	0.05265	0
-0.5473	0	-0.5473	0.11858	0.0527	0
-0.54725	0	-0.54725	0.41897	0.05275	0
-0.5472	0	-0.5472	0.3004	0.0528	0.00791
-0.54715	0	-0.54715	0.03162	0.05285	0.00791
-0.5471	0	-0.5471	-0.03953	0.0529	0.00791
-0.54705	0	-0.54705	0.02372	0.05295	0
-0.547	0	-0.547	0.11858	0.053	0.00791
-0.54695	0	-0.54695	0.22134	0.05305	0.00791
-0.5469	0	-0.5469	0.25296	0.0531	0.00791
-0.54685	0	-0.54685	0.10277	0.05315	0.00791
-0.5468	0	-0.5468	0.34783	0.0532	0.00791
-0.54675	0	-0.54675	0.4664	0.05325	0.01581
-0.5467	0	-0.5467	0.33992	0.0533	0.00791
-0.54665	0	-0.54665	0.50593	0.05335	0.00791
-0.5466	0	-0.5466	0.41897	0.0534	0.00791
-0.54655	0	-0.54655	0.07905	0.05345	0.00791
-0.5465	0	-0.5465	0.09486	0.0535	0.00791
-0.54645	0.00791	-0.54645	0.13439	0.05355	0.00791
-0.5464	0	-0.5464	-0.14229	0.0536	0.00791
-0.54635	0	-0.54635	-0.20553	0.05365	0
-0.5463	0	-0.5463	0.05534	0.0537	0.00791
-0.54625	0	-0.54625	0	0.05375	0.00791
-0.5462	0	-0.5462	0.08696	0.0538	0
-0.54615	0	-0.54615	-0.00791	0.05385	0
-0.5461	0	-0.5461	0.14229	0.0539	0
-0.54605	0	-0.54605	0.05534	0.05395	0
-0.546	0	-0.546	-0.07115	0.054	0
-0.54595	0	-0.54595	-0.20553	0.05405	0
-0.5459	0	-0.5459	-0.13439	0.0541	0.00791
-0.54585	0	-0.54585	0.07905	0.05415	0
-0.5458	0	-0.5458	-0.13439	0.0542	0.00791
-0.54575	0	-0.54575	-0.05534	0.05425	0
-0.5457	0	-0.5457	-0.20553	0.0543	0.00791
-0.54565	0	-0.54565	0.02372	0.05435	0
-0.5456	0	-0.5456	0.08696	0.0544	0
-0.54555	0	-0.54555	-0.00791	0.05445	0
-0.5455	0	-0.5455	-0.01581	0.0545	0
-0.54545	0	-0.54545	-0.26877	0.05455	0
-0.5454	0	-0.5454	-0.29249	0.0546	-0.00791
-0.54535	-0.00791	-0.54535	-0.3004	0.05465	-0.00791
-0.5453	0	-0.5453	-0.3083	0.0547	0
-0.54525	0	-0.54525	-0.18182	0.05475	-0.00791
-0.5452	0	-0.5452	0	0.0548	0
-0.54515	0	-0.54515	0.14229	0.05485	-0.00791
-0.5451	0	-0.5451	0.16601	0.0549	0
-0.54505	0	-0.54505	0.12648	0.05495	0
-0.545	0	-0.545	-0.17391	0.055	0
-0.54495	0	-0.54495	-0.18182	0.05505	0
-0.5449	0	-0.5449	-0.08696	0.0551	0
-0.54485	0	-0.54485	-0.13439	0.05515	0
-0.5448	0	-0.5448	-0.19763	0.0552	0
-0.54475	-0.00791	-0.54475	-0.25296	0.05525	0
-0.5447	0	-0.5447	-0.11858	0.0553	0
-0.54465	-0.00791	-0.54465	0.1502	0.05535	0
-0.5446	0	-0.5446	0.21344	0.0554	0.00791
-0.54455	0	-0.54455	0.14229	0.05545	0
-0.5445	0	-0.5445	0.02372	0.0555	0
-0.54445	0	-0.54445	-0.1581	0.05555	0
-0.5444	-0.00791	-0.5444	-0.33992	0.0556	0
-0.54435	0	-0.54435	-0.48221	0.05565	0.00791
-0.5443	0	-0.5443	-0.17391	0.0557	0
-0.54425	0	-0.54425	0.07115	0.05575	0
-0.5442	0	-0.5442	-0.07115	0.0558	0
-0.54415	0	-0.54415	0	0.05585	0
-0.5441	0	-0.5441	-0.03162	0.0559	0
-0.54405	0	-0.54405	-0.04743	0.05595	0
-0.544	0	-0.544	-0.08696	0.056	0
-0.54395	0	-0.54395	-0.36364	0.05605	0
-0.5439	0	-0.5439	-0.43478	0.0561	0
-0.54385	0	-0.54385	-0.42688	0.05615	0
-0.5438	-0.00791	-0.5438	0.01581	0.0562	0
-0.54375	0	-0.54375	0.06324	0.05625	0
-0.5437	-0.00791	-0.5437	0.06324	0.0563	0
-0.54365	0	-0.54365	0.14229	0.05635	0
-0.5436	-0.00791	-0.5436	0.16601	0.0564	0
-0.54355	0	-0.54355	0.38735	0.05645	0
-0.5435	0	-0.5435	0.10277	0.0565	0
-0.54345	0	-0.54345	-0.22925	0.05655	0
-0.5434	0	-0.5434	-0.44269	0.0566	0
-0.54335	-0.00791	-0.54335	-0.16601	0.05665	0
-0.5433	0	-0.5433	0.03162	0.0567	0
-0.54325	-0.00791	-0.54325	0.05534	0.05675	0
-0.5432	-0.00791	-0.5432	0.00791	0.0568	0
-0.54315	-0.00791	-0.54315	0.25296	0.05685	0
-0.5431	-0.00791	-0.5431	0.22134	0.0569	0
-0.54305	-0.00791	-0.54305	0.32411	0.05695	0
-0.543	-0.00791	-0.543	0.1581	0.057	0
-0.54295	-0.00791	-0.54295	-0.01581	0.05705	0
-0.5429	0	-0.5429	-0.07115	0.0571	0
-0.54285	0	-0.54285	0.00791	0.05715	0
-0.5428	0	-0.5428	-0.13439	0.0572	0
-0.54275	-0.00791	-0.54275	-0.37945	0.05725	0
-0.5427	0	-0.5427	-0.33202	0.0573	0
-0.54265	-0.00791	-0.54265	-0.22925	0.05735	0
-0.5426	0	-0.5426	-0.11067	0.0574	0
-0.54255	0	-0.54255	0.1581	0.05745	0
-0.5425	-0.00791	-0.5425	0.40316	0.0575	-0.00791
-0.54245	0	-0.54245	0.14229	0.05755	0
-0.5424	-0.00791	-0.5424	-0.00791	0.0576	-0.00791
-0.54235	0	-0.54235	-0.19763	0.05765	-0.00791
-0.5423	-0.00791	-0.5423	-0.37945	0.0577	-0.00791
-0.54225	0	-0.54225	-0.40316	0.05775	-0.00791
-0.5422	0	-0.5422	-0.43478	0.0578	-0.00791
-0.54215	0	-0.54215	-0.16601	0.05785	-0.00791
-0.5421	0	-0.5421	-0.07115	0.0579	-0.00791
-0.54205	0	-0.54205	-0.03953	0.05795	-0.00791
-0.542	0	-0.542	0.03162	0.058	0
-0.54195	0	-0.54195	0.13439	0.05805	-0.00791
-0.5419	0	-0.5419	-0.01581	0.0581	0
-0.54185	0	-0.54185	-0.05534	0.05815	0
-0.5418	0	-0.5418	-0.09486	0.0582	0
-0.54175	0.00791	-0.54175	-0.18182	0.05825	0
-0.5417	0	-0.5417	-0.21344	0.0583	0
-0.54165	0	-0.54165	-0.07115	0.05835	0
-0.5416	0	-0.5416	0.08696	0.0584	0
-0.54155	0	-0.54155	0.25296	0.05845	0
-0.5415	0.00791	-0.5415	-0.06324	0.0585	0
-0.54145	0	-0.54145	-0.02372	0.05855	0
-0.5414	0.00791	-0.5414	0.00791	0.0586	0
-0.54135	0	-0.54135	-0.03953	0.05865	0
-0.5413	0.00791	-0.5413	-0.22925	0.0587	0
-0.54125	0.00791	-0.54125	-0.21344	0.05875	0
-0.5412	0.00791	-0.5412	-0.14229	0.0588	0
-0.54115	0.00791	-0.54115	0.06324	0.05885	0
-0.5411	0	-0.5411	0.08696	0.0589	0
-0.54105	0	-0.54105	0.04743	0.05895	0
-0.541	0	-0.541	0.06324	0.059	-0.00791
-0.54095	0	-0.54095	0.05534	0.05905	0
-0.5409	0	-0.5409	-0.16601	0.0591	0
-0.54085	0	-0.54085	-0.19763	0.05915	-0.00791
-0.5408	0	-0.5408	-0.01581	0.0592	0
-0.54075	0	-0.54075	-0.18972	0.05925	-0.00791
-0.5407	0	-0.5407	-0.11067	0.0593	0
-0.54065	0	-0.54065	0	0.05935	0
-0.5406	0	-0.5406	0.11067	0.0594	0
-0.54055	0	-0.54055	0.09486	0.05945	0
-0.5405	0	-0.5405	0.07115	0.0595	0
-0.54045	0	-0.54045	-0.03953	0.05955	0.00791
-0.5404	0	-0.5404	-0.18972	0.0596	0
-0.54035	0	-0.54035	-0.04743	0.05965	0.00791
-0.5403	0	-0.5403	-0.18182	0.0597	0.00791
-0.54025	0	-0.54025	-0.20553	0.05975	0.00791
-0.5402	0	-0.5402	-0.24506	0.0598	0.00791
-0.54015	0	-0.54015	-0.06324	0.05985	0
-0.5401	0	-0.5401	-0.03162	0.0599	0.00791
-0.54005	0	-0.54005	-0.14229	0.05995	0
-0.54	0	-0.54	-0.26877	0.06	0
-0.53995	0	-0.53995	-0.08696	0.06005	0
-0.5399	0	-0.5399	-0.04743	0.0601	0
-0.53985	0	-0.53985	-0.08696	0.06015	0.00791
-0.5398	0	-0.5398	0.11067	0.0602	0
-0.53975	0	-0.53975	0.04743	0.06025	0.00791
-0.5397	0	-0.5397	-0.03953	0.0603	0
-0.53965	0	-0.53965	-0.10277	0.06035	0
-0.5396	0	-0.5396	-0.19763	0.0604	0.00791
-0.53955	0	-0.53955	-0.3004	0.06045	0
-0.5395	0	-0.5395	-0.13439	0.0605	0.00791
-0.53945	0	-0.53945	0.12648	0.06055	0
-0.5394	0	-0.5394	-0.07905	0.0606	0
-0.53935	0	-0.53935	-0.05534	0.06065	0.00791
-0.5393	0	-0.5393	0.02372	0.0607	0
-0.53925	0	-0.53925	0.22134	0.06075	0.00791
-0.5392	-0.00791	-0.5392	0.18972	0.0608	0
-0.53915	0	-0.53915	0.10277	0.06085	0
-0.5391	0	-0.5391	-0.07115	0.0609	0
-0.53905	0	-0.53905	-0.14229	0.06095	0
-0.539	0	-0.539	-0.24506	0.061	0
-0.53895	0	-0.53895	-0.05534	0.06105	0
-0.5389	0.00791	-0.5389	0.01581	0.0611	0
-0.53885	0	-0.53885	0.06324	0.06115	0
-0.5388	0.00791	-0.5388	-0.09486	0.0612	0
-0.53875	0	-0.53875	0.16601	0.06125	0
-0.5387	0.00791	-0.5387	0.02372	0.0613	0
-0.53865	0.00791	-0.53865	-0.09486	0.06135	0
-0.5386	0	-0.5386	-0.08696	0.0614	0
-0.53855	0.00791	-0.53855	-0.21344	0.06145	0
-0.5385	0.00791	-0.5385	-0.3004	0.0615	-0.00791
-0.53845	0.00791	-0.53845	-0.21344	0.06155	0
-0.5384	0.00791	-0.5384	-0.04743	0.0616	0
-0.53835	0.00791	-0.53835	-0.11067	0.06165	0
-0.5383	0.00791	-0.5383	-0.03162	0.0617	0
-0.53825	0.00791	-0.53825	0	0.06175	0
-0.5382	0.00791	-0.5382	-0.07115	0.0618	0
-0.53815	0	-0.53815	-0.01581	0.06185	0
-0.5381	0.00791	-0.5381	-0.12648	0.0619	0
-0.53805	0	-0.53805	-0.09486	0.06195	0.00791
-0.538	0	-0.538	-0.22134	0.062	0
-0.53795	0	-0.53795	-0.1581	0.06205	0.00791
-0.5379	0	-0.5379	-0.19763	0.0621	0
-0.53785	0	-0.53785	-0.16601	0.06215	0.00791
-0.5378	0	-0.5378	-0.04743	0.0622	0.00791
-0.53775	0	-0.53775	-0.03953	0.06225	0
-0.5377	0	-0.5377	0.07905	0.0623	0.00791
-0.53765	0	-0.53765	0.14229	0.06235	0
-0.5376	0.00791	-0.5376	-0.05534	0.0624	0.00791
-0.53755	0	-0.53755	-0.09486	0.06245	0
-0.5375	0.00791	-0.5375	-0.08696	0.0625	0.00791
-0.53745	0.00791	-0.53745	-0.11858	0.06255	0.00791
-0.5374	0.00791	-0.5374	0.10277	0.0626	0.00791
-0.53735	0.00791	-0.53735	0.18182	0.06265	0.00791
-0.5373	0.00791	-0.5373	0.1581	0.0627	0.00791
-0.53725	0.00791	-0.53725	-0.05534	0.06275	0.00791
-0.5372	0	-0.5372	0.10277	0.0628	0.00791
-0.53715	0.00791	-0.53715	0.16601	0.06285	0.00791
-0.5371	0	-0.5371	0.07115	0.0629	0.00791
-0.53705	0.00791	-0.53705	-0.19763	0.06295	0.00791
-0.537	0.00791	-0.537	-0.39526	0.063	0.01581
-0.53695	0.00791	-0.53695	-0.26087	0.06305	0.00791
-0.5369	0.00791	-0.5369	-0.13439	0.0631	0.01581
-0.53685	0.00791	-0.53685	-0.13439	0.06315	0.01581
-0.5368	0.00791	-0.5368	-0.14229	0.0632	0.01581
-0.53675	0.00791	-0.53675	-0.05534	0.06325	0.01581
-0.5367	0.00791	-0.5367	0.04743	0.0633	0.00791
-0.53665	0.00791	-0.53665	-0.03162	0.06335	0.01581
-0.5366	0	-0.5366	-0.23715	0.0634	0.00791
-0.53655	0.00791	-0.53655	-0.18972	0.06345	0.01581
-0.5365	0	-0.5365	-0.11858	0.0635	0.01581
-0.53645	0	-0.53645	0.07905	0.06355	0.00791
-0.5364	0	-0.5364	-0.19763	0.0636	0.00791
-0.53635	0	-0.53635	-0.26877	0.06365	0.00791
-0.5363	0	-0.5363	-0.32411	0.0637	0.00791
-0.53625	0	-0.53625	0.05534	0.06375	0.00791
-0.5362	0	-0.5362	0.05534	0.0638	0.00791
-0.53615	0	-0.53615	0.07905	0.06385	0.00791
-0.5361	0	-0.5361	-0.10277	0.0639	0
-0.53605	0	-0.53605	-0.00791	0.06395	0.00791
-0.536	0	-0.536	0.05534	0.064	0.00791
-0.53595	0.00791	-0.53595	0.1502	0.06405	0.00791
-0.5359	0	-0.5359	0.24506	0.0641	0.00791
-0.53585	0.00791	-0.53585	-0.08696	0.06415	0.00791
-0.5358	0	-0.5358	0.00791	0.0642	0.00791
-0.53575	0.00791	-0.53575	0.14229	0.06425	0
-0.5357	0	-0.5357	0.07115	0.0643	0.00791
-0.53565	0	-0.53565	-0.1502	0.06435	0
-0.5356	0	-0.5356	-0.10277	0.0644	0.00791
-0.53555	0	-0.53555	0.06324	0.06445	0.00791
-0.5355	0.00791	-0.5355	0.18972	0.0645	0.00791
-0.53545	0	-0.53545	0.27668	0.06455	0.00791
-0.5354	0.00791	-0.5354	0.38735	0.0646	0.00791
-0.53535	0.00791	-0.53535	0.4664	0.06465	0.00791
-0.5353	0.00791	-0.5353	0.43478	0.0647	0.00791
-0.53525	0.00791	-0.53525	0.32411	0.06475	0.00791
-0.5352	0.00791	-0.5352	0.17391	0.0648	0.00791
-0.53515	0.01581	-0.53515	0.13439	0.06485	0.00791
-0.5351	0.00791	-0.5351	0.22134	0.0649	0.00791
-0.53505	0.00791	-0.53505	-0.03162	0.06495	0
-0.535	0.00791	-0.535	-0.06324	0.065	0.00791
-0.53495	0.00791	-0.53495	-0.11858	0.06505	0.00791
-0.5349	0.00791	-0.5349	-0.09486	0.0651	0
-0.53485	0.00791	-0.53485	0.27668	0.06515	0.00791
-0.5348	0.01581	-0.5348	0.36364	0.0652	0
-0.53475	0.00791	-0.53475	0.16601	0.06525	0.00791
-0.5347	0.01581	-0.5347	0.04743	0.0653	0
-0.53465	0.01581	-0.53465	0.54545	0.06535	0.00791
-0.5346	0.00791	-0.5346	0.63241	0.0654	0.00791
-0.53455	0.01581	-0.53455	0.3083	0.06545	0.00791
-0.5345	0.01581	-0.5345	0.26087	0.0655	0.00791
-0.53445	0.01581	-0.53445	0.16601	0.06555	0
-0.5344	0.01581	-0.5344	0.3004	0.0656	0.00791
-0.53435	0.01581	-0.53435	0.09486	0.06565	0.00791
-0.5343	0.01581	-0.5343	-0.08696	0.0657	0.00791
-0.53425	0.01581	-0.53425	-0.24506	0.06575	0.00791
-0.5342	0.01581	-0.5342	-0.16601	0.0658	0
-0.53415	0.01581	-0.53415	0.13439	0.06585	0.00791
-0.5341	0.01581	-0.5341	0.3083	0.0659	0
-0.53405	0.01581	-0.53405	0.48221	0.06595	0.00791
-0.534	0.01581	-0.534	0.33992	0.066	0.00791
-0.53395	0.01581	-0.53395	0.38735	0.06605	0
-0.5339	0.00791	-0.5339	0.33202	0.0661	0.00791
-0.53385	0.01581	-0.53385	0.03953	0.06615	0.00791
-0.5338	0.00791	-0.5338	-0.07905	0.0662	0.00791
-0.53375	0.00791	-0.53375	0.19763	0.06625	0.00791
-0.5337	0.00791	-0.5337	0.14229	0.0663	0.00791
-0.53365	0.00791	-0.53365	0.14229	0.06635	0.00791
-0.5336	0.00791	-0.5336	0.18182	0.0664	0.00791
-0.53355	0.00791	-0.53355	0.18972	0.06645	0.01581
-0.5335	0.00791	-0.5335	0.18182	0.0665	0.00791
-0.53345	0.00791	-0.53345	0.01581	0.06655	0.01581
-0.5334	0.00791	-0.5334	0.14229	0.0666	0.01581
-0.53335	0.00791	-0.53335	0.02372	0.06665	0.00791
-0.5333	0	-0.5333	0	0.0667	0.01581
-0.53325	0	-0.53325	-0.13439	0.06675	0.00791
-0.5332	0	-0.5332	-0.27668	0.0668	0.00791
-0.53315	0.00791	-0.53315	-0.38735	0.06685	0.00791
-0.5331	0	-0.5331	-0.35573	0.0669	0.00791
-0.53305	0	-0.53305	-0.27668	0.06695	0.00791
-0.533	0	-0.533	-0.23715	0.067	0.00791
-0.53295	0	-0.53295	-0.24506	0.06705	0.00791
-0.5329	0.00791	-0.5329	-0.26087	0.0671	0.00791
-0.53285	0	-0.53285	-0.22925	0.06715	0.01581
-0.5328	0.00791	-0.5328	-0.11067	0.0672	0.00791
-0.53275	0	-0.53275	-0.00791	0.06725	0.00791
-0.5327	0	-0.5327	-0.11067	0.0673	0.01581
-0.53265	0	-0.53265	-0.07905	0.06735	0.00791
-0.5326	0	-0.5326	-0.01581	0.0674	0.01581
-0.53255	0.00791	-0.53255	0.22134	0.06745	0.00791
-0.5325	0.00791	-0.5325	0.28458	0.0675	0.00791
-0.53245	0.00791	-0.53245	0.1581	0.06755	0.01581
-0.5324	0.00791	-0.5324	-0.11858	0.0676	0.00791
-0.53235	0.00791	-0.53235	-0.40316	0.06765	0.01581
-0.5323	0.00791	-0.5323	-0.69565	0.0677	0.00791
-0.53225	0.00791	-0.53225	-0.49012	0.06775	0.01581
-0.5322	0.00791	-0.5322	-0.36364	0.0678	0.01581
-0.53215	0.00791	-0.53215	-0.26877	0.06785	0.01581
-0.5321	0.00791	-0.5321	-0.13439	0.0679	0.01581
-0.53205	0.00791	-0.53205	-0.11067	0.06795	0.00791
-0.532	0.00791	-0.532	-0.07115	0.068	0.01581
-0.53195	0.00791	-0.53195	-0.00791	0.06805	0.00791
-0.5319	0	-0.5319	-0.20553	0.0681	0.01581
-0.53185	0.00791	-0.53185	-0.26087	0.06815	0.00791
-0.5318	0.00791	-0.5318	-0.24506	0.0682	0.00791
-0.53175	0.00791	-0.53175	-0.17391	0.06825	0.00791
-0.5317	0.00791	-0.5317	0.07115	0.0683	0.00791
-0.53165	0.00791	-0.53165	0.18972	0.06835	0.01581
-0.5316	0.01581	-0.5316	0.37945	0.0684	0.00791
-0.53155	0.00791	-0.53155	0.18972	0.06845	0.01581
-0.5315	0.01581	-0.5315	0.27668	0.0685	0.01581
-0.53145	0.01581	-0.53145	-0.00791	0.06855	0.01581
-0.5314	0.01581	-0.5314	-0.07115	0.0686	0.01581
-0.53135	0.00791	-0.53135	-0.20553	0.06865	0.01581
-0.5313	0.00791	-0.5313	-0.18972	0.0687	0.01581
-0.53125	0.00791	-0.53125	-0.00791	0.06875	0.01581
-0.5312	0.00791	-0.5312	0.05534	0.0688	0.01581
-0.53115	0.00791	-0.53115	0.09486	0.06885	0.01581
-0.5311	0.00791	-0.5311	0.12648	0.0689	0.00791
-0.53105	0.00791	-0.53105	0.29249	0.06895	0.01581
-0.531	0.00791	-0.531	0.3083	0.069	0.00791
-0.53095	0.00791	-0.53095	0.41897	0.06905	0.01581
-0.5309	0.01581	-0.5309	0.25296	0.0691	0.00791
-0.53085	0.00791	-0.53085	0.11067	0.06915	0.00791
-0.5308	0.00791	-0.5308	0.05534	0.0692	0.00791
-0.53075	0.00791	-0.53075	0.03162	0.06925	0.00791
-0.5307	0.00791	-0.5307	0.07905	0.0693	0.01581
-0.53065	0.01581	-0.53065	0.11858	0.06935	0.00791
-0.5306	0.00791	-0.5306	-0.07905	0.0694	0.00791
-0.53055	0.00791	-0.53055	-0.03162	0.06945	0.00791
-0.5305	0.00791	-0.5305	-0.01581	0.0695	0.00791
-0.53045	0.00791	-0.53045	0.07115	0.06955	0.00791
-0.5304	0	-0.5304	0.06324	0.0696	0.00791
-0.53035	0.00791	-0.53035	0.1581	0.06965	0.00791
-0.5303	0.00791	-0.5303	0.18972	0.0697	0.00791
-0.53025	0	-0.53025	0.20553	0.06975	0.00791
-0.5302	0.00791	-0.5302	-0.05534	0.0698	0.00791
-0.53015	0.00791	-0.53015	0.14229	0.06985	0.00791
-0.5301	0.00791	-0.5301	0.21344	0.0699	0.00791
-0.53005	0.00791	-0.53005	0.14229	0.06995	0.00791
-0.53	0	-0.53	-0.14229	0.07	0.00791
-0.52995	0.00791	-0.52995	0	0.07005	0.00791
-0.5299	0	-0.5299	0.01581	0.0701	0.00791
-0.52985	0.00791	-0.52985	0.08696	0.07015	0.00791
-0.5298	0.00791	-0.5298	0.18182	0.0702	0
-0.52975	0.00791	-0.52975	0.11067	0.07025	0.00791
-0.5297	0.00791	-0.5297	0.07905	0.0703	0
-0.52965	0	-0.52965	0.00791	0.07035	0.00791
-0.5296	0.00791	-0.5296	0.00791	0.0704	0.00791
-0.52955	0.00791	-0.52955	-0.12648	0.07045	0
-0.5295	0.00791	-0.5295	-0.06324	0.0705	0.00791
-0.52945	0.00791	-0.52945	0	0.07055	0
-0.5294	0.00791	-0.5294	0.1502	0.0706	0
-0.52935	0.00791	-0.52935	0.17391	0.07065	0.00791
-0.5293	0.00791	-0.5293	0.05534	0.0707	0.00791
-0.52925	0.00791	-0.52925	-0.03953	0.07075	0.00791
-0.5292	0	-0.5292	0.07905	0.0708	0
-0.52915	0.00791	-0.52915	0.14229	0.07085	0.00791
-0.5291	0	-0.5291	0.21344	0.0709	0.00791
-0.52905	0.00791	-0.52905	0.24506	0.07095	0.00791
-0.529	0.00791	-0.529	0.35573	0.071	0.00791
-0.52895	0.00791	-0.52895	0.33992	0.07105	0.00791
-0.5289	0.00791	-0.5289	0.33202	0.0711	0.00791
-0.52885	0	-0.52885	0.28458	0.07115	0
-0.5288	0.00791	-0.5288	0.08696	0.0712	0.00791
-0.52875	0	-0.52875	0.05534	0.07125	0
-0.5287	0	-0.5287	0.12648	0.0713	0.00791
-0.52865	0.00791	-0.52865	0.03162	0.07135	0.00791
-0.5286	0	-0.5286	-0.06324	0.0714	0
-0.52855	0.00791	-0.52855	-0.12648	0.07145	0.00791
-0.5285	0.00791	-0.5285	-0.11067	0.0715	0
-0.52845	0.00791	-0.52845	-0.23715	0.07155	0.00791
-0.5284	0.00791	-0.5284	-0.37154	0.0716	0.00791
-0.52835	0.00791	-0.52835	-0.3083	0.07165	0.00791
-0.5283	0.00791	-0.5283	-0.17391	0.0717	0.00791
-0.52825	0.00791	-0.52825	-0.1502	0.07175	0
-0.5282	0.00791	-0.5282	-0.10277	0.0718	0.00791
-0.52815	0.00791	-0.52815	-0.09486	0.07185	0
-0.5281	0.00791	-0.5281	0.03162	0.0719	0.00791
-0.52805	0.00791	-0.52805	0.11067	0.07195	0
-0.528	0	-0.528	0.09486	0.072	0
-0.52795	0.00791	-0.52795	0.01581	0.07205	0.00791
-0.5279	0	-0.5279	-0.32411	0.0721	0
-0.52785	0.00791	-0.52785	-0.19763	0.07215	0
-0.5278	0.00791	-0.5278	-0.01581	0.0722	0
-0.52775	0.00791	-0.52775	0.07905	0.07225	0
-0.5277	0.00791	-0.5277	-0.1502	0.0723	0
-0.52765	0	-0.52765	-0.10277	0.07235	0
-0.5276	0.00791	-0.5276	-0.35573	0.0724	0.00791
-0.52755	0.00791	-0.52755	-0.47431	0.07245	0
-0.5275	0.00791	-0.5275	-0.19763	0.0725	0
-0.52745	0.00791	-0.52745	-0.24506	0.07255	0
-0.5274	0.00791	-0.5274	-0.3004	0.0726	0
-0.52735	0.00791	-0.52735	-0.31621	0.07265	0
-0.5273	0	-0.5273	-0.11858	0.0727	0
-0.52725	0.00791	-0.52725	-0.22134	0.07275	0
-0.5272	0	-0.5272	-0.13439	0.0728	-0.00791
-0.52715	0.00791	-0.52715	-0.19763	0.07285	0
-0.5271	0	-0.5271	0.06324	0.0729	-0.00791
-0.52705	0	-0.52705	0.25296	0.07295	-0.00791
-0.527	0.00791	-0.527	0.16601	0.073	0
-0.52695	0	-0.52695	0.04743	0.07305	-0.00791
-0.5269	0.00791	-0.5269	0.10277	0.0731	0
-0.52685	0	-0.52685	0.16601	0.07315	0
-0.5268	0.00791	-0.5268	0.1581	0.0732	0
-0.52675	0.00791	-0.52675	0.09486	0.07325	0
-0.5267	0.00791	-0.5267	0.14229	0.0733	0
-0.52665	0.00791	-0.52665	0.1502	0.07335	0
-0.5266	0	-0.5266	0.10277	0.0734	0
-0.52655	0.00791	-0.52655	0.13439	0.07345	0
-0.5265	0	-0.5265	0.22925	0.0735	-0.00791
-0.52645	0	-0.52645	0.37945	0.07355	0
-0.5264	0	-0.5264	0.37945	0.0736	0
-0.52635	0	-0.52635	0.12648	0.07365	-0.00791
-0.5263	0.00791	-0.5263	-0.03162	0.0737	0
-0.52625	0	-0.52625	0.14229	0.07375	-0.00791
-0.5262	0.00791	-0.5262	-0.03953	0.0738	0
-0.52615	0	-0.52615	0.05534	0.07385	0
-0.5261	0	-0.5261	0	0.0739	0
-0.52605	0	-0.52605	0.1581	0.07395	0
-0.526	0	-0.526	0.20553	0.074	0
-0.52595	0	-0.52595	0.11067	0.07405	0
-0.5259	0	-0.5259	0.07115	0.0741	0
-0.52585	0	-0.52585	0.18972	0.07415	0
-0.5258	0	-0.5258	0.18972	0.0742	0
-0.52575	0	-0.52575	0.35573	0.07425	-0.00791
-0.5257	0.00791	-0.5257	0.17391	0.0743	0
-0.52565	0	-0.52565	0.12648	0.07435	-0.00791
-0.5256	0.00791	-0.5256	0.28458	0.0744	0
-0.52555	0	-0.52555	0.25296	0.07445	0
-0.5255	0.00791	-0.5255	0.27668	0.0745	0
-0.52545	0.00791	-0.52545	0.22925	0.07455	0
-0.5254	0	-0.5254	0.17391	0.0746	0
-0.52535	0.00791	-0.52535	0.16601	0.07465	0
-0.5253	0	-0.5253	0.09486	0.0747	0
-0.52525	0.00791	-0.52525	-0.24506	0.07475	0
-0.5252	0	-0.5252	-0.24506	0.0748	0
-0.52515	0	-0.52515	-0.11067	0.07485	0
-0.5251	0	-0.5251	-0.17391	0.0749	0
-0.52505	0	-0.52505	-0.21344	0.07495	0
-0.525	0.00791	-0.525	-0.09486	0.075	0.00791
-0.52495	0	-0.52495	0.26877	0.07505	0
-0.5249	0	-0.5249	0.29249	0.0751	0.00791
-0.52485	0	-0.52485	-0.07905	0.07515	0.00791
-0.5248	0	-0.5248	-0.14229	0.0752	0
-0.52475	0	-0.52475	-0.20553	0.07525	0.00791
-0.5247	0	-0.5247	-0.18972	0.0753	0.00791
-0.52465	0	-0.52465	-0.14229	0.07535	0.00791
-0.5246	0	-0.5246	-0.1502	0.0754	0.00791
-0.52455	0	-0.52455	-0.11067	0.07545	0
-0.5245	0	-0.5245	0.03953	0.0755	0.00791
-0.52445	0	-0.52445	0.1581	0.07555	0
-0.5244	0	-0.5244	0.23715	0.0756	0
-0.52435	0	-0.52435	0.21344	0.07565	-0.00791
-0.5243	0.00791	-0.5243	0.04743	0.0757	0
-0.52425	0	-0.52425	0.18972	0.07575	0
-0.5242	0	-0.5242	0.18972	0.0758	-0.00791
-0.52415	0	-0.52415	0.13439	0.07585	0
-0.5241	0	-0.5241	0.03953	0.0759	-0.00791
-0.52405	0	-0.52405	0.18972	0.07595	0
-0.524	0	-0.524	0.12648	0.076	0
-0.52395	0	-0.52395	-0.07905	0.07605	0
-0.5239	0	-0.5239	-0.17391	0.0761	0
-0.52385	0	-0.52385	-0.11067	0.07615	-0.00791
-0.5238	0	-0.5238	-0.10277	0.0762	0
-0.52375	-0.00791	-0.52375	-0.00791	0.07625	-0.00791
-0.5237	0	-0.5237	-0.22925	0.0763	-0.00791
-0.52365	0	-0.52365	-0.10277	0.07635	-0.00791
-0.5236	0	-0.5236	0.10277	0.0764	-0.00791
-0.52355	0	-0.52355	0.23715	0.07645	-0.00791
-0.5235	0	-0.5235	0.22925	0.0765	-0.00791
-0.52345	0	-0.52345	-0.10277	0.07655	-0.00791
-0.5234	0	-0.5234	-0.23715	0.0766	-0.00791
-0.52335	0	-0.52335	-0.26877	0.07665	-0.00791
-0.5233	-0.00791	-0.5233	0.01581	0.0767	0
-0.52325	0	-0.52325	-0.01581	0.07675	-0.00791
-0.5232	0	-0.5232	0.11067	0.0768	0
-0.52315	0	-0.52315	-0.03162	0.07685	0
-0.5231	0	-0.5231	0.14229	0.0769	0
-0.52305	0	-0.52305	0.25296	0.07695	0
-0.523	0	-0.523	0.26087	0.077	0
-0.52295	0	-0.52295	-0.00791	0.07705	0
-0.5229	0	-0.5229	-0.25296	0.0771	0
-0.52285	0	-0.52285	-0.10277	0.07715	0
-0.5228	0	-0.5228	-0.06324	0.0772	0
-0.52275	0	-0.52275	0.06324	0.07725	0
-0.5227	0	-0.5227	-0.05534	0.0773	0
-0.52265	0	-0.52265	-0.22134	0.07735	0
-0.5226	0	-0.5226	-0.53755	0.0774	0.00791
-0.52255	0	-0.52255	-0.3083	0.07745	0
-0.5225	0	-0.5225	-0.39526	0.0775	0.00791
-0.52245	0	-0.52245	-0.22925	0.07755	0
-0.5224	0	-0.5224	-0.03162	0.0776	0
-0.52235	-0.00791	-0.52235	-0.07905	0.07765	0.00791
-0.5223	0	-0.5223	-0.03162	0.0777	0
-0.52225	-0.00791	-0.52225	-0.00791	0.07775	0.00791
-0.5222	-0.00791	-0.5222	-0.18972	0.0778	0
-0.52215	-0.00791	-0.52215	0.28458	0.07785	0.00791
-0.5221	-0.00791	-0.5221	0.07115	0.0779	0.00791
-0.52205	-0.00791	-0.52205	0.36364	0.07795	0.00791
-0.522	-0.00791	-0.522	0.1581	0.078	0.00791
-0.52195	-0.00791	-0.52195	-0.04743	0.07805	0.00791
-0.5219	-0.00791	-0.5219	0.13439	0.0781	0.00791
-0.52185	0	-0.52185	-0.04743	0.07815	0
-0.5218	0	-0.5218	-0.07115	0.0782	0
-0.52175	0	-0.52175	0.14229	0.07825	0
-0.5217	0	-0.5217	0.12648	0.0783	0
-0.52165	-0.00791	-0.52165	0.17391	0.07835	0.00791
-0.5216	0	-0.5216	0.18182	0.0784	0
-0.52155	0	-0.52155	-0.13439	0.07845	0.00791
-0.5215	0	-0.5215	0.17391	0.0785	0
-0.52145	0	-0.52145	-0.11067	0.07855	0
-0.5214	-0.00791	-0.5214	-0.3004	0.0786	0
-0.52135	0	-0.52135	-0.24506	0.07865	0
-0.5213	-0.00791	-0.5213	-0.23715	0.0787	0
-0.52125	0	-0.52125	-0.10277	0.07875	0
-0.5212	0	-0.5212	-0.1502	0.0788	0
-0.52115	-0.00791	-0.52115	0	0.07885	0
-0.5211	0	-0.5211	-0.1581	0.0789	0
-0.52105	-0.00791	-0.52105	-0.19763	0.07895	0
-0.521	0	-0.521	-0.45059	0.079	0
-0.52095	-0.00791	-0.52095	-0.31621	0.07905	0
-0.5209	-0.00791	-0.5209	-0.10277	0.0791	0
-0.52085	0	-0.52085	0.07905	0.07915	0
-0.5208	-0.00791	-0.5208	-0.03162	0.0792	0
-0.52075	0	-0.52075	-0.37154	0.07925	0
-0.5207	-0.00791	-0.5207	-0.38735	0.0793	0
-0.52065	0	-0.52065	-0.29249	0.07935	-0.00791
-0.5206	0	-0.5206	-0.32411	0.0794	-0.00791
-0.52055	0	-0.52055	-0.34783	0.07945	-0.00791
-0.5205	0	-0.5205	-0.50593	0.0795	-0.00791
-0.52045	0	-0.52045	-0.32411	0.07955	-0.00791
-0.5204	0.00791	-0.5204	-0.43478	0.0796	-0.00791
-0.52035	0.00791	-0.52035	-0.51383	0.07965	-0.00791
-0.5203	0.00791	-0.5203	-0.26087	0.0797	-0.00791
-0.52025	0	-0.52025	-0.12648	0.07975	-0.00791
-0.5202	0.00791	-0.5202	0.03953	0.0798	-0.00791
-0.52015	0.00791	-0.52015	-0.03953	0.07985	-0.00791
-0.5201	0	-0.5201	-0.16601	0.0799	-0.00791
-0.52005	0.00791	-0.52005	-0.03953	0.07995	-0.00791
-0.52	0	-0.52	-0.1502	0.08	-0.00791
-0.51995	0.00791	-0.51995	0.08696	0.08005	-0.00791
-0.5199	0	-0.5199	-0.18972	0.0801	-0.00791
-0.51985	0	-0.51985	0.09486	0.08015	-0.00791
-0.5198	0	-0.5198	0.05534	0.0802	-0.00791
-0.51975	0	-0.51975	-0.11067	0.08025	-0.00791
-0.5197	0	-0.5197	-0.10277	0.0803	-0.00791
-0.51965	0	-0.51965	-0.17391	0.08035	0
-0.5196	0	-0.5196	0.20553	0.0804	-0.00791
-0.51955	0	-0.51955	0.11067	0.08045	-0.00791
-0.5195	0	-0.5195	0.11858	0.0805	0
-0.51945	0.00791	-0.51945	-0.1502	0.08055	-0.00791
-0.5194	0	-0.5194	-0.33992	0.0806	0
-0.51935	0.00791	-0.51935	-0.35573	0.08065	-0.00791
-0.5193	0	-0.5193	-0.26877	0.0807	0
-0.51925	0	-0.51925	0.00791	0.08075	0
-0.5192	0	-0.5192	0.11067	0.0808	0
-0.51915	0	-0.51915	0.11067	0.08085	0
-0.5191	0	-0.5191	0.11067	0.0809	0
-0.51905	0	-0.51905	0.21344	0.08095	0
-0.519	0	-0.519	0.03953	0.081	0
-0.51895	0	-0.51895	-0.01581	0.08105	0
-0.5189	0	-0.5189	-0.3083	0.0811	0
-0.51885	0	-0.51885	-0.18182	0.08115	0
-0.5188	0	-0.5188	-0.09486	0.0812	0.00791
-0.51875	0	-0.51875	-0.17391	0.08125	0
-0.5187	0	-0.5187	-0.17391	0.0813	0.00791
-0.51865	0	-0.51865	-0.12648	0.08135	0.00791
-0.5186	0	-0.5186	-0.07115	0.0814	0.00791
-0.51855	0	-0.51855	-0.01581	0.08145	0.00791
-0.5185	0	-0.5185	0.12648	0.0815	0
-0.51845	-0.00791	-0.51845	0.37154	0.08155	0.00791
-0.5184	0	-0.5184	0.19763	0.0816	0
-0.51835	0	-0.51835	0.22925	0.08165	0.00791
-0.5183	0	-0.5183	0.1581	0.0817	0
-0.51825	0	-0.51825	0.34783	0.08175	0
-0.5182	0	-0.5182	0.28458	0.0818	0
-0.51815	0	-0.51815	0.41897	0.08185	0
-0.5181	0	-0.5181	0.35573	0.0819	0
-0.51805	0	-0.51805	0.22134	0.08195	0
-0.518	0	-0.518	0.24506	0.082	0
-0.51795	0	-0.51795	0.06324	0.08205	0.00791
-0.5179	0	-0.5179	0.22134	0.0821	0
-0.51785	0	-0.51785	0.35573	0.08215	0.00791
-0.5178	0.00791	-0.5178	0.51383	0.0822	0
-0.51775	0	-0.51775	0.12648	0.08225	0.00791
-0.5177	0	-0.5177	-0.03953	0.0823	0.00791
-0.51765	0	-0.51765	0.01581	0.08235	0
-0.5176	0	-0.5176	0.03953	0.0824	0
-0.51755	0	-0.51755	0.1502	0.08245	0
-0.5175	0	-0.5175	0.08696	0.0825	0.00791
-0.51745	0	-0.51745	0.24506	0.08255	0
-0.5174	0	-0.5174	0.1581	0.0826	0
-0.51735	0	-0.51735	0.26877	0.08265	0.00791
-0.5173	0	-0.5173	0.37154	0.0827	0
-0.51725	0	-0.51725	0.31621	0.08275	0
-0.5172	0	-0.5172	0.37154	0.0828	0
-0.51715	0	-0.51715	0.27668	0.08285	0.00791
-0.5171	0.00791	-0.5171	0.49012	0.0829	0
-0.51705	0	-0.51705	0.37945	0.08295	0
-0.517	0	-0.517	0.21344	0.083	0
-0.51695	0	-0.51695	0.37154	0.08305	0
-0.5169	0	-0.5169	0.16601	0.0831	0
-0.51685	0	-0.51685	0.03953	0.08315	0
-0.5168	0	-0.5168	0.08696	0.0832	0
-0.51675	0.00791	-0.51675	-0.24506	0.08325	0
-0.5167	0	-0.5167	-0.07115	0.0833	0
-0.51665	0.00791	-0.51665	-0.10277	0.08335	0
-0.5166	0	-0.5166	-0.08696	0.0834	0
-0.51655	0.00791	-0.51655	-0.03162	0.08345	0
-0.5165	0.00791	-0.5165	-0.24506	0.0835	0
-0.51645	0.00791	-0.51645	-0.36364	0.08355	0
-0.5164	0.00791	-0.5164	-0.28458	0.0836	0
-0.51635	0	-0.51635	-0.05534	0.08365	0
-0.5163	0.00791	-0.5163	0.00791	0.0837	0
-0.51625	0	-0.51625	0.05534	0.08375	0
-0.5162	0	-0.5162	0.26087	0.0838	0
-0.51615	0	-0.51615	0.27668	0.08385	0
-0.5161	0	-0.5161	0.36364	0.0839	0
-0.51605	0	-0.51605	0.07115	0.08395	0
-0.516	0	-0.516	0.04743	0.084	-0.00791
-0.51595	0	-0.51595	-0.27668	0.08405	0
-0.5159	0	-0.5159	-0.35573	0.0841	0
-0.51585	0	-0.51585	-0.31621	0.08415	0
-0.5158	0	-0.5158	-0.34783	0.0842	0
-0.51575	0	-0.51575	-0.24506	0.08425	0
-0.5157	0	-0.5157	-0.14229	0.0843	0
-0.51565	0	-0.51565	-0.08696	0.08435	0
-0.5156	0	-0.5156	-0.23715	0.0844	0
-0.51555	0	-0.51555	-0.33202	0.08445	0
-0.5155	0	-0.5155	-0.14229	0.0845	0
-0.51545	0	-0.51545	0.11858	0.08455	0
-0.5154	0	-0.5154	0.07905	0.0846	0
-0.51535	0.00791	-0.51535	0.1581	0.08465	0
-0.5153	0	-0.5153	-0.06324	0.0847	0
-0.51525	0.00791	-0.51525	-0.05534	0.08475	0
-0.5152	0.00791	-0.5152	-0.14229	0.0848	-0.00791
-0.51515	0.00791	-0.51515	-0.05534	0.08485	-0.00791
-0.5151	0.00791	-0.5151	-0.22925	0.0849	-0.00791
-0.51505	0	-0.51505	-0.22925	0.08495	-0.00791
-0.515	0.00791	-0.515	-0.22134	0.085	0
-0.51495	0	-0.51495	0.17391	0.08505	-0.00791
-0.5149	0	-0.5149	0.00791	0.0851	0
-0.51485	0.00791	-0.51485	-0.03162	0.08515	0
-0.5148	0	-0.5148	-0.06324	0.0852	0
-0.51475	0	-0.51475	-0.07905	0.08525	0
-0.5147	0	-0.5147	0.07115	0.0853	0
-0.51465	0	-0.51465	0.03162	0.08535	0
-0.5146	0	-0.5146	0.13439	0.0854	0
-0.51455	0	-0.51455	0.01581	0.08545	0
-0.5145	0	-0.5145	-0.14229	0.0855	0
-0.51445	0	-0.51445	-0.01581	0.08555	0
-0.5144	0	-0.5144	0.3083	0.0856	0
-0.51435	0	-0.51435	0.29249	0.08565	0
-0.5143	0	-0.5143	0.18972	0.0857	0
-0.51425	0	-0.51425	0.28458	0.08575	0
-0.5142	0	-0.5142	0.17391	0.0858	0
-0.51415	0.00791	-0.51415	0.09486	0.08585	0.00791
-0.5141	0	-0.5141	0.11858	0.0859	0
-0.51405	0.00791	-0.51405	0.01581	0.08595	0.00791
-0.514	0	-0.514	-0.11858	0.086	0
-0.51395	0	-0.51395	-0.1502	0.08605	0.00791
-0.5139	0.00791	-0.5139	-0.14229	0.0861	0
-0.51385	0	-0.51385	-0.05534	0.08615	0
-0.5138	0.00791	-0.5138	0.07905	0.0862	0.00791
-0.51375	0	-0.51375	-0.11858	0.08625	0
-0.5137	0.00791	-0.5137	-0.18972	0.0863	0
-0.51365	0.00791	-0.51365	-0.18182	0.08635	0
-0.5136	0.00791	-0.5136	0.05534	0.0864	0
-0.51355	0.00791	-0.51355	0.02372	0.08645	0
-0.5135	0	-0.5135	0.21344	0.0865	0
-0.51345	0.00791	-0.51345	0.29249	0.08655	0
-0.5134	0	-0.5134	0.34783	0.0866	0
-0.51335	0.00791	-0.51335	0.40316	0.08665	0
-0.5133	0.00791	-0.5133	0.40316	0.0867	0
-0.51325	0.00791	-0.51325	0.18182	0.08675	-0.00791
-0.5132	0.00791	-0.5132	0.26087	0.0868	0
-0.51315	0	-0.51315	0.19763	0.08685	-0.00791
-0.5131	0.00791	-0.5131	-0.06324	0.0869	0
-0.51305	0.00791	-0.51305	-0.14229	0.08695	-0.00791
-0.513	0.00791	-0.513	0.07115	0.087	0
-0.51295	0.00791	-0.51295	0.06324	0.08705	-0.00791
-0.5129	0.00791	-0.5129	-0.09486	0.0871	-0.00791
-0.51285	0.00791	-0.51285	-0.25296	0.08715	-0.00791
-0.5128	0.00791	-0.5128	-0.13439	0.0872	-0.00791
-0.51275	0.00791	-0.51275	0.18182	0.08725	0
-0.5127	0.00791	-0.5127	0.13439	0.0873	-0.00791
-0.51265	0.00791	-0.51265	0.1502	0.08735	-0.00791
-0.5126	0.00791	-0.5126	0.25296	0.0874	-0.00791
-0.51255	0.00791	-0.51255	0.14229	0.08745	-0.00791
-0.5125	0.00791	-0.5125	-0.17391	0.0875	0
-0.51245	0.00791	-0.51245	0.1581	0.08755	-0.00791
-0.5124	0.00791	-0.5124	0.21344	0.0876	0
-0.51235	0.00791	-0.51235	0.07115	0.08765	0
-0.5123	0.00791	-0.5123	0.05534	0.0877	0
-0.51225	0.00791	-0.51225	0.12648	0.08775	0
-0.5122	0.00791	-0.5122	0.34783	0.0878	0
-0.51215	0.00791	-0.51215	0.33992	0.08785	0
-0.5121	0	-0.5121	0.11858	0.0879	0
-0.51205	0.00791	-0.51205	0.04743	0.08795	0
-0.512	0	-0.512	-0.03162	0.088	0
-0.51195	0	-0.51195	-0.11858	0.08805	0
-0.5119	0.00791	-0.5119	0.00791	0.0881	0.00791
-0.51185	0	-0.51185	0.01581	0.08815	0
-0.5118	0.00791	-0.5118	0.10277	0.0882	0.00791
-0.51175	0	-0.51175	0.10277	0.08825	0
-0.5117	0	-0.5117	0.09486	0.0883	0.00791
-0.51165	0	-0.51165	0.08696	0.08835	0
-0.5116	0	-0.5116	0.07905	0.0884	0
-0.51155	0	-0.51155	0.1502	0.08845	0.00791
-0.5115	0	-0.5115	0.26877	0.0885	0
-0.51145	0	-0.51145	0.01581	0.08855	0.00791
-0.5114	0	-0.5114	0.04743	0.0886	0
-0.51135	0	-0.51135	-0.1581	0.08865	0
-0.5113	0	-0.5113	-0.07115	0.0887	0.00791
-0.51125	0	-0.51125	-0.17391	0.08875	0
-0.5112	0	-0.5112	-0.37945	0.0888	0.00791
-0.51115	0	-0.51115	-0.47431	0.08885	0
-0.5111	0.00791	-0.5111	-0.25296	0.0889	0.00791
-0.51105	0	-0.51105	-0.02372	0.08895	0.00791
-0.511	0	-0.511	-0.07115	0.089	0
-0.51095	0	-0.51095	0.05534	0.08905	0.00791
-0.5109	0	-0.5109	-0.18972	0.0891	0
-0.51085	0	-0.51085	0.07905	0.08915	0.00791
-0.5108	0	-0.5108	0.02372	0.0892	0
-0.51075	0	-0.51075	-0.02372	0.08925	0
-0.5107	0	-0.5107	-0.54545	0.0893	0.00791
-0.51065	0	-0.51065	-0.41897	0.08935	0
-0.5106	0	-0.5106	-0.31621	0.0894	0.00791
-0.51055	0	-0.51055	-0.1581	0.08945	0
-0.5105	0.00791	-0.5105	-0.10277	0.0895	0.00791
-0.51045	0	-0.51045	-0.20553	0.08955	0.00791
-0.5104	0.00791	-0.5104	-0.08696	0.0896	0
-0.51035	0.00791	-0.51035	0.11067	0.08965	0.00791
-0.5103	0	-0.5103	-0.03162	0.0897	0
-0.51025	0	-0.51025	-0.21344	0.08975	0.00791
-0.5102	0	-0.5102	-0.21344	0.0898	0
-0.51015	0.00791	-0.51015	-0.01581	0.08985	0
-0.5101	0	-0.5101	-0.02372	0.0899	0
-0.51005	0	-0.51005	0.33992	0.08995	0
-0.51	0	-0.51	0.04743	0.09	0.00791
-0.50995	0	-0.50995	-0.18182	0.09005	0
-0.5099	0.00791	-0.5099	-0.4585	0.0901	0
-0.50985	0.00791	-0.50985	-0.56126	0.09015	0
-0.5098	0.00791	-0.5098	-0.36364	0.0902	0
-0.50975	0.00791	-0.50975	-0.16601	0.09025	0.00791
-0.5097	0.00791	-0.5097	-0.18972	0.0903	0
-0.50965	0.00791	-0.50965	-0.37154	0.09035	0.00791
-0.5096	0	-0.5096	-0.37154	0.0904	0.00791
-0.50955	0.00791	-0.50955	-0.22925	0.09045	0.00791
-0.5095	0	-0.5095	-0.06324	0.0905	0.00791
-0.50945	0.00791	-0.50945	-0.1502	0.09055	0.00791
-0.5094	0	-0.5094	-0.09486	0.0906	0.00791
-0.50935	0	-0.50935	-0.08696	0.09065	0
-0.5093	0	-0.5093	0.06324	0.0907	0.00791
-0.50925	0	-0.50925	-0.07905	0.09075	0.00791
-0.5092	0.00791	-0.5092	-0.02372	0.0908	0.00791
-0.50915	0	-0.50915	0.01581	0.09085	0.00791
-0.5091	0.00791	-0.5091	-0.05534	0.0909	0
-0.50905	0	-0.50905	0.05534	0.09095	0.00791
-0.509	0	-0.509	0.07115	0.091	0
-0.50895	0.00791	-0.50895	-0.00791	0.09105	0.00791
-0.5089	0	-0.5089	0.14229	0.0911	0
-0.50885	0.00791	-0.50885	-0.07905	0.09115	0.00791
-0.5088	0	-0.5088	0.07905	0.0912	0.00791
-0.50875	0	-0.50875	0.08696	0.09125	0
-0.5087	0	-0.5087	-0.01581	0.0913	0.00791
-0.50865	0	-0.50865	0.01581	0.09135	0.00791
-0.5086	0	-0.5086	0.01581	0.0914	0
-0.50855	0	-0.50855	0.39526	0.09145	0.00791
-0.5085	0	-0.5085	0.49802	0.0915	0
-0.50845	0	-0.50845	0.51383	0.09155	0
-0.5084	0	-0.5084	0.03162	0.0916	0
-0.50835	0	-0.50835	-0.08696	0.09165	0
-0.5083	0	-0.5083	0.01581	0.0917	0
-0.50825	0	-0.50825	0.08696	0.09175	0
-0.5082	0	-0.5082	-0.04743	0.0918	0
-0.50815	0	-0.50815	-0.03162	0.09185	0
-0.5081	0	-0.5081	0.22925	0.0919	0.00791
-0.50805	0	-0.50805	0.02372	0.09195	0
-0.508	0	-0.508	-0.05534	0.092	0
-0.50795	0	-0.50795	-0.27668	0.09205	0
-0.5079	0	-0.5079	-0.27668	0.0921	0.00791
-0.50785	0	-0.50785	-0.18182	0.09215	0.00791
-0.5078	0	-0.5078	0.20553	0.0922	0
-0.50775	0	-0.50775	0.25296	0.09225	0.00791
-0.5077	0	-0.5077	0.08696	0.0923	0
-0.50765	0	-0.50765	0.16601	0.09235	0.00791
-0.5076	0	-0.5076	0.3004	0.0924	0.00791
-0.50755	0	-0.50755	0.14229	0.09245	0.00791
-0.5075	0	-0.5075	0.08696	0.0925	0.00791
-0.50745	0.00791	-0.50745	0.18972	0.09255	0
-0.5074	0	-0.5074	-0.19763	0.0926	0.00791
-0.50735	0	-0.50735	-0.36364	0.09265	0.00791
-0.5073	0.00791	-0.5073	-0.11858	0.0927	0
-0.50725	0	-0.50725	-0.06324	0.09275	0
-0.5072	0.00791	-0.5072	-0.37154	0.0928	0
-0.50715	0.00791	-0.50715	-0.1502	0.09285	0.00791
-0.5071	0.00791	-0.5071	-0.00791	0.0929	0
-0.50705	0.00791	-0.50705	-0.22925	0.09295	0.00791
-0.507	0.00791	-0.507	-0.4585	0.093	0
-0.50695	0.00791	-0.50695	-0.41897	0.09305	0.00791
-0.5069	0	-0.5069	0.05534	0.0931	0.00791
-0.50685	0.00791	-0.50685	0.24506	0.09315	0
-0.5068	0	-0.5068	0.36364	0.0932	0.00791
-0.50675	0.00791	-0.50675	0.38735	0.09325	0.00791
-0.5067	0	-0.5067	0.16601	0.0933	0.00791
-0.50665	0	-0.50665	0.1581	0.09335	0.00791
-0.5066	0	-0.5066	-0.11067	0.0934	0.00791
-0.50655	0	-0.50655	0.03162	0.09345	0.00791
-0.5065	0	-0.5065	0.07115	0.0935	0
-0.50645	0	-0.50645	-0.07905	0.09355	0
-0.5064	0	-0.5064	-0.13439	0.0936	0
-0.50635	0	-0.50635	0.04743	0.09365	0
-0.5063	0	-0.5063	-0.02372	0.0937	0
-0.50625	0	-0.50625	-0.11858	0.09375	0
-0.5062	0	-0.5062	-0.11858	0.0938	0
-0.50615	0.00791	-0.50615	-0.12648	0.09385	0
-0.5061	0	-0.5061	-0.11858	0.0939	0
-0.50605	0.00791	-0.50605	-0.21344	0.09395	0
-0.506	0.00791	-0.506	-0.05534	0.094	0
-0.50595	0	-0.50595	-0.03953	0.09405	0
-0.5059	0.00791	-0.5059	0.14229	0.0941	0
-0.50585	0	-0.50585	0.18182	0.09415	0
-0.5058	0.00791	-0.5058	0.18182	0.0942	0
-0.50575	0	-0.50575	0.18972	0.09425	0
-0.5057	0.00791	-0.5057	0.07115	0.0943	0
-0.50565	0.00791	-0.50565	-0.24506	0.09435	0
-0.5056	0.00791	-0.5056	-0.35573	0.0944	0
-0.50555	0.00791	-0.50555	-0.32411	0.09445	0
-0.5055	0	-0.5055	-0.20553	0.0945	0
-0.50545	0.00791	-0.50545	-0.22925	0.09455	0
-0.5054	0.00791	-0.5054	-0.22134	0.0946	0
-0.50535	0.00791	-0.50535	0.02372	0.09465	0
-0.5053	0.00791	-0.5053	-0.07905	0.0947	0
-0.50525	0	-0.50525	-0.04743	0.09475	0
-0.5052	0.00791	-0.5052	0.25296	0.0948	0
-0.50515	0	-0.50515	0.22925	0.09485	0.00791
-0.5051	0	-0.5051	-0.00791	0.0949	0.00791
-0.50505	0	-0.50505	0.00791	0.09495	0
-0.505	0	-0.505	0.11067	0.095	0.00791
-0.50495	0	-0.50495	0.03953	0.09505	0.00791
-0.5049	0	-0.5049	-0.06324	0.0951	0.00791
-0.50485	0	-0.50485	-0.26087	0.09515	0
-0.5048	0	-0.5048	-0.19763	0.0952	0
-0.50475	0	-0.50475	-0.18182	0.09525	0
-0.5047	0.00791	-0.5047	-0.27668	0.0953	0
-0.50465	0	-0.50465	-0.3083	0.09535	0.00791
-0.5046	0.00791	-0.5046	0.12648	0.0954	0
-0.50455	0	-0.50455	0.03953	0.09545	0.00791
-0.5045	0.00791	-0.5045	-0.00791	0.0955	0
-0.50445	0	-0.50445	0.06324	0.09555	0.00791
-0.5044	0	-0.5044	0.00791	0.0956	0.00791
-0.50435	0	-0.50435	-0.25296	0.09565	0.00791
-0.5043	0	-0.5043	-0.10277	0.0957	0.00791
-0.50425	0	-0.50425	-0.07115	0.09575	0.00791
-0.5042	0	-0.5042	0.14229	0.0958	0.00791
-0.50415	0	-0.50415	-0.02372	0.09585	0.00791
-0.5041	0	-0.5041	-0.06324	0.0959	0.00791
-0.50405	0	-0.50405	-0.07115	0.09595	0.00791
-0.504	0.00791	-0.504	-0.10277	0.096	0
-0.50395	0	-0.50395	-0.31621	0.09605	0.00791
-0.5039	0.00791	-0.5039	-0.09486	0.0961	0
-0.50385	0	-0.50385	0.03162	0.09615	0.00791
-0.5038	0.00791	-0.5038	-0.05534	0.0962	0.00791
-0.50375	0.00791	-0.50375	0.10277	0.09625	0
-0.5037	0.00791	-0.5037	-0.01581	0.0963	0.00791
-0.50365	0.00791	-0.50365	-0.33992	0.09635	0
-0.5036	0.00791	-0.5036	0.12648	0.0964	0.00791
-0.50355	0.00791	-0.50355	0.07905	0.09645	0.00791
-0.5035	0.00791	-0.5035	-0.09486	0.0965	0.00791
-0.50345	0.00791	-0.50345	-0.19763	0.09655	0.00791
-0.5034	0.00791	-0.5034	-0.13439	0.0966	0
-0.50335	0	-0.50335	-0.14229	0.09665	0.00791
-0.5033	0.00791	-0.5033	-0.01581	0.0967	0.00791
-0.50325	0	-0.50325	-0.11067	0.09675	0.00791
-0.5032	0.00791	-0.5032	-0.10277	0.0968	0.00791
-0.50315	0	-0.50315	0.07905	0.09685	0.00791
-0.5031	0	-0.5031	0.28458	0.0969	0.00791
-0.50305	0	-0.50305	0.12648	0.09695	0.00791
-0.503	0	-0.503	-0.05534	0.097	0.00791
-0.50295	0	-0.50295	0.20553	0.09705	0.00791
-0.5029	0	-0.5029	0.27668	0.0971	0.00791
-0.50285	0	-0.50285	0.29249	0.09715	0.00791
-0.5028	0	-0.5028	0.14229	0.0972	0.00791
-0.50275	0	-0.50275	-0.1502	0.09725	0.00791
-0.5027	0	-0.5027	-0.13439	0.0973	0.00791
-0.50265	0	-0.50265	0.12648	0.09735	0.00791
-0.5026	0	-0.5026	0.20553	0.0974	0
-0.50255	0	-0.50255	0.1502	0.09745	0
-0.5025	0	-0.5025	-0.05534	0.0975	0.00791
-0.50245	0	-0.50245	-0.07115	0.09755	0
-0.5024	0	-0.5024	0.09486	0.0976	0
-0.50235	0	-0.50235	0.02372	0.09765	0
-0.5023	0	-0.5023	0.14229	0.0977	0
-0.50225	0	-0.50225	0.06324	0.09775	0.00791
-0.5022	0	-0.5022	0.22134	0.0978	0
-0.50215	0	-0.50215	0.14229	0.09785	0.00791
-0.5021	0	-0.5021	0.11858	0.0979	0
-0.50205	0	-0.50205	0.11858	0.09795	0.00791
-0.502	0	-0.502	0.11858	0.098	0
-0.50195	-0.00791	-0.50195	0.03162	0.09805	0.00791
-0.5019	0	-0.5019	0.11067	0.0981	0.00791
-0.50185	0	-0.50185	0.18182	0.09815	0
-0.5018	0	-0.5018	0.07905	0.0982	0.00791
-0.50175	0	-0.50175	-0.09486	0.09825	0
-0.5017	-0.00791	-0.5017	-0.03162	0.0983	0.00791
-0.50165	0	-0.50165	0.21344	0.09835	0.00791
-0.5016	0	-0.5016	0.26877	0.0984	0
-0.50155	0	-0.50155	0.37154	0.09845	0.00791
-0.5015	0	-0.5015	0.3004	0.0985	0
-0.50145	0	-0.50145	0.03162	0.09855	0.00791
-0.5014	0.00791	-0.5014	0.07905	0.0986	0
-0.50135	0	-0.50135	0.11067	0.09865	0
-0.5013	0	-0.5013	0.22925	0.0987	0.00791
-0.50125	0	-0.50125	0.08696	0.09875	0
-0.5012	0.00791	-0.5012	0.21344	0.0988	0.00791
-0.50115	0	-0.50115	0.22925	0.09885	0
-0.5011	0	-0.5011	-0.19763	0.0989	0.00791
-0.50105	0.00791	-0.50105	-0.14229	0.09895	0
-0.501	0	-0.501	0.22925	0.099	0
-0.50095	0.00791	-0.50095	0.54545	0.09905	0.00791
-0.5009	0	-0.5009	0.35573	0.0991	0
-0.50085	0	-0.50085	0.03162	0.09915	0.00791
-0.5008	0	-0.5008	-0.01581	0.0992	0
-0.50075	0	-0.50075	0.07905	0.09925	0.00791
-0.5007	0	-0.5007	-0.06324	0.0993	0.00791
-0.50065	0	-0.50065	-0.23715	0.09935	0
-0.5006	0	-0.5006	-0.1502	0.0994	0.00791
-0.50055	0	-0.50055	-0.17391	0.09945	0.00791
-0.5005	0	-0.5005	-0.12648	0.0995	0.00791
-0.50045	0	-0.50045	0.00791	0.09955	0.00791
-0.5004	-0.00791	-0.5004	-0.18182	0.0996	0.00791
-0.50035	0	-0.50035	-0.32411	0.09965	0.00791
-0.5003	-0.00791	-0.5003	-0.26877	0.0997	0.00791
-0.50025	0	-0.50025	-0.19763	0.09975	0.00791
-0.5002	-0.00791	-0.5002	-0.1581	0.0998	0
-0.50015	0	-0.50015	-0.06324	0.09985	0.00791
-0.5001	-0.00791	-0.5001	0.18972	0.0999	0
-0.50005	-0.00791	-0.50005	0.35573	0.09995	0
[truncated: 48,001 more rows]

## Sheet: Fig.3e
0	0	0	0.03162	0	0.03162	0	0.01581	0	0.03162	0	0.01581	0	-0.03162	0.4	-0.53755	0	0
5e-05	0	5e-05	0.03162	5e-05	0.03162	5e-05	0.01581	5e-05	0.01581	5e-05	0.01581	5e-05	-0.03162	5e-05	-0.52174	5e-05	0
0.0001	0	0.0001	0.03162	0.0001	0.03162	0.0001	0.01581	0.0001	0.01581	0.0001	0.01581	0.0001	-0.03162	0.0001	-0.47431	0.0001	0
0.00015	0	0.00015	0.03162	0.00015	0.03162	0.00015	0.01581	0.00015	0.01581	0.00015	0.01581	0.00015	-0.03162	0.00015	-0.42688	0.00015	0
0.0002	0	0.0002	0.01581	0.0002	0.04743	0.0002	0.01581	0.0002	0.01581	0.0002	0.01581	0.0002	-0.04743	0.0002	-0.36364	0.0002	0
0.00025	0	0.00025	0.01581	0.00025	0.04743	0.00025	0.01581	0.00025	0.01581	0.00025	0.01581	0.00025	-0.04743	0.00025	-0.31621	0.00025	0
0.0003	0	0.0003	0.01581	0.0003	0.04743	0.0003	0.01581	0.0003	0.01581	0.0003	0.01581	0.0003	-0.06324	0.0003	-0.26877	0.0003	0
0.00035	0	0.00035	0.01581	0.00035	0.04743	0.00035	0.01581	0.00035	0.01581	0.00035	0.01581	0.00035	-0.06324	0.00035	-0.22134	0.00035	0
0.0004	0	0.0004	0.01581	0.0004	0.03162	0.0004	0.01581	0.0004	0.01581	0.0004	0.01581	0.0004	-0.07905	0.0004	-0.20553	0.0004	0
0.00045	0	0.00045	0.01581	0.00045	0.03162	0.00045	0.01581	0.00045	0.01581	0.00045	0.01581	0.00045	-0.09486	0.00045	-0.17391	0.00045	0
0.0005	0	0.0005	0.01581	0.0005	0.03162	0.0005	0.01581	0.0005	0.01581	0.0005	0.01581	0.0005	-0.09486	0.0005	-0.1581	0.0005	0
0.00055	-0.01581	0.00055	0.01581	0.00055	0.03162	0.00055	0.01581	0.00055	0.01581	0.00055	0.01581	0.00055	-0.11067	0.00055	-0.14229	0.00055	0
0.0006	-0.01581	0.0006	0.01581	0.0006	0.04743	0.0006	0.01581	0.0006	0.01581	0.0006	0.01581	0.0006	-0.12648	0.0006	-0.12648	0.0006	0.01581
0.00065	-0.01581	0.00065	0.03162	0.00065	0.04743	0.00065	0.01581	0.00065	0.01581	0.00065	0.01581	0.00065	-0.14229	0.00065	-0.11067	0.00065	0.01581
0.0007	-0.03162	0.0007	0.03162	0.0007	0.04743	0.0007	0.01581	0.0007	0.01581	0.0007	0.01581	0.0007	-0.14229	0.0007	-0.09486	0.0007	0.01581
0.00075	-0.03162	0.00075	0.03162	0.00075	0.04743	0.00075	0.01581	0.00075	0.01581	0.00075	0.01581	0.00075	-0.1581	0.00075	-0.06324	0.00075	0.01581
0.0008	-0.03162	0.0008	0.01581	0.0008	0.04743	0.0008	0.01581	0.0008	0.01581	0.0008	0.01581	0.0008	-0.17391	0.0008	-0.04743	0.0008	0.01581
0.00085	-0.03162	0.00085	0.01581	0.00085	0.04743	0.00085	0.01581	0.00085	0.01581	0.00085	0.01581	0.00085	-0.17391	0.00085	-0.03162	0.00085	0.01581
0.0009	-0.03162	0.0009	0.03162	0.0009	0.04743	0.0009	0.01581	0.0009	0.01581	0.0009	0.01581	0.0009	-0.18972	0.0009	0	0.0009	0.03162
0.00095	-0.03162	0.00095	0.03162	0.00095	0.04743	0.00095	0.01581	0.00095	0.01581	0.00095	0.01581	0.00095	-0.18972	0.00095	0.01581	0.00095	0.03162
0.001	-0.04743	0.001	0.03162	0.001	0.04743	0.001	0.01581	0.001	0.01581	0.001	0.01581	0.001	-0.18972	0.001	0.03162	0.001	0.03162
0.00105	-0.04743	0.00105	0.03162	0.00105	0.04743	0.00105	0.01581	0.00105	0.01581	0.00105	0.01581	0.00105	-0.18972	0.00105	0.04743	0.00105	0.03162
0.0011	-0.04743	0.0011	0.03162	0.0011	0.04743	0.0011	0.01581	0.0011	0.01581	0.0011	0.03162	0.0011	-0.18972	0.0011	0.06324	0.0011	0.03162
0.00115	-0.06324	0.00115	0.03162	0.00115	0.04743	0.00115	0.01581	0.00115	0.01581	0.00115	0.03162	0.00115	-0.18972	0.00115	0.06324	0.00115	0.03162
0.0012	-0.06324	0.0012	0.01581	0.0012	0.04743	0.0012	0.01581	0.0012	0.01581	0.0012	0.03162	0.0012	-0.18972	0.0012	0.06324	0.0012	0.03162
0.00125	-0.06324	0.00125	0.01581	0.00125	0.04743	0.00125	0.01581	0.00125	0.01581	0.00125	0.03162	0.00125	-0.17391	0.00125	0.06324	0.00125	0.03162
0.0013	-0.06324	0.0013	0.01581	0.0013	0.06324	0.0013	0.01581	0.0013	0.01581	0.0013	0.03162	0.0013	-0.17391	0.0013	0.04743	0.0013	0.03162
0.00135	-0.06324	0.00135	0.01581	0.00135	0.06324	0.00135	0.01581	0.00135	0.01581	0.00135	0.03162	0.00135	-0.17391	0.00135	0.06324	0.00135	0.03162
0.0014	-0.06324	0.0014	0.01581	0.0014	0.06324	0.0014	0.01581	0.0014	0.01581	0.0014	0.03162	0.0014	-0.17391	0.0014	0.06324	0.0014	0.03162
0.00145	-0.06324	0.00145	0.01581	0.00145	0.06324	0.00145	0.01581	0.00145	0.01581	0.00145	0.03162	0.00145	-0.17391	0.00145	0.07905	0.00145	0.03162
0.0015	-0.06324	0.0015	0.01581	0.0015	0.06324	0.0015	0.01581	0.0015	0.01581	0.0015	0.03162	0.0015	-0.17391	0.0015	0.07905	0.0015	0.04743
0.00155	-0.06324	0.00155	0.01581	0.00155	0.06324	0.00155	0.01581	0.00155	0.01581	0.00155	0.01581	0.00155	-0.17391	0.00155	0.09486	0.00155	0.04743
0.0016	-0.06324	0.0016	0.01581	0.0016	0.06324	0.0016	0.01581	0.0016	0.01581	0.0016	0.01581	0.0016	-0.17391	0.0016	0.11067	0.0016	0.04743
0.00165	-0.06324	0.00165	0.01581	0.00165	0.04743	0.00165	0.01581	0.00165	0.01581	0.00165	0.01581	0.00165	-0.17391	0.00165	0.11067	0.00165	0.04743
0.0017	-0.06324	0.0017	0.01581	0.0017	0.04743	0.0017	0.01581	0.0017	0.01581	0.0017	0.01581	0.0017	-0.17391	0.0017	0.11067	0.0017	0.04743
0.00175	-0.06324	0.00175	0.01581	0.00175	0.04743	0.00175	0.01581	0.00175	0.01581	0.00175	0.01581	0.00175	-0.17391	0.00175	0.12648	0.00175	0.04743
0.0018	-0.04743	0.0018	0.01581	0.0018	0.06324	0.0018	0.01581	0.0018	0.01581	0.0018	0.01581	0.0018	-0.17391	0.0018	0.12648	0.0018	0.04743
0.00185	-0.04743	0.00185	0.01581	0.00185	0.06324	0.00185	0.01581	0.00185	0.01581	0.00185	0.01581	0.00185	-0.17391	0.00185	0.12648	0.00185	0.06324
0.0019	-0.04743	0.0019	0.01581	0.0019	0.06324	0.0019	0.01581	0.0019	0.01581	0.0019	0.01581	0.0019	-0.1581	0.0019	0.12648	0.0019	0.06324
0.00195	-0.04743	0.00195	0.01581	0.00195	0.06324	0.00195	0.01581	0.00195	0.01581	0.00195	0.01581	0.00195	-0.1581	0.00195	0.12648	0.00195	0.06324
0.002	-0.03162	0.002	0.01581	0.002	0.06324	0.002	0.01581	0.002	0.01581	0.002	0.01581	0.002	-0.1581	0.002	0.12648	0.002	0.06324
0.00205	-0.03162	0.00205	0.01581	0.00205	0.06324	0.00205	0.01581	0.00205	0.01581	0.00205	0.01581	0.00205	-0.14229	0.00205	0.12648	0.00205	0.06324
0.0021	-0.03162	0.0021	0.01581	0.0021	0.04743	0.0021	0.01581	0.0021	0.01581	0.0021	0.01581	0.0021	-0.14229	0.0021	0.12648	0.0021	0.06324
0.00215	-0.01581	0.00215	0.03162	0.00215	0.04743	0.00215	0.01581	0.00215	0.01581	0.00215	0.01581	0.00215	-0.14229	0.00215	0.12648	0.00215	0.06324
0.0022	-0.03162	0.0022	0.03162	0.0022	0.04743	0.0022	0.01581	0.0022	0.01581	0.0022	0.01581	0.0022	-0.14229	0.0022	0.12648	0.0022	0.06324
0.00225	-0.03162	0.00225	0.03162	0.00225	0.04743	0.00225	0.01581	0.00225	0.01581	0.00225	0.01581	0.00225	-0.14229	0.00225	0.12648	0.00225	0.06324
0.0023	-0.04743	0.0023	0.03162	0.0023	0.04743	0.0023	0.01581	0.0023	0.01581	0.0023	0.01581	0.0023	-0.12648	0.0023	0.12648	0.0023	0.06324
0.00235	-0.04743	0.00235	0.03162	0.00235	0.04743	0.00235	0.01581	0.00235	0.01581	0.00235	0.01581	0.00235	-0.12648	0.00235	0.14229	0.00235	0.06324
0.0024	-0.04743	0.0024	0.03162	0.0024	0.04743	0.0024	0.01581	0.0024	0.01581	0.0024	0.01581	0.0024	-0.11067	0.0024	0.14229	0.0024	0.06324
0.00245	-0.04743	0.00245	0.03162	0.00245	0.04743	0.00245	0.01581	0.00245	0.01581	0.00245	0.01581	0.00245	-0.11067	0.00245	0.14229	0.00245	0.06324
0.0025	-0.03162	0.0025	0.01581	0.0025	0.04743	0.0025	0.01581	0.0025	0.01581	0.0025	0.01581	0.0025	-0.11067	0.0025	0.14229	0.0025	0.06324
0.00255	-0.01581	0.00255	0.01581	0.00255	0.04743	0.00255	0.01581	0.00255	0.01581	0.00255	0.01581	0.00255	-0.09486	0.00255	0.12648	0.00255	0.06324
0.0026	-0.01581	0.0026	0.01581	0.0026	0.04743	0.0026	0.01581	0.0026	0.01581	0.0026	0.01581	0.0026	-0.09486	0.0026	0.12648	0.0026	0.06324
0.00265	-0.01581	0.00265	0.01581	0.00265	0.04743	0.00265	0.01581	0.00265	0.01581	0.00265	0.01581	0.00265	-0.09486	0.00265	0.11067	0.00265	0.06324
0.0027	-0.01581	0.0027	0.01581	0.0027	0.04743	0.0027	0.01581	0.0027	0.01581	0.0027	0.01581	0.0027	-0.09486	0.0027	0.11067	0.0027	0.06324
0.00275	-0.01581	0.00275	0.01581	0.00275	0.04743	0.00275	0.01581	0.00275	0.01581	0.00275	0.01581	0.00275	-0.07905	0.00275	0.09486	0.00275	0.07905
0.0028	-0.03162	0.0028	0.01581	0.0028	0.04743	0.0028	0.01581	0.0028	0.01581	0.0028	0.01581	0.0028	-0.07905	0.0028	0.09486	0.0028	0.07905
0.00285	-0.03162	0.00285	0.01581	0.00285	0.04743	0.00285	0.01581	0.00285	0.01581	0.00285	0.01581	0.00285	-0.06324	0.00285	0.07905	0.00285	0.07905
0.0029	-0.03162	0.0029	0.01581	0.0029	0.04743	0.0029	0.01581	0.0029	0.01581	0.0029	0.01581	0.0029	-0.04743	0.0029	0.07905	0.0029	0.07905
0.00295	-0.01581	0.00295	0.01581	0.00295	0.04743	0.00295	0.01581	0.00295	0.01581	0.00295	0.01581	0.00295	-0.03162	0.00295	0.07905	0.00295	0.07905
0.003	-0.01581	0.003	0.01581	0.003	0.04743	0.003	0.01581	0.003	0.01581	0.003	0.01581	0.003	-0.03162	0.003	0.09486	0.003	0.07905
0.00305	-0.01581	0.00305	0.01581	0.00305	0.04743	0.00305	0.01581	0.00305	0.01581	0.00305	0.01581	0.00305	-0.01581	0.00305	0.09486	0.00305	0.07905
0.0031	-0.01581	0.0031	0.01581	0.0031	0.04743	0.0031	0.01581	0.0031	0.01581	0.0031	0.01581	0.0031	0	0.0031	0.11067	0.0031	0.07905
0.00315	-0.01581	0.00315	0.01581	0.00315	0.04743	0.00315	0.01581	0.00315	0.01581	0.00315	0.01581	0.00315	0.01581	0.00315	0.11067	0.00315	0.07905
0.0032	-0.01581	0.0032	0.03162	0.0032	0.04743	0.0032	0.01581	0.0032	0.01581	0.0032	0.01581	0.0032	0.03162	0.0032	0.12648	0.0032	0.07905
0.00325	0	0.00325	0.03162	0.00325	0.04743	0.00325	0.01581	0.00325	0.01581	0.00325	0.01581	0.00325	0.03162	0.00325	0.11067	0.00325	0.07905
0.0033	0	0.0033	0.03162	0.0033	0.04743	0.0033	0.01581	0.0033	0.01581	0.0033	0.01581	0.0033	0.04743	0.0033	0.11067	0.0033	0.07905
0.00335	0	0.00335	0.03162	0.00335	0.04743	0.00335	0.01581	0.00335	0.01581	0.00335	0.01581	0.00335	0.06324	0.00335	0.11067	0.00335	0.07905
0.0034	0	0.0034	0.03162	0.0034	0.04743	0.0034	0.01581	0.0034	0.01581	0.0034	0.01581	0.0034	0.07905	0.0034	0.11067	0.0034	0.07905
0.00345	0.01581	0.00345	0.03162	0.00345	0.04743	0.00345	0.01581	0.00345	0.01581	0.00345	0.01581	0.00345	0.09486	0.00345	0.11067	0.00345	0.07905
0.0035	0.01581	0.0035	0.03162	0.0035	0.04743	0.0035	0.01581	0.0035	0.01581	0.0035	0.01581	0.0035	0.11067	0.0035	0.12648	0.0035	0.07905
0.00355	0.01581	0.00355	0.03162	0.00355	0.04743	0.00355	0.01581	0.00355	0	0.00355	0.01581	0.00355	0.12648	0.00355	0.12648	0.00355	0.07905
0.0036	0.01581	0.0036	0.03162	0.0036	0.04743	0.0036	0.01581	0.0036	0.01581	0.0036	0.01581	0.0036	0.1581	0.0036	0.14229	0.0036	0.07905
0.00365	0.01581	0.00365	0.03162	0.00365	0.04743	0.00365	0.01581	0.00365	0.01581	0.00365	0.01581	0.00365	0.17391	0.00365	0.1581	0.00365	0.07905
0.0037	0.01581	0.0037	0.03162	0.0037	0.04743	0.0037	0.01581	0.0037	0.01581	0.0037	0.01581	0.0037	0.20553	0.0037	0.1581	0.0037	0.07905
0.00375	0.01581	0.00375	0.03162	0.00375	0.04743	0.00375	0.01581	0.00375	0.01581	0.00375	0.01581	0.00375	0.23715	0.00375	0.17391	0.00375	0.06324
0.0038	0.01581	0.0038	0.03162	0.0038	0.04743	0.0038	0.01581	0.0038	0.01581	0.0038	0.01581	0.0038	0.26877	0.0038	0.17391	0.0038	0.06324
0.00385	0	0.00385	0.03162	0.00385	0.03162	0.00385	0.01581	0.00385	0.01581	0.00385	0.01581	0.00385	0.31621	0.00385	0.17391	0.00385	0.06324
0.0039	0	0.0039	0.03162	0.0039	0.03162	0.0039	0.01581	0.0039	0.01581	0.0039	0.01581	0.0039	0.34783	0.0039	0.17391	0.0039	0.06324
0.00395	0	0.00395	0.03162	0.00395	0.03162	0.00395	0.01581	0.00395	0.01581	0.00395	0.01581	0.00395	0.37945	0.00395	0.17391	0.00395	0.06324
0.004	-0.01581	0.004	0.03162	0.004	0.03162	0.004	0.01581	0.004	0.01581	0.004	0.01581	0.004	0.41107	0.004	0.17391	0.004	0.06324
0.00405	-0.01581	0.00405	0.03162	0.00405	0.03162	0.00405	0.01581	0.00405	0.01581	0.00405	0.01581	0.00405	0.42688	0.00405	0.17391	0.00405	0.04743
0.0041	-0.01581	0.0041	0.03162	0.0041	0.01581	0.0041	0.01581	0.0041	0.01581	0.0041	0.01581	0.0041	0.44269	0.0041	0.17391	0.0041	0.04743
0.00415	-0.01581	0.00415	0.03162	0.00415	0.01581	0.00415	0.01581	0.00415	0.01581	0.00415	0.01581	0.00415	0.4585	0.00415	0.17391	0.00415	0.03162
0.0042	-0.01581	0.0042	0.03162	0.0042	0	0.0042	0.01581	0.0042	0.01581	0.0042	0.01581	0.0042	0.4585	0.0042	0.18972	0.0042	0.03162
0.00425	-0.01581	0.00425	0.03162	0.00425	0	0.00425	0.01581	0.00425	0.01581	0.00425	0.01581	0.00425	0.4585	0.00425	0.18972	0.00425	0.03162
0.0043	-0.01581	0.0043	0.03162	0.0043	0	0.0043	0.01581	0.0043	0.01581	0.0043	0.01581	0.0043	0.4585	0.0043	0.18972	0.0043	0.03162
0.00435	-0.01581	0.00435	0.03162	0.00435	-0.01581	0.00435	0.01581	0.00435	0.01581	0.00435	0.01581	0.00435	0.4585	0.00435	0.20553	0.00435	0.03162
0.0044	-0.01581	0.0044	0.01581	0.0044	0	0.0044	0.01581	0.0044	0.01581	0.0044	0.01581	0.0044	0.44269	0.0044	0.22134	0.0044	0.03162
0.00445	-0.01581	0.00445	0.01581	0.00445	0	0.00445	0.01581	0.00445	0.01581	0.00445	0.01581	0.00445	0.44269	0.00445	0.23715	0.00445	0.03162
0.0045	-0.01581	0.0045	0.01581	0.0045	0	0.0045	0.01581	0.0045	0.01581	0.0045	0.01581	0.0045	0.42688	0.0045	0.23715	0.0045	0.03162
0.00455	-0.03162	0.00455	0.03162	0.00455	0	0.00455	0.01581	0.00455	0.01581	0.00455	0.01581	0.00455	0.41107	0.00455	0.25296	0.00455	0.03162
0.0046	-0.03162	0.0046	0.03162	0.0046	-0.01581	0.0046	0.01581	0.0046	0.01581	0.0046	0.01581	0.0046	0.37945	0.0046	0.25296	0.0046	0.03162
0.00465	-0.03162	0.00465	0.03162	0.00465	-0.01581	0.00465	0.01581	0.00465	0.01581	0.00465	0.01581	0.00465	0.36364	0.00465	0.26877	0.00465	0.03162
0.0047	-0.03162	0.0047	0.01581	0.0047	-0.01581	0.0047	0.01581	0.0047	0.01581	0.0047	0.01581	0.0047	0.33202	0.0047	0.26877	0.0047	0.03162
0.00475	-0.04743	0.00475	0.01581	0.00475	-0.01581	0.00475	0.01581	0.00475	0.01581	0.00475	0.01581	0.00475	0.28459	0.00475	0.26877	0.00475	0.03162
0.0048	-0.04743	0.0048	0.01581	0.0048	-0.03162	0.0048	0.01581	0.0048	0.01581	0.0048	0.01581	0.0048	0.25296	0.0048	0.26877	0.0048	0.03162
0.00485	-0.04743	0.00485	0.01581	0.00485	-0.01581	0.00485	0.01581	0.00485	0.01581	0.00485	0.01581	0.00485	0.20553	0.00485	0.28459	0.00485	0.03162
0.0049	-0.04743	0.0049	0.01581	0.0049	-0.01581	0.0049	0.01581	0.0049	0.01581	0.0049	0.01581	0.0049	0.1581	0.0049	0.28459	0.0049	0.03162
0.00495	-0.04743	0.00495	0.01581	0.00495	-0.01581	0.00495	0.01581	0.00495	0.01581	0.00495	0.01581	0.00495	0.12648	0.00495	0.28459	0.00495	0.03162
0.005	-0.04743	0.005	0.01581	0.005	-0.01581	0.005	0.01581	0.005	0.01581	0.005	0.01581	0.005	0.09486	0.005	0.3004	0.005	0.01581
0.00505	-0.04743	0.00505	0.01581	0.00505	-0.01581	0.00505	0.01581	0.00505	0.01581	0.00505	0.01581	0.00505	0.06324	0.00505	0.31621	0.00505	0.01581
0.0051	-0.04743	0.0051	0.01581	0.0051	-0.01581	0.0051	0.01581	0.0051	0.01581	0.0051	0	0.0051	0.04743	0.0051	0.34783	0.0051	0.01581
0.00515	-0.04743	0.00515	0.01581	0.00515	-0.01581	0.00515	0.01581	0.00515	0.01581	0.00515	0	0.00515	0.03162	0.00515	0.36364	0.00515	0
0.0052	-0.03162	0.0052	0.01581	0.0052	0	0.0052	0.01581	0.0052	0.01581	0.0052	0	0.0052	0.03162	0.0052	0.41107	0.0052	0
0.00525	-0.03162	0.00525	0.01581	0.00525	0	0.00525	0.01581	0.00525	0.01581	0.00525	0.01581	0.00525	0.03162	0.00525	0.42688	0.00525	0
0.0053	-0.03162	0.0053	0.01581	0.0053	0	0.0053	0.01581	0.0053	0.01581	0.0053	0.01581	0.0053	0.03162	0.0053	0.41107	0.0053	-0.01581
0.00535	-0.03162	0.00535	0.01581	0.00535	0	0.00535	0.01581	0.00535	0.01581	0.00535	0.01581	0.00535	0.01581	0.00535	0.37945	0.00535	-0.01581
0.0054	-0.03162	0.0054	0.01581	0.0054	0.01581	0.0054	0.01581	0.0054	0.01581	0.0054	0.01581	0.0054	0.01581	0.0054	0.31621	0.0054	-0.03162
0.00545	-0.03162	0.00545	0.01581	0.00545	0.01581	0.00545	0.01581	0.00545	0.01581	0.00545	0.01581	0.00545	0.01581	0.00545	0.23715	0.00545	-0.04743
0.0055	-0.03162	0.0055	0.01581	0.0055	0.01581	0.0055	0.01581	0.0055	0.01581	0.0055	0.01581	0.0055	0	0.0055	0.1581	0.0055	-0.04743
0.00555	-0.01581	0.00555	0.01581	0.00555	0.01581	0.00555	0.01581	0.00555	0.01581	0.00555	0.01581	0.00555	0	0.00555	0.06324	0.00555	-0.06324
0.0056	-0.01581	0.0056	0.01581	0.0056	0.01581	0.0056	0.01581	0.0056	0.01581	0.0056	0.01581	0.0056	0	0.0056	-0.03162	0.0056	-0.06324
0.00565	-0.01581	0.00565	0.01581	0.00565	0.01581	0.00565	0.01581	0.00565	0.01581	0.00565	0.01581	0.00565	0	0.00565	-0.11067	0.00565	-0.07905
0.0057	-0.01581	0.0057	0.01581	0.0057	0.01581	0.0057	0.01581	0.0057	0.01581	0.0057	0.01581	0.0057	0.01581	0.0057	-0.18972	0.0057	-0.07905
0.00575	-0.01581	0.00575	0.01581	0.00575	0.01581	0.00575	0.01581	0.00575	0.01581	0.00575	0.01581	0.00575	0.01581	0.00575	-0.25296	0.00575	-0.09486
0.0058	-0.01581	0.0058	0.01581	0.0058	0.03162	0.0058	0.01581	0.0058	0.01581	0.0058	0.01581	0.0058	0.01581	0.0058	-0.31621	0.0058	-0.09486
0.00585	-0.01581	0.00585	0.01581	0.00585	0.03162	0.00585	0.01581	0.00585	0.01581	0.00585	0.01581	0.00585	0.03162	0.00585	-0.36364	0.00585	-0.11067
0.0059	-0.01581	0.0059	0.01581	0.0059	0.03162	0.0059	0.03162	0.0059	0.01581	0.0059	0.01581	0.0059	0.03162	0.0059	-0.41107	0.0059	-0.11067
0.00595	-0.01581	0.00595	0.01581	0.00595	0.03162	0.00595	0.03162	0.00595	0.01581	0.00595	0.01581	0.00595	0.03162	0.00595	-0.42688	0.00595	-0.11067
0.006	0	0.006	0.01581	0.006	0.03162	0.006	0.03162	0.006	0.01581	0.006	0.01581	0.006	0.03162	0.006	-0.44269	0.006	-0.11067
0.00605	0	0.00605	0.01581	0.00605	0.04743	0.00605	0.03162	0.00605	0.01581	0.00605	0.01581	0.00605	0.03162	0.00605	-0.4585	0.00605	-0.11067
0.0061	0	0.0061	0.01581	0.0061	0.04743	0.0061	0.03162	0.0061	0.01581	0.0061	0.01581	0.0061	0.03162	0.0061	-0.49012	0.0061	-0.11067
0.00615	0	0.00615	0.01581	0.00615	0.04743	0.00615	0.03162	0.00615	0.01581	0.00615	0.01581	0.00615	0.03162	0.00615	-0.52174	0.00615	-0.09486
0.0062	0	0.0062	0.01581	0.0062	0.04743	0.0062	0.01581	0.0062	0.01581	0.0062	0.03162	0.0062	0.04743	0.0062	-0.55336	0.0062	-0.09486
0.00625	0	0.00625	0.01581	0.00625	0.04743	0.00625	0.03162	0.00625	0.01581	0.00625	0.03162	0.00625	0.04743	0.00625	-0.58498	0.00625	-0.09486
0.0063	0	0.0063	0.01581	0.0063	0.06324	0.0063	0.03162	0.0063	0.01581	0.0063	0.03162	0.0063	0.04743	0.0063	-0.60079	0.0063	-0.09486
0.00635	0	0.00635	0.01581	0.00635	0.06324	0.00635	0.03162	0.00635	0.01581	0.00635	0.03162	0.00635	0.04743	0.00635	-0.60079	0.00635	-0.07905
0.0064	0	0.0064	0.01581	0.0064	0.07905	0.0064	0.03162	0.0064	0.01581	0.0064	0.03162	0.0064	0.04743	0.0064	-0.58498	0.0064	-0.07905
0.00645	0	0.00645	0.01581	0.00645	0.07905	0.00645	0.03162	0.00645	0.01581	0.00645	0.01581	0.00645	0.04743	0.00645	-0.55336	0.00645	-0.07905
0.0065	0	0.0065	0.01581	0.0065	0.07905	0.0065	0.03162	0.0065	0.01581	0.0065	0.01581	0.0065	0.04743	0.0065	-0.50593	0.0065	-0.07905
0.00655	0	0.00655	0.01581	0.00655	0.07905	0.00655	0.03162	0.00655	0.01581	0.00655	0.01581	0.00655	0.04743	0.00655	-0.44269	0.00655	-0.06324
0.0066	0	0.0066	0.01581	0.0066	0.09486	0.0066	0.03162	0.0066	0.01581	0.0066	0.01581	0.0066	0.04743	0.0066	-0.36364	0.0066	-0.06324
0.00665	0	0.00665	0.01581	0.00665	0.09486	0.00665	0.03162	0.00665	0.01581	0.00665	0.03162	0.00665	0.04743	0.00665	-0.3004	0.00665	-0.06324
0.0067	0	0.0067	0.01581	0.0067	0.09486	0.0067	0.03162	0.0067	0.01581	0.0067	0.03162	0.0067	0.04743	0.0067	-0.25296	0.0067	-0.04743
0.00675	0	0.00675	0.01581	0.00675	0.09486	0.00675	0.03162	0.00675	0.01581	0.00675	0.03162	0.00675	0.03162	0.00675	-0.20553	0.00675	-0.04743
0.0068	0	0.0068	0.01581	0.0068	0.11067	0.0068	0.03162	0.0068	0.01581	0.0068	0.03162	0.0068	0.03162	0.0068	-0.17391	0.0068	-0.03162
0.00685	0	0.00685	0.01581	0.00685	0.11067	0.00685	0.03162	0.00685	0.01581	0.00685	0.03162	0.00685	0.03162	0.00685	-0.1581	0.00685	-0.03162
0.0069	0	0.0069	0.01581	0.0069	0.11067	0.0069	0.01581	0.0069	0.01581	0.0069	0.03162	0.0069	0.01581	0.0069	-0.12648	0.0069	-0.03162
0.00695	0	0.00695	0.01581	0.00695	0.11067	0.00695	0.01581	0.00695	0.01581	0.00695	0.03162	0.00695	0.01581	0.00695	-0.11067	0.00695	-0.01581
0.007	0	0.007	0.01581	0.007	0.12648	0.007	0.01581	0.007	0.01581	0.007	0.03162	0.007	0	0.007	-0.09486	0.007	-0.01581
0.00705	0	0.00705	0.01581	0.00705	0.12648	0.00705	0.01581	0.00705	0.01581	0.00705	0.03162	0.00705	0	0.00705	-0.07905	0.00705	-0.01581
0.0071	0	0.0071	0.01581	0.0071	0.12648	0.0071	0.01581	0.0071	0.01581	0.0071	0.03162	0.0071	-0.01581	0.0071	-0.06324	0.0071	0
0.00715	0	0.00715	0.01581	0.00715	0.14229	0.00715	0.01581	0.00715	0.01581	0.00715	0.03162	0.00715	-0.01581	0.00715	-0.04743	0.00715	0
0.0072	0	0.0072	0.01581	0.0072	0.14229	0.0072	0.01581	0.0072	0.01581	0.0072	0.03162	0.0072	-0.03162	0.0072	-0.03162	0.0072	0.01581
0.00725	0	0.00725	0.01581	0.00725	0.14229	0.00725	0.01581	0.00725	0.01581	0.00725	0.03162	0.00725	-0.03162	0.00725	-0.01581	0.00725	0.03162
0.0073	0	0.0073	0.01581	0.0073	0.14229	0.0073	0.01581	0.0073	0.01581	0.0073	0.03162	0.0073	-0.04743	0.0073	0	0.0073	0.03162
0.00735	0.01581	0.00735	0.01581	0.00735	0.14229	0.00735	0.01581	0.00735	0.01581	0.00735	0.03162	0.00735	-0.04743	0.00735	0.01581	0.00735	0.04743
0.0074	0.01581	0.0074	0.01581	0.0074	0.14229	0.0074	0.01581	0.0074	0.01581	0.0074	0.03162	0.0074	-0.06324	0.0074	0.03162	0.0074	0.04743
0.00745	0	0.00745	0.01581	0.00745	0.14229	0.00745	0.01581	0.00745	0.01581	0.00745	0.03162	0.00745	-0.06324	0.00745	0.04743	0.00745	0.04743
0.0075	0	0.0075	0.01581	0.0075	0.1581	0.0075	0.01581	0.0075	0.01581	0.0075	0.03162	0.0075	-0.06324	0.0075	0.06324	0.0075	0.04743
0.00755	0	0.00755	0.01581	0.00755	0.1581	0.00755	0.01581	0.00755	0.01581	0.00755	0.03162	0.00755	-0.07905	0.00755	0.04743	0.00755	0.04743
0.0076	0	0.0076	0.01581	0.0076	0.1581	0.0076	0.01581	0.0076	0.01581	0.0076	0.03162	0.0076	-0.07905	0.0076	0.04743	0.0076	0.06324
0.00765	0	0.00765	0.01581	0.00765	0.1581	0.00765	0.01581	0.00765	0.01581	0.00765	0.03162	0.00765	-0.09486	0.00765	0.03162	0.00765	0.06324
0.0077	0	0.0077	0.01581	0.0077	0.1581	0.0077	0.01581	0.0077	0.01581	0.0077	0.03162	0.0077	-0.11067	0.0077	0.03162	0.0077	0.07905
0.00775	0	0.00775	0.01581	0.00775	0.1581	0.00775	0.01581	0.00775	0.01581	0.00775	0.03162	0.00775	-0.11067	0.00775	0.03162	0.00775	0.07905
0.0078	0	0.0078	0.01581	0.0078	0.14229	0.0078	0.01581	0.0078	0.01581	0.0078	0.03162	0.0078	-0.11067	0.0078	0.03162	0.0078	0.07905
0.00785	0	0.00785	0.01581	0.00785	0.14229	0.00785	0.01581	0.00785	0.01581	0.00785	0.03162	0.00785	-0.12648	0.00785	0.03162	0.00785	0.07905
0.0079	0	0.0079	0.01581	0.0079	0.14229	0.0079	0.01581	0.0079	0.01581	0.0079	0.03162	0.0079	-0.12648	0.0079	0.04743	0.0079	0.09486
0.00795	0	0.00795	0.01581	0.00795	0.14229	0.00795	0.01581	0.00795	0.01581	0.00795	0.03162	0.00795	-0.12648	0.00795	0.06324	0.00795	0.09486
0.008	0	0.008	0.01581	0.008	0.14229	0.008	0.01581	0.008	0.01581	0.008	0.03162	0.008	-0.14229	0.008	0.07905	0.008	0.09486
0.00805	0	0.00805	0.01581	0.00805	0.14229	0.00805	0.01581	0.00805	0.01581	0.00805	0.03162	0.00805	-0.14229	0.00805	0.07905	0.00805	0.09486
0.0081	0	0.0081	0.01581	0.0081	0.14229	0.0081	0.01581	0.0081	0.01581	0.0081	0.03162	0.0081	-0.1581	0.0081	0.09486	0.0081	0.09486
0.00815	0	0.00815	0.01581	0.00815	0.14229	0.00815	0.01581	0.00815	0.01581	0.00815	0.03162	0.00815	-0.1581	0.00815	0.11067	0.00815	0.09486
0.0082	-0.01581	0.0082	0.01581	0.0082	0.14229	0.0082	0.01581	0.0082	0.01581	0.0082	0.03162	0.0082	-0.1581	0.0082	0.11067	0.0082	0.09486
0.00825	-0.01581	0.00825	0.01581	0.00825	0.14229	0.00825	0.01581	0.00825	0.01581	0.00825	0.03162	0.00825	-0.17391	0.00825	0.12648	0.00825	0.09486
0.0083	-0.01581	0.0083	0.01581	0.0083	0.12648	0.0083	0.01581	0.0083	0.01581	0.0083	0.03162	0.0083	-0.17391	0.0083	0.12648	0.0083	0.09486
0.00835	-0.01581	0.00835	0.01581	0.00835	0.12648	0.00835	0.01581	0.00835	0.01581	0.00835	0.03162	0.00835	-0.18972	0.00835	0.12648	0.00835	0.09486
0.0084	-0.01581	0.0084	0.01581	0.0084	0.12648	0.0084	0.01581	0.0084	0.01581	0.0084	0.03162	0.0084	-0.18972	0.0084	0.12648	0.0084	0.09486
0.00845	-0.01581	0.00845	0.01581	0.00845	0.11067	0.00845	0.01581	0.00845	0.01581	0.00845	0.03162	0.00845	-0.18972	0.00845	0.12648	0.00845	0.09486
0.0085	-0.01581	0.0085	0.01581	0.0085	0.11067	0.0085	0.03162	0.0085	0.01581	0.0085	0.03162	0.0085	-0.20553	0.0085	0.12648	0.0085	0.09486
0.00855	0	0.00855	0.01581	0.00855	0.12648	0.00855	0.03162	0.00855	0.01581	0.00855	0.03162	0.00855	-0.20553	0.00855	0.12648	0.00855	0.09486
0.0086	0	0.0086	0.01581	0.0086	0.12648	0.0086	0.03162	0.0086	0.01581	0.0086	0.03162	0.0086	-0.20553	0.0086	0.14229	0.0086	0.11067
0.00865	-0.01581	0.00865	0.01581	0.00865	0.14229	0.00865	0.01581	0.00865	0.01581	0.00865	0.03162	0.00865	-0.22134	0.00865	0.1581	0.00865	0.11067
0.0087	-0.01581	0.0087	0.01581	0.0087	0.14229	0.0087	0.01581	0.0087	0.01581	0.0087	0.03162	0.0087	-0.22134	0.0087	0.1581	0.0087	0.11067
0.00875	-0.01581	0.00875	0.01581	0.00875	0.1581	0.00875	0.01581	0.00875	0.01581	0.00875	0.03162	0.00875	-0.22134	0.00875	0.17391	0.00875	0.11067
0.0088	-0.01581	0.0088	0.01581	0.0088	0.1581	0.0088	0.01581	0.0088	0.01581	0.0088	0.03162	0.0088	-0.22134	0.0088	0.17391	0.0088	0.11067
0.00885	0	0.00885	0.01581	0.00885	0.1581	0.00885	0.01581	0.00885	0.01581	0.00885	0.03162	0.00885	-0.22134	0.00885	0.17391	0.00885	0.11067
0.0089	0	0.0089	0.01581	0.0089	0.1581	0.0089	0.01581	0.0089	0.01581	0.0089	0.03162	0.0089	-0.22134	0.0089	0.17391	0.0089	0.11067
0.00895	0.01581	0.00895	0.01581	0.00895	0.14229	0.00895	0.01581	0.00895	0.01581	0.00895	0.03162	0.00895	-0.22134	0.00895	0.17391	0.00895	0.11067
0.009	0.01581	0.009	0.01581	0.009	0.12648	0.009	0.01581	0.009	0.01581	0.009	0.03162	0.009	-0.22134	0.009	0.1581	0.009	0.11067
0.00905	0.01581	0.00905	0.01581	0.00905	0.12648	0.00905	0.01581	0.00905	0.01581	0.00905	0.03162	0.00905	-0.22134	0.00905	0.1581	0.00905	0.11067
0.0091	0.01581	0.0091	0.01581	0.0091	0.11067	0.0091	0.01581	0.0091	0.01581	0.0091	0.03162	0.0091	-0.22134	0.0091	0.12648	0.0091	0.11067
0.00915	0	0.00915	0.01581	0.00915	0.09486	0.00915	0.01581	0.00915	0.01581	0.00915	0.03162	0.00915	-0.22134	0.00915	0.11067	0.00915	0.11067
0.0092	0	0.0092	0.01581	0.0092	0.07905	0.0092	0.03162	0.0092	0.01581	0.0092	0.03162	0.0092	-0.22134	0.0092	0.09486	0.0092	0.12648
0.00925	0	0.00925	0.01581	0.00925	0.06324	0.00925	0.03162	0.00925	0.01581	0.00925	0.03162	0.00925	-0.22134	0.00925	0.06324	0.00925	0.12648
0.0093	0	0.0093	0.01581	0.0093	0.04743	0.0093	0.03162	0.0093	0.01581	0.0093	0.01581	0.0093	-0.22134	0.0093	0.04743	0.0093	0.12648
0.00935	0	0.00935	0.03162	0.00935	0.03162	0.00935	0.03162	0.00935	0.01581	0.00935	0.01581	0.00935	-0.22134	0.00935	0.03162	0.00935	0.12648
0.0094	0.01581	0.0094	0.03162	0.0094	0.01581	0.0094	0.03162	0.0094	0.01581	0.0094	0.01581	0.0094	-0.22134	0.0094	0.03162	0.0094	0.12648
0.00945	0.01581	0.00945	0.03162	0.00945	0	0.00945	0.03162	0.00945	0.01581	0.00945	0.01581	0.00945	-0.22134	0.00945	0.03162	0.00945	0.12648
0.0095	0.01581	0.0095	0.03162	0.0095	0	0.0095	0.03162	0.0095	0.01581	0.0095	0.03162	0.0095	-0.20553	0.0095	0.01581	0.0095	0.12648
0.00955	0.01581	0.00955	0.03162	0.00955	-0.01581	0.00955	0.03162	0.00955	0.01581	0.00955	0.03162	0.00955	-0.20553	0.00955	0.01581	0.00955	0.12648
0.0096	0.01581	0.0096	0.03162	0.0096	-0.03162	0.0096	0.03162	0.0096	0.01581	0.0096	0.03162	0.0096	-0.20553	0.0096	0.01581	0.0096	0.12648
0.00965	0.01581	0.00965	0.03162	0.00965	-0.04743	0.00965	0.03162	0.00965	0.01581	0.00965	0.03162	0.00965	-0.18972	0.00965	0.01581	0.00965	0.12648
0.0097	0	0.0097	0.03162	0.0097	-0.07905	0.0097	0.03162	0.0097	0.01581	0.0097	0.03162	0.0097	-0.18972	0.0097	0.01581	0.0097	0.12648
0.00975	0	0.00975	0.03162	0.00975	-0.09486	0.00975	0.03162	0.00975	0.01581	0.00975	0.03162	0.00975	-0.18972	0.00975	0.01581	0.00975	0.12648
0.0098	0	0.0098	0.03162	0.0098	-0.12648	0.0098	0.03162	0.0098	0.01581	0.0098	0.03162	0.0098	-0.17391	0.0098	0.01581	0.0098	0.12648
0.00985	0	0.00985	0.01581	0.00985	-0.14229	0.00985	0.03162	0.00985	0.01581	0.00985	0.03162	0.00985	-0.17391	0.00985	0.01581	0.00985	0.12648
0.0099	0	0.0099	0.01581	0.0099	-0.17391	0.0099	0.03162	0.0099	0.01581	0.0099	0.03162	0.0099	-0.1581	0.0099	0.03162	0.0099	0.12648
0.00995	0	0.00995	0.01581	0.00995	-0.17391	0.00995	0.03162	0.00995	0.01581	0.00995	0.03162	0.00995	-0.1581	0.00995	0.03162	0.00995	0.12648
0.01	0.01581	0.01	0.01581	0.01	-0.18972	0.01	0.01581	0.01	0.01581	0.01	0.03162	0.01	-0.14229	0.01	0.03162	0.01	0.14229
0.01005	0.01581	0.01005	0.03162	0.01005	-0.18972	0.01005	0.01581	0.01005	0.01581	0.01005	0.03162	0.01005	-0.12648	0.01005	0.04743	0.01005	0.14229
0.0101	0.01581	0.0101	0.03162	0.0101	-0.18972	0.0101	0.01581	0.0101	0.01581	0.0101	0.03162	0.0101	-0.11067	0.0101	0.04743	0.0101	0.12648
0.01015	0.01581	0.01015	0.03162	0.01015	-0.18972	0.01015	0.01581	0.01015	0.03162	0.01015	0.03162	0.01015	-0.11067	0.01015	0.06324	0.01015	0.12648
0.0102	0.01581	0.0102	0.01581	0.0102	-0.18972	0.0102	0.01581	0.0102	0.03162	0.0102	0.03162	0.0102	-0.09486	0.0102	0.06324	0.0102	0.12648
0.01025	0.01581	0.01025	0.01581	0.01025	-0.18972	0.01025	0.03162	0.01025	0.03162	0.01025	0.03162	0.01025	-0.07905	0.01025	0.07905	0.01025	0.12648
0.0103	0.01581	0.0103	0.01581	0.0103	-0.18972	0.0103	0.03162	0.0103	0.01581	0.0103	0.03162	0.0103	-0.06324	0.0103	0.09486	0.0103	0.12648
0.01035	0.01581	0.01035	0.01581	0.01035	-0.17391	0.01035	0.03162	0.01035	0.01581	0.01035	0.03162	0.01035	-0.04743	0.01035	0.11067	0.01035	0.12648
0.0104	0	0.0104	0.01581	0.0104	-0.17391	0.0104	0.03162	0.0104	0.01581	0.0104	0.03162	0.0104	-0.03162	0.0104	0.11067	0.0104	0.12648
0.01045	0	0.01045	0.01581	0.01045	-0.1581	0.01045	0.03162	0.01045	0.01581	0.01045	0.03162	0.01045	-0.01581	0.01045	0.12648	0.01045	0.11067
0.0105	0	0.0105	0.01581	0.0105	-0.1581	0.0105	0.03162	0.0105	0.01581	0.0105	0.03162	0.0105	0	0.0105	0.14229	0.0105	0.11067
0.01055	0	0.01055	0.01581	0.01055	-0.14229	0.01055	0.03162	0.01055	0.03162	0.01055	0.03162	0.01055	0.01581	0.01055	0.14229	0.01055	0.11067
0.0106	0.01581	0.0106	0.01581	0.0106	-0.14229	0.0106	0.03162	0.0106	0.03162	0.0106	0.01581	0.0106	0.04743	0.0106	0.14229	0.0106	0.11067
0.01065	0.01581	0.01065	0.03162	0.01065	-0.14229	0.01065	0.03162	0.01065	0.03162	0.01065	0.01581	0.01065	0.06324	0.01065	0.14229	0.01065	0.11067
0.0107	0.01581	0.0107	0.03162	0.0107	-0.12648	0.0107	0.03162	0.0107	0.03162	0.0107	0.01581	0.0107	0.07905	0.0107	0.14229	0.0107	0.11067
0.01075	0.01581	0.01075	0.03162	0.01075	-0.12648	0.01075	0.03162	0.01075	0.03162	0.01075	0.01581	0.01075	0.09486	0.01075	0.14229	0.01075	0.09486
0.0108	0	0.0108	0.03162	0.0108	-0.11067	0.0108	0.03162	0.0108	0.03162	0.0108	0.03162	0.0108	0.12648	0.0108	0.1581	0.0108	0.09486
0.01085	0	0.01085	0.03162	0.01085	-0.11067	0.01085	0.03162	0.01085	0.03162	0.01085	0.03162	0.01085	0.14229	0.01085	0.17391	0.01085	0.09486
0.0109	0	0.0109	0.03162	0.0109	-0.09486	0.0109	0.03162	0.0109	0.01581	0.0109	0.03162	0.0109	0.1581	0.0109	0.17391	0.0109	0.09486
0.01095	0.01581	0.01095	0.03162	0.01095	-0.07905	0.01095	0.03162	0.01095	0.01581	0.01095	0.01581	0.01095	0.18972	0.01095	0.18972	0.01095	0.11067
0.011	0.01581	0.011	0.03162	0.011	-0.07905	0.011	0.03162	0.011	0.03162	0.011	0.01581	0.011	0.23715	0.011	0.20553	0.011	0.11067
0.01105	0.01581	0.01105	0.03162	0.01105	-0.06324	0.01105	0.03162	0.01105	0.03162	0.01105	0.01581	0.01105	0.28459	0.01105	0.22134	0.01105	0.11067
0.0111	0.01581	0.0111	0.03162	0.0111	-0.06324	0.0111	0.03162	0.0111	0.03162	0.0111	0.01581	0.0111	0.33202	0.0111	0.23715	0.0111	0.11067
0.01115	0.01581	0.01115	0.03162	0.01115	-0.06324	0.01115	0.01581	0.01115	0.03162	0.01115	0.01581	0.01115	0.37945	0.01115	0.23715	0.01115	0.11067
0.0112	0.01581	0.0112	0.03162	0.0112	-0.04743	0.0112	0.01581	0.0112	0.03162	0.0112	0.01581	0.0112	0.42688	0.0112	0.25296	0.0112	0.11067
0.01125	0.01581	0.01125	0.03162	0.01125	-0.04743	0.01125	0.01581	0.01125	0.03162	0.01125	0.01581	0.01125	0.4585	0.01125	0.26877	0.01125	0.11067
0.0113	0.01581	0.0113	0.03162	0.0113	-0.04743	0.0113	0.01581	0.0113	0.03162	0.0113	0.01581	0.0113	0.49012	0.0113	0.26877	0.0113	0.09486
0.01135	0.01581	0.01135	0.03162	0.01135	-0.03162	0.01135	0.01581	0.01135	0.03162	0.01135	0.01581	0.01135	0.50593	0.01135	0.26877	0.01135	0.07905
0.0114	0.01581	0.0114	0.03162	0.0114	-0.03162	0.0114	0.03162	0.0114	0.03162	0.0114	0.01581	0.0114	0.52174	0.0114	0.28459	0.0114	0.06324
0.01145	0.01581	0.01145	0.03162	0.01145	-0.01581	0.01145	0.03162	0.01145	0.03162	0.01145	0.01581	0.01145	0.52174	0.01145	0.28459	0.01145	0.04743
0.0115	0	0.0115	0.03162	0.0115	-0.01581	0.0115	0.01581	0.0115	0.03162	0.0115	0.01581	0.0115	0.52174	0.0115	0.3004	0.0115	0.03162
0.01155	0	0.01155	0.03162	0.01155	0	0.01155	0.01581	0.01155	0.03162	0.01155	0.01581	0.01155	0.52174	0.01155	0.31621	0.01155	0.01581
0.0116	0	0.0116	0.03162	0.0116	0	0.0116	0.01581	0.0116	0.03162	0.0116	0.01581	0.0116	0.52174	0.0116	0.34783	0.0116	0
0.01165	0	0.01165	0.03162	0.01165	0.01581	0.01165	0.01581	0.01165	0.03162	0.01165	0.01581	0.01165	0.50593	0.01165	0.37945	0.01165	-0.01581
0.0117	0	0.0117	0.03162	0.0117	0.01581	0.0117	0.01581	0.0117	0.03162	0.0117	0.01581	0.0117	0.47431	0.0117	0.41107	0.0117	-0.03162
0.01175	0	0.01175	0.03162	0.01175	0.03162	0.01175	0.01581	0.01175	0.03162	0.01175	0.01581	0.01175	0.4585	0.01175	0.42688	0.01175	-0.04743
0.0118	0	0.0118	0.03162	0.0118	0.03162	0.0118	0.01581	0.0118	0.03162	0.0118	0.01581	0.0118	0.42688	0.0118	0.42688	0.0118	-0.06324
0.01185	0	0.01185	0.03162	0.01185	0.04743	0.01185	0.03162	0.01185	0.03162	0.01185	0.01581	0.01185	0.39526	0.01185	0.39526	0.01185	-0.07905
0.0119	0	0.0119	0.03162	0.0119	0.06324	0.0119	0.03162	0.0119	0.03162	0.0119	0.03162	0.0119	0.36364	0.0119	0.34783	0.0119	-0.09486
0.01195	0	0.01195	0.03162	0.01195	0.07905	0.01195	0.03162	0.01195	0.03162	0.01195	0.03162	0.01195	0.33202	0.01195	0.28459	0.01195	-0.12648
0.012	0	0.012	0.03162	0.012	0.07905	0.012	0.01581	0.012	0.03162	0.012	0.03162	0.012	0.28459	0.012	0.20553	0.012	-0.14229
0.01205	0	0.01205	0.03162	0.01205	0.09486	0.01205	0.01581	0.01205	0.03162	0.01205	0.03162	0.01205	0.22134	0.01205	0.12648	0.01205	-0.17391
0.0121	-0.01581	0.0121	0.03162	0.0121	0.11067	0.0121	0.01581	0.0121	0.03162	0.0121	0.03162	0.0121	0.17391	0.0121	0.03162	0.0121	-0.18972
0.01215	-0.01581	0.01215	0.03162	0.01215	0.11067	0.01215	0.01581	0.01215	0.03162	0.01215	0.01581	0.01215	0.11067	0.01215	-0.04743	0.01215	-0.22134
0.0122	0	0.0122	0.03162	0.0122	0.12648	0.0122	0.01581	0.0122	0.03162	0.0122	0.01581	0.0122	0.06324	0.0122	-0.14229	0.0122	-0.23715
0.01225	0	0.01225	0.03162	0.01225	0.12648	0.01225	0.01581	0.01225	0.03162	0.01225	0.03162	0.01225	0.01581	0.01225	-0.20553	0.01225	-0.23715
0.0123	0.01581	0.0123	0.03162	0.0123	0.14229	0.0123	0.01581	0.0123	0.03162	0.0123	0.03162	0.0123	-0.01581	0.0123	-0.26877	0.0123	-0.25296
0.01235	0.01581	0.01235	0.03162	0.01235	0.14229	0.01235	0.03162	0.01235	0.03162	0.01235	0.03162	0.01235	-0.03162	0.01235	-0.33202	0.01235	-0.23715
0.0124	0.01581	0.0124	0.03162	0.0124	0.14229	0.0124	0.03162	0.0124	0.03162	0.0124	0.03162	0.0124	-0.04743	0.0124	-0.37945	0.0124	-0.23715
0.01245	0.01581	0.01245	0.03162	0.01245	0.1581	0.01245	0.03162	0.01245	0.03162	0.01245	0.03162	0.01245	-0.04743	0.01245	-0.41107	0.01245	-0.22134
0.0125	0	0.0125	0.03162	0.0125	0.1581	0.0125	0.03162	0.0125	0.03162	0.0125	0.03162	0.0125	-0.04743	0.0125	-0.44269	0.0125	-0.22134
0.01255	0	0.01255	0.03162	0.01255	0.1581	0.01255	0.03162	0.01255	0.01581	0.01255	0.01581	0.01255	-0.03162	0.01255	-0.4585	0.01255	-0.20553
0.0126	0	0.0126	0.03162	0.0126	0.17391	0.0126	0.01581	0.0126	0.01581	0.0126	0.01581	0.0126	-0.01581	0.0126	-0.49012	0.0126	-0.20553
0.01265	0	0.01265	0.03162	0.01265	0.17391	0.01265	0.01581	0.01265	0.01581	0.01265	0.01581	0.01265	-0.01581	0.01265	-0.50593	0.01265	-0.20553
0.0127	0.01581	0.0127	0.03162	0.0127	0.18972	0.0127	0.01581	0.0127	0.01581	0.0127	0.03162	0.0127	0	0.0127	-0.53755	0.0127	-0.18972
0.01275	0.01581	0.01275	0.03162	0.01275	0.18972	0.01275	0.01581	0.01275	0.01581	0.01275	0.03162	0.01275	0	0.01275	-0.56917	0.01275	-0.18972
0.0128	0.01581	0.0128	0.03162	0.0128	0.20553	0.0128	0.03162	0.0128	0.03162	0.0128	0.03162	0.0128	0.01581	0.0128	-0.58498	0.0128	-0.18972
0.01285	0.01581	0.01285	0.03162	0.01285	0.20553	0.01285	0.03162	0.01285	0.03162	0.01285	0.01581	0.01285	0.01581	0.01285	-0.60079	0.01285	-0.17391
0.0129	0.01581	0.0129	0.03162	0.0129	0.22134	0.0129	0.03162	0.0129	0.01581	0.0129	0.01581	0.0129	0.01581	0.0129	-0.60079	0.0129	-0.17391
0.01295	0	0.01295	0.03162	0.01295	0.22134	0.01295	0.01581	0.01295	0.01581	0.01295	0.01581	0.01295	0.03162	0.01295	-0.56917	0.01295	-0.17391
0.013	0	0.013	0.03162	0.013	0.23715	0.013	0.01581	0.013	0.01581	0.013	0.01581	0.013	0.03162	0.013	-0.53755	0.013	-0.1581
0.01305	0	0.01305	0.03162	0.01305	0.23715	0.01305	0.01581	0.01305	0.01581	0.01305	0.03162	0.01305	0.04743	0.01305	-0.49012	0.01305	-0.14229
0.0131	0	0.0131	0.03162	0.0131	0.23715	0.0131	0.01581	0.0131	0.01581	0.0131	0.03162	0.0131	0.06324	0.0131	-0.44269	0.0131	-0.12648
0.01315	0	0.01315	0.03162	0.01315	0.25296	0.01315	0.01581	0.01315	0.01581	0.01315	0.03162	0.01315	0.07905	0.01315	-0.37945	0.01315	-0.11067
0.0132	0	0.0132	0.03162	0.0132	0.25296	0.0132	0.01581	0.0132	0.01581	0.0132	0.03162	0.0132	0.09486	0.0132	-0.31621	0.0132	-0.09486
0.01325	-0.01581	0.01325	0.03162	0.01325	0.25296	0.01325	0.01581	0.01325	0.01581	0.01325	0.03162	0.01325	0.11067	0.01325	-0.26877	0.01325	-0.07905
0.0133	-0.01581	0.0133	0.03162	0.0133	0.25296	0.0133	0.01581	0.0133	0.01581	0.0133	0.03162	0.0133	0.11067	0.0133	-0.22134	0.0133	-0.06324
0.01335	-0.01581	0.01335	0.03162	0.01335	0.25296	0.01335	0.01581	0.01335	0.01581	0.01335	0.03162	0.01335	0.12648	0.01335	-0.18972	0.01335	-0.04743
0.0134	-0.01581	0.0134	0.03162	0.0134	0.25296	0.0134	0.01581	0.0134	0.01581	0.0134	0.03162	0.0134	0.12648	0.0134	-0.1581	0.0134	-0.04743
0.01345	-0.01581	0.01345	0.01581	0.01345	0.25296	0.01345	0.01581	0.01345	0.01581	0.01345	0.03162	0.01345	0.12648	0.01345	-0.12648	0.01345	-0.04743
0.0135	-0.01581	0.0135	0.01581	0.0135	0.25296	0.0135	0.01581	0.0135	0.03162	0.0135	0.01581	0.0135	0.11067	0.0135	-0.11067	0.0135	-0.03162
0.01355	-0.01581	0.01355	0.01581	0.01355	0.25296	0.01355	0.03162	0.01355	0.03162	0.01355	0.01581	0.01355	0.11067	0.01355	-0.09486	0.01355	-0.03162
0.0136	-0.01581	0.0136	0.01581	0.0136	0.25296	0.0136	0.03162	0.0136	0.03162	0.0136	0.01581	0.0136	0.11067	0.0136	-0.07905	0.0136	-0.01581
0.01365	-0.01581	0.01365	0.03162	0.01365	0.25296	0.01365	0.03162	0.01365	0.03162	0.01365	0.01581	0.01365	0.11067	0.01365	-0.06324	0.01365	-0.01581
0.0137	-0.01581	0.0137	0.03162	0.0137	0.25296	0.0137	0.01581	0.0137	0.03162	0.0137	0.01581	0.0137	0.09486	0.0137	-0.04743	0.0137	0
0.01375	0	0.01375	0.03162	0.01375	0.25296	0.01375	0.01581	0.01375	0.03162	0.01375	0.03162	0.01375	0.09486	0.01375	-0.03162	0.01375	0.01581
0.0138	0	0.0138	0.03162	0.0138	0.25296	0.0138	0.01581	0.0138	0.01581	0.0138	0.03162	0.0138	0.09486	0.0138	-0.01581	0.0138	0.01581
0.01385	0	0.01385	0.03162	0.01385	0.25296	0.01385	0.01581	0.01385	0.01581	0.01385	0.03162	0.01385	0.07905	0.01385	0	0.01385	0.01581
0.0139	0	0.0139	0.03162	0.0139	0.23715	0.0139	0.01581	0.0139	0.01581	0.0139	0.03162	0.0139	0.07905	0.0139	0.01581	0.0139	0.03162
0.01395	0	0.01395	0.03162	0.01395	0.25296	0.01395	0.01581	0.01395	0.03162	0.01395	0.03162	0.01395	0.07905	0.01395	0.03162	0.01395	0.03162
0.014	0	0.014	0.03162	0.014	0.25296	0.014	0.01581	0.014	0.03162	0.014	0.03162	0.014	0.06324	0.014	0.03162	0.014	0.04743
0.01405	0	0.01405	0.03162	0.01405	0.25296	0.01405	0.03162	0.01405	0.01581	0.01405	0.03162	0.01405	0.06324	0.01405	0.03162	0.01405	0.04743
0.0141	0	0.0141	0.03162	0.0141	0.26877	0.0141	0.03162	0.0141	0.01581	0.0141	0.01581	0.0141	0.04743	0.0141	0.03162	0.0141	0.06324
0.01415	0.01581	0.01415	0.03162	0.01415	0.26877	0.01415	0.03162	0.01415	0.01581	0.01415	0.01581	0.01415	0.03162	0.01415	0.03162	0.01415	0.07905
0.0142	0	0.0142	0.03162	0.0142	0.26877	0.0142	0.03162	0.0142	0.01581	0.0142	0.01581	0.0142	0.03162	0.0142	0.01581	0.0142	0.07905
0.01425	0	0.01425	0.03162	0.01425	0.26877	0.01425	0.03162	0.01425	0.01581	0.01425	0.01581	0.01425	0.01581	0.01425	0.01581	0.01425	0.09486
0.0143	0	0.0143	0.03162	0.0143	0.25296	0.0143	0.03162	0.0143	0.01581	0.0143	0.03162	0.0143	0	0.0143	0.01581	0.0143	0.09486
0.01435	0.01581	0.01435	0.03162	0.01435	0.23715	0.01435	0.03162	0.01435	0.01581	0.01435	0.03162	0.01435	-0.01581	0.01435	0.03162	0.01435	0.09486
0.0144	0.01581	0.0144	0.03162	0.0144	0.22134	0.0144	0.03162	0.0144	0.01581	0.0144	0.03162	0.0144	-0.01581	0.0144	0.03162	0.0144	0.09486
0.01445	0.01581	0.01445	0.03162	0.01445	0.20553	0.01445	0.03162	0.01445	0.01581	0.01445	0.03162	0.01445	-0.01581	0.01445	0.04743	0.01445	0.09486
0.0145	0.01581	0.0145	0.03162	0.0145	0.17391	0.0145	0.03162	0.0145	0.01581	0.0145	0.01581	0.0145	-0.03162	0.0145	0.04743	0.0145	0.09486
0.01455	0.01581	0.01455	0.03162	0.01455	0.14229	0.01455	0.03162	0.01455	0.01581	0.01455	0.01581	0.01455	-0.03162	0.01455	0.06324	0.01455	0.09486
0.0146	0.01581	0.0146	0.03162	0.0146	0.11067	0.0146	0.01581	0.0146	0.01581	0.0146	0.01581	0.0146	-0.03162	0.0146	0.07905	0.0146	0.09486
0.01465	0.01581	0.01465	0.03162	0.01465	0.07905	0.01465	0.01581	0.01465	0.01581	0.01465	0.01581	0.01465	-0.04743	0.01465	0.09486	0.01465	0.11067
0.0147	0.03162	0.0147	0.03162	0.0147	0.06324	0.0147	0.01581	0.0147	0.01581	0.0147	0.01581	0.0147	-0.04743	0.0147	0.11067	0.0147	0.11067
0.01475	0.03162	0.01475	0.03162	0.01475	0.03162	0.01475	0.01581	0.01475	0.01581	0.01475	0.03162	0.01475	-0.04743	0.01475	0.11067	0.01475	0.11067
0.0148	0.03162	0.0148	0.04743	0.0148	0	0.0148	0.01581	0.0148	0.01581	0.0148	0.03162	0.0148	-0.06324	0.0148	0.12648	0.0148	0.11067
0.01485	0.01581	0.01485	0.03162	0.01485	-0.03162	0.01485	0.03162	0.01485	0.01581	0.01485	0.03162	0.01485	-0.06324	0.01485	0.12648	0.01485	0.11067
0.0149	0.01581	0.0149	0.03162	0.0149	-0.04743	0.0149	0.03162	0.0149	0.01581	0.0149	0.03162	0.0149	-0.07905	0.0149	0.12648	0.0149	0.09486
0.01495	0.01581	0.01495	0.03162	0.01495	-0.07905	0.01495	0.03162	0.01495	0.01581	0.01495	0.03162	0.01495	-0.07905	0.01495	0.12648	0.01495	0.09486
0.015	0.01581	0.015	0.03162	0.015	-0.11067	0.015	0.01581	0.015	0.03162	0.015	0.03162	0.015	-0.09486	0.015	0.12648	0.015	0.09486
0.01505	0.01581	0.01505	0.03162	0.01505	-0.14229	0.01505	0.01581	0.01505	0.03162	0.01505	0.03162	0.01505	-0.09486	0.01505	0.12648	0.01505	0.09486
0.0151	0.01581	0.0151	0.03162	0.0151	-0.17391	0.0151	0.01581	0.0151	0.03162	0.0151	0.03162	0.0151	-0.09486	0.0151	0.14229	0.0151	0.09486
0.01515	0.01581	0.01515	0.03162	0.01515	-0.18972	0.01515	0.01581	0.01515	0.03162	0.01515	0.03162	0.01515	-0.09486	0.01515	0.14229	0.01515	0.09486
0.0152	0.01581	0.0152	0.03162	0.0152	-0.22134	0.0152	0.01581	0.0152	0.03162	0.0152	0.03162	0.0152	-0.09486	0.0152	0.1581	0.0152	0.07905
0.01525	0.01581	0.01525	0.03162	0.01525	-0.23715	0.01525	0.01581	0.01525	0.03162	0.01525	0.03162	0.01525	-0.09486	0.01525	0.1581	0.01525	0.07905
0.0153	0.01581	0.0153	0.03162	0.0153	-0.26877	0.0153	0.01581	0.0153	0.01581	0.0153	0.01581	0.0153	-0.09486	0.0153	0.17391	0.0153	0.07905
0.01535	0.01581	0.01535	0.03162	0.01535	-0.26877	0.01535	0.01581	0.01535	0.01581	0.01535	0.01581	0.01535	-0.09486	0.01535	0.17391	0.01535	0.07905
0.0154	0.01581	0.0154	0.03162	0.0154	-0.28459	0.0154	0.01581	0.0154	0.01581	0.0154	0.01581	0.0154	-0.07905	0.0154	0.17391	0.0154	0.07905
0.01545	0.01581	0.01545	0.03162	0.01545	-0.28459	0.01545	0.01581	0.01545	0.01581	0.01545	0.01581	0.01545	-0.07905	0.01545	0.17391	0.01545	0.06324
0.0155	0	0.0155	0.03162	0.0155	-0.28459	0.0155	0.01581	0.0155	0.01581	0.0155	0.01581	0.0155	-0.07905	0.0155	0.1581	0.0155	0.06324
0.01555	0	0.01555	0.03162	0.01555	-0.26877	0.01555	0.01581	0.01555	0.01581	0.01555	0.01581	0.01555	-0.07905	0.01555	0.1581	0.01555	0.06324
0.0156	0	0.0156	0.03162	0.0156	-0.25296	0.0156	0.01581	0.0156	0.01581	0.0156	0.01581	0.0156	-0.09486	0.0156	0.14229	0.0156	0.06324
0.01565	0	0.01565	0.03162	0.01565	-0.23715	0.01565	0.01581	0.01565	0.01581	0.01565	0.01581	0.01565	-0.09486	0.01565	0.12648	0.01565	0.06324
0.0157	0	0.0157	0.03162	0.0157	-0.22134	0.0157	0.01581	0.0157	0.01581	0.0157	0.03162	0.0157	-0.09486	0.0157	0.11067	0.0157	0.06324
0.01575	0	0.01575	0.03162	0.01575	-0.20553	0.01575	0.01581	0.01575	0.01581	0.01575	0.03162	0.01575	-0.11067	0.01575	0.09486	0.01575	0.06324
0.0158	0	0.0158	0.03162	0.0158	-0.20553	0.0158	0.01581	0.0158	0.01581	0.0158	0.01581	0.0158	-0.11067	0.0158	0.07905	0.0158	0.06324
0.01585	0	0.01585	0.03162	0.01585	-0.18972	0.01585	0.01581	0.01585	0.01581	0.01585	0.01581	0.01585	-0.12648	0.01585	0.04743	0.01585	0.07905
0.0159	0	0.0159	0.03162	0.0159	-0.18972	0.0159	0.01581	0.0159	0.01581	0.0159	0.01581	0.0159	-0.12648	0.0159	0.03162	0.0159	0.07905
0.01595	0	0.01595	0.03162	0.01595	-0.17391	0.01595	0.01581	0.01595	0.03162	0.01595	0.01581	0.01595	-0.14229	0.01595	0.03162	0.01595	0.07905
0.016	-0.01581	0.016	0.03162	0.016	-0.17391	0.016	0.01581	0.016	0.03162	0.016	0.03162	0.016	-0.14229	0.016	0.01581	0.016	0.07905
0.01605	-0.01581	0.01605	0.03162	0.01605	-0.1581	0.01605	0.01581	0.01605	0.03162	0.01605	0.03162	0.01605	-0.1581	0.01605	0	0.01605	0.07905
0.0161	-0.01581	0.0161	0.03162	0.0161	-0.14229	0.0161	0.03162	0.0161	0.03162	0.0161	0.03162	0.0161	-0.17391	0.0161	0	0.0161	0.07905
0.01615	-0.01581	0.01615	0.03162	0.01615	-0.12648	0.01615	0.03162	0.01615	0.03162	0.01615	0.01581	0.01615	-0.17391	0.01615	-0.01581	0.01615	0.07905
0.0162	-0.01581	0.0162	0.03162	0.0162	-0.11067	0.0162	0.03162	0.0162	0.03162	0.0162	0.01581	0.0162	-0.18972	0.0162	-0.01581	0.0162	0.07905
0.01625	-0.01581	0.01625	0.03162	0.01625	-0.09486	0.01625	0.03162	0.01625	0.01581	0.01625	0.01581	0.01625	-0.20553	0.01625	-0.01581	0.01625	0.09486
0.0163	-0.01581	0.0163	0.03162	0.0163	-0.09486	0.0163	0.01581	0.0163	0.01581	0.0163	0	0.0163	-0.22134	0.0163	-0.01581	0.0163	0.09486
0.01635	-0.01581	0.01635	0.03162	0.01635	-0.07905	0.01635	0.01581	0.01635	0.01581	0.01635	0	0.01635	-0.22134	0.01635	-0.01581	0.01635	0.09486
0.0164	-0.01581	0.0164	0.03162	0.0164	-0.06324	0.0164	0.01581	0.0164	0.01581	0.0164	0.01581	0.0164	-0.22134	0.0164	-0.01581	0.0164	0.09486
0.01645	-0.01581	0.01645	0.03162	0.01645	-0.04743	0.01645	0.01581	0.01645	0.01581	0.01645	0.01581	0.01645	-0.22134	0.01645	-0.01581	0.01645	0.09486
0.0165	-0.01581	0.0165	0.03162	0.0165	-0.04743	0.0165	0.01581	0.0165	0.01581	0.0165	0.01581	0.0165	-0.23715	0.0165	0	0.0165	0.11067
0.01655	-0.01581	0.01655	0.03162	0.01655	-0.03162	0.01655	0.01581	0.01655	0.01581	0.01655	0.01581	0.01655	-0.23715	0.01655	0	0.01655	0.11067
0.0166	-0.01581	0.0166	0.03162	0.0166	-0.03162	0.0166	0.01581	0.0166	0.01581	0.0166	0.01581	0.0166	-0.23715	0.0166	0	0.0166	0.11067
0.01665	-0.01581	0.01665	0.03162	0.01665	-0.03162	0.01665	0.01581	0.01665	0.01581	0.01665	0	0.01665	-0.23715	0.01665	0.01581	0.01665	0.11067
0.0167	-0.03162	0.0167	0.03162	0.0167	-0.01581	0.0167	0.01581	0.0167	0.01581	0.0167	0	0.0167	-0.25296	0.0167	0.01581	0.0167	0.11067
0.01675	-0.03162	0.01675	0.03162	0.01675	-0.01581	0.01675	0.01581	0.01675	0.01581	0.01675	0	0.01675	-0.25296	0.01675	0.03162	0.01675	0.12648
0.0168	-0.03162	0.0168	0.03162	0.0168	-0.01581	0.0168	0.01581	0.0168	0.01581	0.0168	0	0.0168	-0.25296	0.0168	0.04743	0.0168	0.12648
0.01685	-0.03162	0.01685	0.03162	0.01685	0	0.01685	0.01581	0.01685	0.01581	0.01685	0	0.01685	-0.23715	0.01685	0.04743	0.01685	0.11067
0.0169	-0.03162	0.0169	0.03162	0.0169	0	0.0169	0.01581	0.0169	0.01581	0.0169	0	0.0169	-0.23715	0.0169	0.06324	0.0169	0.12648
0.01695	-0.03162	0.01695	0.03162	0.01695	0	0.01695	0.01581	0.01695	0.01581	0.01695	0	0.01695	-0.23715	0.01695	0.07905	0.01695	0.12648
0.017	-0.03162	0.017	0.03162	0.017	0	0.017	0.03162	0.017	0.01581	0.017	0	0.017	-0.23715	0.017	0.09486	0.017	0.12648
0.01705	-0.03162	0.01705	0.03162	0.01705	0	0.01705	0.03162	0.01705	0.01581	0.01705	0	0.01705	-0.22134	0.01705	0.11067	0.01705	0.12648
0.0171	-0.03162	0.0171	0.03162	0.0171	0.01581	0.0171	0.03162	0.0171	0.01581	0.0171	0	0.0171	-0.20553	0.0171	0.12648	0.0171	0.12648
0.01715	-0.04743	0.01715	0.03162	0.01715	0.01581	0.01715	0.03162	0.01715	0.01581	0.01715	0	0.01715	-0.20553	0.01715	0.12648	0.01715	0.12648
0.0172	-0.04743	0.0172	0.03162	0.0172	0.03162	0.0172	0.03162	0.0172	0.01581	0.0172	0	0.0172	-0.18972	0.0172	0.14229	0.0172	0.12648
0.01725	-0.04743	0.01725	0.03162	0.01725	0.03162	0.01725	0.03162	0.01725	0.01581	0.01725	0	0.01725	-0.18972	0.01725	0.14229	0.01725	0.12648
0.0173	-0.03162	0.0173	0.03162	0.0173	0.03162	0.0173	0.03162	0.0173	0.01581	0.0173	0	0.0173	-0.18972	0.0173	0.1581	0.0173	0.11067
0.01735	-0.03162	0.01735	0.03162	0.01735	0.03162	0.01735	0.03162	0.01735	0.01581	0.01735	0	0.01735	-0.17391	0.01735	0.1581	0.01735	0.11067
0.0174	-0.03162	0.0174	0.03162	0.0174	0.03162	0.0174	0.03162	0.0174	0.01581	0.0174	0	0.0174	-0.17391	0.0174	0.1581	0.0174	0.11067
0.01745	-0.03162	0.01745	0.03162	0.01745	0.04743	0.01745	0.03162	0.01745	0.01581	0.01745	0	0.01745	-0.1581	0.01745	0.17391	0.01745	0.11067
0.0175	-0.03162	0.0175	0.03162	0.0175	0.04743	0.0175	0.03162	0.0175	0.01581	0.0175	0	0.0175	-0.14229	0.0175	0.18972	0.0175	0.11067
0.01755	-0.01581	0.01755	0.03162	0.01755	0.04743	0.01755	0.03162	0.01755	0.01581	0.01755	0	0.01755	-0.12648	0.01755	0.20553	0.01755	0.11067
0.0176	-0.01581	0.0176	0.03162	0.0176	0.04743	0.0176	0.03162	0.0176	0.01581	0.0176	0	0.0176	-0.09486	0.0176	0.22134	0.0176	0.11067
0.01765	-0.01581	0.01765	0.03162	0.01765	0.04743	0.01765	0.01581	0.01765	0.01581	0.01765	0	0.01765	-0.07905	0.01765	0.23715	0.01765	0.11067
0.0177	-0.01581	0.0177	0.03162	0.0177	0.04743	0.0177	0.03162	0.0177	0.01581	0.0177	0	0.0177	-0.06324	0.0177	0.25296	0.0177	0.11067
0.01775	-0.01581	0.01775	0.03162	0.01775	0.06324	0.01775	0.03162	0.01775	0.01581	0.01775	0	0.01775	-0.04743	0.01775	0.26877	0.01775	0.12648
0.0178	-0.01581	0.0178	0.03162	0.0178	0.06324	0.0178	0.03162	0.0178	0.01581	0.0178	0	0.0178	-0.03162	0.0178	0.26877	0.0178	0.14229
0.01785	-0.01581	0.01785	0.03162	0.01785	0.07905	0.01785	0.03162	0.01785	0.01581	0.01785	0	0.01785	0	0.01785	0.28459	0.01785	0.1581
0.0179	-0.01581	0.0179	0.03162	0.0179	0.07905	0.0179	0.03162	0.0179	0.01581	0.0179	0	0.0179	0.01581	0.0179	0.3004	0.0179	0.17391
0.01795	-0.01581	0.01795	0.03162	0.01795	0.09486	0.01795	0.03162	0.01795	0.01581	0.01795	0	0.01795	0.03162	0.01795	0.31621	0.01795	0.17391
0.018	-0.01581	0.018	0.03162	0.018	0.09486	0.018	0.03162	0.018	0.01581	0.018	0	0.018	0.06324	0.018	0.33202	0.018	0.17391
0.01805	-0.01581	0.01805	0.03162	0.01805	0.09486	0.01805	0.01581	0.01805	0.01581	0.01805	0	0.01805	0.07905	0.01805	0.36364	0.01805	0.17391
0.0181	-0.01581	0.0181	0.03162	0.0181	0.09486	0.0181	0.01581	0.0181	0.01581	0.0181	0	0.0181	0.09486	0.0181	0.37945	0.0181	0.1581
0.01815	-0.01581	0.01815	0.03162	0.01815	0.11067	0.01815	0.03162	0.01815	0.01581	0.01815	0.01581	0.01815	0.11067	0.01815	0.41107	0.01815	0.14229
0.0182	0	0.0182	0.03162	0.0182	0.11067	0.0182	0.03162	0.0182	0.01581	0.0182	0.01581	0.0182	0.12648	0.0182	0.44269	0.0182	0.12648
0.01825	0	0.01825	0.03162	0.01825	0.12648	0.01825	0.03162	0.01825	0.01581	0.01825	0.01581	0.01825	0.1581	0.01825	0.47431	0.01825	0.09486
0.0183	0	0.0183	0.03162	0.0183	0.12648	0.0183	0.03162	0.0183	0.01581	0.0183	0.01581	0.0183	0.17391	0.0183	0.49012	0.0183	0.07905
0.01835	0	0.01835	0.03162	0.01835	0.14229	0.01835	0.03162	0.01835	0.01581	0.01835	0.01581	0.01835	0.22134	0.01835	0.49012	0.01835	0.04743
0.0184	0	0.0184	0.03162	0.0184	0.1581	0.0184	0.01581	0.0184	0.01581	0.0184	0.01581	0.0184	0.26877	0.0184	0.4585	0.0184	0.03162
0.01845	0.01581	0.01845	0.03162	0.01845	0.1581	0.01845	0.01581	0.01845	0.01581	0.01845	0	0.01845	0.33202	0.01845	0.41107	0.01845	0
0.0185	0.01581	0.0185	0.03162	0.0185	0.17391	0.0185	0.01581	0.0185	0.01581	0.0185	0	0.0185	0.37945	0.0185	0.33202	0.0185	-0.03162
0.01855	0.01581	0.01855	0.03162	0.01855	0.18972	0.01855	0.01581	0.01855	0.01581	0.01855	0	0.01855	0.44269	0.01855	0.23715	0.01855	-0.04743
0.0186	0.03162	0.0186	0.03162	0.0186	0.18972	0.0186	0.01581	0.0186	0.01581	0.0186	0	0.0186	0.47431	0.0186	0.14229	0.0186	-0.06324
0.01865	0.03162	0.01865	0.03162	0.01865	0.18972	0.01865	0.01581	0.01865	0.03162	0.01865	0	0.01865	0.52174	0.01865	0.04743	0.01865	-0.09486
0.0187	0.03162	0.0187	0.03162	0.0187	0.20553	0.0187	0.01581	0.0187	0.03162	0.0187	0	0.0187	0.53755	0.0187	-0.04743	0.0187	-0.11067
0.01875	0.03162	0.01875	0.03162	0.01875	0.20553	0.01875	0.01581	0.01875	0.03162	0.01875	0	0.01875	0.55336	0.01875	-0.12648	0.01875	-0.14229
0.0188	0.04743	0.0188	0.03162	0.0188	0.20553	0.0188	0.01581	0.0188	0.03162	0.0188	0	0.0188	0.55336	0.0188	-0.20553	0.0188	-0.17391
0.01885	0.04743	0.01885	0.03162	0.01885	0.22134	0.01885	0.01581	0.01885	0.03162	0.01885	0.01581	0.01885	0.55336	0.01885	-0.26877	0.01885	-0.20553
0.0189	0.03162	0.0189	0.03162	0.0189	0.22134	0.0189	0.01581	0.0189	0.03162	0.0189	0.01581	0.0189	0.55336	0.0189	-0.33202	0.0189	-0.23715
0.01895	0.03162	0.01895	0.03162	0.01895	0.23715	0.01895	0.01581	0.01895	0.03162	0.01895	0.01581	0.01895	0.53755	0.01895	-0.37945	0.01895	-0.26877
0.019	0.03162	0.019	0.03162	0.019	0.23715	0.019	0.01581	0.019	0.03162	0.019	0.01581	0.019	0.52174	0.019	-0.41107	0.019	-0.3004
0.01905	0.03162	0.01905	0.03162	0.01905	0.25296	0.01905	0.01581	0.01905	0.03162	0.01905	0.01581	0.01905	0.50593	0.01905	-0.44269	0.01905	-0.31621
0.0191	0.04743	0.0191	0.03162	0.0191	0.25296	0.0191	0.01581	0.0191	0.03162	0.0191	0.01581	0.0191	0.47431	0.0191	-0.47431	0.0191	-0.31621
0.01915	0.06324	0.01915	0.03162	0.01915	0.26877	0.01915	0.01581	0.01915	0.03162	0.01915	0.01581	0.01915	0.44269	0.01915	-0.50593	0.01915	-0.31621
0.0192	0.07905	0.0192	0.03162	0.0192	0.26877	0.0192	0.01581	0.0192	0.03162	0.0192	0.01581	0.0192	0.41107	0.0192	-0.53755	0.0192	-0.31621
0.01925	0.07905	0.01925	0.03162	0.01925	0.26877	0.01925	0.01581	0.01925	0.03162	0.01925	0.01581	0.01925	0.36364	0.01925	-0.56917	0.01925	-0.3004
0.0193	0.09486	0.0193	0.03162	0.0193	0.26877	0.0193	0.01581	0.0193	0.03162	0.0193	0.01581	0.0193	0.33202	0.0193	-0.60079	0.0193	-0.28459
0.01935	0.07905	0.01935	0.03162	0.01935	0.26877	0.01935	0.01581	0.01935	0.03162	0.01935	0.01581	0.01935	0.28459	0.01935	-0.63241	0.01935	-0.28459
0.0194	0.07905	0.0194	0.03162	0.0194	0.26877	0.0194	0.01581	0.0194	0.01581	0.0194	0.01581	0.0194	0.22134	0.0194	-0.63241	0.0194	-0.26877
0.01945	0.07905	0.01945	0.03162	0.01945	0.26877	0.01945	0.01581	0.01945	0.01581	0.01945	0.01581	0.01945	0.17391	0.01945	-0.63241	0.01945	-0.25296
0.0195	0.07905	0.0195	0.03162	0.0195	0.26877	0.0195	0.01581	0.0195	0.01581	0.0195	0.01581	0.0195	0.11067	0.0195	-0.60079	0.0195	-0.23715
0.01955	0.07905	0.01955	0.03162	0.01955	0.26877	0.01955	0.01581	0.01955	0.01581	0.01955	0.01581	0.01955	0.04743	0.01955	-0.55336	0.01955	-0.22134
0.0196	0.07905	0.0196	0.03162	0.0196	0.26877	0.0196	0.01581	0.0196	0.01581	0.0196	0	0.0196	-0.01581	0.0196	-0.49012	0.0196	-0.20553
0.01965	0.09486	0.01965	0.03162	0.01965	0.28459	0.01965	0.01581	0.01965	0.01581	0.01965	0	0.01965	-0.04743	0.01965	-0.42688	0.01965	-0.20553
0.0197	0.09486	0.0197	0.03162	0.0197	0.3004	0.0197	0.01581	0.0197	0.03162	0.0197	0	0.0197	-0.09486	0.0197	-0.34783	0.0197	-0.18972
0.01975	0.11067	0.01975	0.03162	0.01975	0.31621	0.01975	0.01581	0.01975	0.01581	0.01975	0	0.01975	-0.11067	0.01975	-0.26877	0.01975	-0.17391
0.0198	0.11067	0.0198	0.03162	0.0198	0.33202	0.0198	0.01581	0.0198	0.01581	0.0198	0.01581	0.0198	-0.11067	0.0198	-0.22134	0.0198	-0.1581
0.01985	0.11067	0.01985	0.03162	0.01985	0.33202	0.01985	0.01581	0.01985	0.01581	0.01985	0.01581	0.01985	-0.09486	0.01985	-0.17391	0.01985	-0.14229
0.0199	0.11067	0.0199	0.03162	0.0199	0.33202	0.0199	0.01581	0.0199	0.01581	0.0199	0.01581	0.0199	-0.07905	0.0199	-0.14229	0.0199	-0.11067
0.01995	0.09486	0.01995	0.03162	0.01995	0.33202	0.01995	0.01581	0.01995	0.01581	0.01995	0.01581	0.01995	-0.06324	0.01995	-0.11067	0.01995	-0.09486
0.02	0.09486	0.02	0.03162	0.02	0.3004	0.02	0.01581	0.02	0.03162	0.02	0.01581	0.02	-0.04743	0.02	-0.07905	0.02	-0.06324
0.02005	0.09486	0.02005	0.03162	0.02005	0.26877	0.02005	0.01581	0.02005	0.01581	0.02005	0.01581	0.02005	-0.03162	0.02005	-0.06324	0.02005	-0.04743
0.0201	0.09486	0.0201	0.03162	0.0201	0.23715	0.0201	0.01581	0.0201	0.01581	0.0201	0.01581	0.0201	-0.03162	0.0201	-0.04743	0.0201	-0.03162
0.02015	0.07905	0.02015	0.01581	0.02015	0.18972	0.02015	0.01581	0.02015	0.01581	0.02015	0.01581	0.02015	-0.01581	0.02015	-0.01581	0.02015	-0.01581
0.0202	0.07905	0.0202	0.01581	0.0202	0.14229	0.0202	0.01581	0.0202	0.01581	0.0202	0.01581	0.0202	0	0.0202	0	0.0202	0
0.02025	0.07905	0.02025	0.03162	0.02025	0.09486	0.02025	0.01581	0.02025	0.01581	0.02025	0.01581	0.02025	0.01581	0.02025	0.01581	0.02025	0
0.0203	0.07905	0.0203	0.03162	0.0203	0.04743	0.0203	0.01581	0.0203	0.01581	0.0203	0.01581	0.0203	0.03162	0.0203	0.03162	0.0203	0
0.02035	0.06324	0.02035	0.03162	0.02035	0	0.02035	0.01581	0.02035	0.01581	0.02035	0.01581	0.02035	0.04743	0.02035	0.03162	0.02035	0.01581
0.0204	0.06324	0.0204	0.03162	0.0204	-0.04743	0.0204	0.01581	0.0204	0.01581	0.0204	0.01581	0.0204	0.06324	0.0204	0.04743	0.0204	0.01581
0.02045	0.06324	0.02045	0.03162	0.02045	-0.07905	0.02045	0.01581	0.02045	0.01581	0.02045	0.01581	0.02045	0.07905	0.02045	0.06324	0.02045	0.01581
0.0205	0.04743	0.0205	0.03162	0.0205	-0.11067	0.0205	0.01581	0.0205	0.01581	0.0205	0.01581	0.0205	0.09486	0.0205	0.06324	0.0205	0.03162
0.02055	0.04743	0.02055	0.03162	0.02055	-0.14229	0.02055	0.01581	0.02055	0.01581	0.02055	0.01581	0.02055	0.11067	0.02055	0.06324	0.02055	0.03162
0.0206	0.03162	0.0206	0.03162	0.0206	-0.17391	0.0206	0.01581	0.0206	0.01581	0.0206	0.01581	0.0206	0.12648	0.0206	0.06324	0.0206	0.03162
0.02065	0.03162	0.02065	0.03162	0.02065	-0.18972	0.02065	0.01581	0.02065	0.01581	0.02065	0.01581	0.02065	0.14229	0.02065	0.06324	0.02065	0.04743
0.0207	0.01581	0.0207	0.03162	0.0207	-0.22134	0.0207	0.01581	0.0207	0.01581	0.0207	0.03162	0.0207	0.1581	0.0207	0.04743	0.0207	0.04743
0.02075	0	0.02075	0.03162	0.02075	-0.23715	0.02075	0.01581	0.02075	0.01581	0.02075	0.03162	0.02075	0.1581	0.02075	0.04743	0.02075	0.04743
0.0208	0	0.0208	0.03162	0.0208	-0.26877	0.0208	0.01581	0.0208	0.01581	0.0208	0.03162	0.0208	0.1581	0.0208	0.03162	0.0208	0.06324
0.02085	-0.01581	0.02085	0.03162	0.02085	-0.3004	0.02085	0.01581	0.02085	0.01581	0.02085	0.03162	0.02085	0.1581	0.02085	0.03162	0.02085	0.06324
0.0209	-0.01581	0.0209	0.03162	0.0209	-0.33202	0.0209	0.01581	0.0209	0.01581	0.0209	0.01581	0.0209	0.14229	0.0209	0.03162	0.0209	0.06324
0.02095	-0.01581	0.02095	0.03162	0.02095	-0.34783	0.02095	0.01581	0.02095	0.01581	0.02095	0.01581	0.02095	0.12648	0.02095	0.03162	0.02095	0.07905
0.021	-0.03162	0.021	0.03162	0.021	-0.36364	0.021	0.01581	0.021	0.01581	0.021	0.01581	0.021	0.12648	0.021	0.04743	0.021	0.07905
0.02105	-0.03162	0.02105	0.03162	0.02105	-0.36364	0.02105	0.01581	0.02105	0.01581	0.02105	0.01581	0.02105	0.11067	0.02105	0.06324	0.02105	0.07905
0.0211	-0.04743	0.0211	0.03162	0.0211	-0.34783	0.0211	0.01581	0.0211	0.01581	0.0211	0.03162	0.0211	0.09486	0.0211	0.06324	0.0211	0.07905
0.02115	-0.06324	0.02115	0.03162	0.02115	-0.34783	0.02115	0.01581	0.02115	0.01581	0.02115	0.03162	0.02115	0.09486	0.02115	0.07905	0.02115	0.07905
0.0212	-0.06324	0.0212	0.03162	0.0212	-0.31621	0.0212	0.01581	0.0212	0.01581	0.0212	0.03162	0.0212	0.07905	0.0212	0.09486	0.0212	0.07905
0.02125	-0.07905	0.02125	0.03162	0.02125	-0.28459	0.02125	0.01581	0.02125	0.01581	0.02125	0.03162	0.02125	0.06324	0.02125	0.09486	0.02125	0.07905
0.0213	-0.07905	0.0213	0.04743	0.0213	-0.26877	0.0213	0.01581	0.0213	0.01581	0.0213	0.03162	0.0213	0.06324	0.0213	0.11067	0.0213	0.07905
0.02135	-0.07905	0.02135	0.04743	0.02135	-0.23715	0.02135	0.01581	0.02135	0.01581	0.02135	0.03162	0.02135	0.04743	0.02135	0.11067	0.02135	0.09486
0.0214	-0.09486	0.0214	0.04743	0.0214	-0.20553	0.0214	0.01581	0.0214	0.01581	0.0214	0.03162	0.0214	0.03162	0.0214	0.11067	0.0214	0.09486
0.02145	-0.09486	0.02145	0.04743	0.02145	-0.18972	0.02145	0.01581	0.02145	0.01581	0.02145	0.03162	0.02145	0.03162	0.02145	0.12648	0.02145	0.11067
0.0215	-0.11067	0.0215	0.04743	0.0215	-0.1581	0.0215	0.01581	0.0215	0.01581	0.0215	0.03162	0.0215	0.01581	0.0215	0.12648	0.0215	0.11067
0.02155	-0.11067	0.02155	0.04743	0.02155	-0.14229	0.02155	0.01581	0.02155	0.01581	0.02155	0.03162	0.02155	0.01581	0.02155	0.12648	0.02155	0.11067
0.0216	-0.12648	0.0216	0.04743	0.0216	-0.12648	0.0216	0.01581	0.0216	0.01581	0.0216	0.03162	0.0216	0	0.0216	0.12648	0.0216	0.11067
0.02165	-0.12648	0.02165	0.04743	0.02165	-0.11067	0.02165	0.01581	0.02165	0.01581	0.02165	0.03162	0.02165	-0.01581	0.02165	0.12648	0.02165	0.11067
0.0217	-0.14229	0.0217	0.04743	0.0217	-0.09486	0.0217	0.01581	0.0217	0.01581	0.0217	0.01581	0.0217	-0.03162	0.0217	0.14229	0.0217	0.12648
0.02175	-0.14229	0.02175	0.04743	0.02175	-0.07905	0.02175	0.01581	0.02175	0.01581	0.02175	0.01581	0.02175	-0.03162	0.02175	0.1581	0.02175	0.12648
0.0218	-0.1581	0.0218	0.04743	0.0218	-0.06324	0.0218	0.01581	0.0218	0.01581	0.0218	0.01581	0.0218	-0.03162	0.0218	0.1581	0.0218	0.11067
0.02185	-0.1581	0.02185	0.04743	0.02185	-0.04743	0.02185	0.01581	0.02185	0.01581	0.02185	0.01581	0.02185	-0.03162	0.02185	0.17391	0.02185	0.11067
0.0219	-0.17391	0.0219	0.03162	0.0219	-0.03162	0.0219	0.01581	0.0219	0.01581	0.0219	0.01581	0.0219	-0.03162	0.0219	0.17391	0.0219	0.11067
0.02195	-0.17391	0.02195	0.03162	0.02195	-0.01581	0.02195	0.01581	0.02195	0.01581	0.02195	0.01581	0.02195	-0.03162	0.02195	0.18972	0.02195	0.11067
0.022	-0.17391	0.022	0.03162	0.022	0	0.022	0.01581	0.022	0.01581	0.022	0.01581	0.022	-0.03162	0.022	0.17391	0.022	0.09486
0.02205	-0.17391	0.02205	0.03162	0.02205	0.01581	0.02205	0.01581	0.02205	0.01581	0.02205	0.01581	0.02205	-0.03162	0.02205	0.17391	0.02205	0.09486
0.0221	-0.17391	0.0221	0.03162	0.0221	0.03162	0.0221	0.01581	0.0221	0.01581	0.0221	0.01581	0.0221	-0.04743	0.0221	0.1581	0.0221	0.09486
0.02215	-0.17391	0.02215	0.03162	0.02215	0.03162	0.02215	0.01581	0.02215	0.01581	0.02215	0.01581	0.02215	-0.04743	0.02215	0.14229	0.02215	0.09486
0.0222	-0.18972	0.0222	0.03162	0.0222	0.03162	0.0222	0.01581	0.0222	0.01581	0.0222	0.01581	0.0222	-0.04743	0.0222	0.12648	0.0222	0.09486
0.02225	-0.20553	0.02225	0.03162	0.02225	0.03162	0.02225	0.01581	0.02225	0.01581	0.02225	0.01581	0.02225	-0.06324	0.02225	0.11067	0.02225	0.07905
0.0223	-0.20553	0.0223	0.03162	0.0223	0.03162	0.0223	0.01581	0.0223	0.01581	0.0223	0.01581	0.0223	-0.06324	0.0223	0.07905	0.0223	0.07905
0.02235	-0.20553	0.02235	0.01581	0.02235	0.03162	0.02235	0.01581	0.02235	0.01581	0.02235	0.01581	0.02235	-0.06324	0.02235	0.06324	0.02235	0.07905
0.0224	-0.20553	0.0224	0.01581	0.0224	0.01581	0.0224	0.01581	0.0224	0.01581	0.0224	0.01581	0.0224	-0.07905	0.0224	0.04743	0.0224	0.07905
0.02245	-0.18972	0.02245	0.01581	0.02245	0.01581	0.02245	0.01581	0.02245	0.01581	0.02245	0.01581	0.02245	-0.07905	0.02245	0.04743	0.02245	0.06324
0.0225	-0.18972	0.0225	0.01581	0.0225	0	0.0225	0.01581	0.0225	0.01581	0.0225	0.01581	0.0225	-0.07905	0.0225	0.03162	0.0225	0.06324
0.02255	-0.17391	0.02255	0.01581	0.02255	0	0.02255	0.01581	0.02255	0.01581	0.02255	0.01581	0.02255	-0.07905	0.02255	0.03162	0.02255	0.06324
0.0226	-0.17391	0.0226	0	0.0226	-0.01581	0.0226	0.01581	0.0226	0.01581	0.0226	0.01581	0.0226	-0.09486	0.0226	0.03162	0.0226	0.04743
0.02265	-0.17391	0.02265	0	0.02265	-0.01581	0.02265	0.01581	0.02265	0	0.02265	0.01581	0.02265	-0.09486	0.02265	0.03162	0.02265	0.04743
0.0227	-0.18972	0.0227	0	0.0227	-0.01581	0.0227	0.01581	0.0227	0	0.0227	0.03162	0.0227	-0.09486	0.0227	0.01581	0.0227	0.04743
0.02275	-0.18972	0.02275	0	0.02275	0	0.02275	0.01581	0.02275	0	0.02275	0.03162	0.02275	-0.09486	0.02275	0.01581	0.02275	0.06324
0.0228	-0.18972	0.0228	0	0.0228	0	0.0228	0.01581	0.0228	0	0.0228	0.03162	0.0228	-0.09486	0.0228	0.01581	0.0228	0.06324
0.02285	-0.18972	0.02285	-0.01581	0.02285	0	0.02285	0.01581	0.02285	0.01581	0.02285	0.01581	0.02285	-0.09486	0.02285	0	0.02285	0.06324
0.0229	-0.17391	0.0229	-0.01581	0.0229	0	0.0229	0.01581	0.0229	0.01581	0.0229	0.01581	0.0229	-0.09486	0.0229	-0.01581	0.0229	0.07905
0.02295	-0.17391	0.02295	-0.01581	0.02295	0	0.02295	0.01581	0.02295	0.01581	0.02295	0.01581	0.02295	-0.09486	0.02295	-0.01581	0.02295	0.07905
0.023	-0.17391	0.023	-0.01581	0.023	0	0.023	0.01581	0.023	0.01581	0.023	0.01581	0.023	-0.09486	0.023	-0.01581	0.023	0.09486
0.02305	-0.1581	0.02305	-0.01581	0.02305	0	0.02305	0.01581	0.02305	0.01581	0.02305	0.01581	0.02305	-0.09486	0.02305	-0.01581	0.02305	0.09486
0.0231	-0.14229	0.0231	-0.01581	0.0231	0	0.0231	0.01581	0.0231	0.01581	0.0231	0.01581	0.0231	-0.09486	0.0231	-0.01581	0.0231	0.09486
0.02315	-0.12648	0.02315	-0.01581	0.02315	0	0.02315	0.01581	0.02315	0.01581	0.02315	0.01581	0.02315	-0.11067	0.02315	-0.01581	0.02315	0.09486
0.0232	-0.11067	0.0232	-0.01581	0.0232	0	0.0232	0.01581	0.0232	0.01581	0.0232	0.01581	0.0232	-0.11067	0.0232	0	0.0232	0.11067
0.02325	-0.11067	0.02325	0	0.02325	0.01581	0.02325	0.01581	0.02325	0.01581	0.02325	0.01581	0.02325	-0.11067	0.02325	0	0.02325	0.11067
0.0233	-0.09486	0.0233	0	0.0233	0.01581	0.0233	0.01581	0.0233	0.01581	0.0233	0.01581	0.0233	-0.11067	0.0233	0.01581	0.0233	0.11067
0.02335	-0.07905	0.02335	0	0.02335	0.01581	0.02335	0.01581	0.02335	0.01581	0.02335	0.01581	0.02335	-0.11067	0.02335	0.01581	0.02335	0.11067
0.0234	-0.07905	0.0234	0	0.0234	0.03162	0.0234	0.01581	0.0234	0.01581	0.0234	0.01581	0.0234	-0.11067	0.0234	0.03162	0.0234	0.11067
0.02345	-0.06324	0.02345	0	0.02345	0.03162	0.02345	0.01581	0.02345	0.01581	0.02345	0.01581	0.02345	-0.11067	0.02345	0.04743	0.02345	0.11067
0.0235	-0.04743	0.0235	0	0.0235	0.04743	0.0235	0.01581	0.0235	0	0.0235	0.01581	0.0235	-0.12648	0.0235	0.06324	0.0235	0.12648
0.02355	-0.03162	0.02355	0	0.02355	0.04743	0.02355	0.01581	0.02355	0	0.02355	0.01581	0.02355	-0.12648	0.02355	0.06324	0.02355	0.12648
0.0236	-0.03162	0.0236	0	0.0236	0.06324	0.0236	0.01581	0.0236	0	0.0236	0.01581	0.0236	-0.14229	0.0236	0.07905	0.0236	0.12648
0.02365	-0.01581	0.02365	0	0.02365	0.06324	0.02365	0.01581	0.02365	0	0.02365	0.01581	0.02365	-0.1581	0.02365	0.07905	0.02365	0.12648
0.0237	0	0.0237	0	0.0237	0.07905	0.0237	0.01581	0.0237	0.01581	0.0237	0.01581	0.0237	-0.17391	0.0237	0.07905	0.0237	0.14229
0.02375	0.01581	0.02375	0	0.02375	0.09486	0.02375	0.01581	0.02375	0.01581	0.02375	0.01581	0.02375	-0.18972	0.02375	0.09486	0.02375	0.14229
0.0238	0.03162	0.0238	0	0.0238	0.09486	0.0238	0.01581	0.0238	0.01581	0.0238	0.01581	0.0238	-0.18972	0.0238	0.09486	0.0238	0.14229
0.02385	0.04743	0.02385	0	0.02385	0.11067	0.02385	0.01581	0.02385	0.01581	0.02385	0.01581	0.02385	-0.20553	0.02385	0.11067	0.02385	0.14229
0.0239	0.06324	0.0239	0	0.0239	0.11067	0.0239	0.01581	0.0239	0.01581	0.0239	0.01581	0.0239	-0.22134	0.0239	0.12648	0.0239	0.14229
0.02395	0.07905	0.02395	0	0.02395	0.12648	0.02395	0.01581	0.02395	0.01581	0.02395	0.01581	0.02395	-0.23715	0.02395	0.14229	0.02395	0.14229
0.024	0.09486	0.024	-0.01581	0.024	0.14229	0.024	0.01581	0.024	0	0.024	0.01581	0.024	-0.25296	0.024	0.1581	0.024	0.14229
0.02405	0.11067	0.02405	-0.01581	0.02405	0.14229	0.02405	0.01581	0.02405	0	0.02405	0.01581	0.02405	-0.25296	0.02405	0.17391	0.02405	0.14229
0.0241	0.11067	0.0241	-0.01581	0.0241	0.1581	0.0241	0.01581	0.0241	0	0.0241	0.01581	0.0241	-0.26877	0.0241	0.18972	0.0241	0.14229
0.02415	0.12648	0.02415	-0.01581	0.02415	0.17391	0.02415	0.01581	0.02415	0	0.02415	0.01581	0.02415	-0.26877	0.02415	0.20553	0.02415	0.12648
0.0242	0.14229	0.0242	-0.01581	0.0242	0.18972	0.0242	0.01581	0.0242	0	0.0242	0.01581	0.0242	-0.28459	0.0242	0.22134	0.0242	0.12648
0.02425	0.1581	0.02425	-0.03162	0.02425	0.20553	0.02425	0.01581	0.02425	0	0.02425	0.01581	0.02425	-0.28459	0.02425	0.23715	0.02425	0.12648
0.0243	0.17391	0.0243	-0.03162	0.0243	0.20553	0.0243	0.01581	0.0243	0	0.0243	0.01581	0.0243	-0.3004	0.0243	0.25296	0.0243	0.14229
0.02435	0.17391	0.02435	-0.03162	0.02435	0.22134	0.02435	0.01581	0.02435	0.01581	0.02435	0.01581	0.02435	-0.3004	0.02435	0.25296	0.02435	0.14229
0.0244	0.18972	0.0244	-0.03162	0.0244	0.22134	0.0244	0.01581	0.0244	0.01581	0.0244	0.01581	0.0244	-0.3004	0.0244	0.26877	0.0244	0.14229
0.02445	0.18972	0.02445	-0.03162	0.02445	0.23715	0.02445	0.01581	0.02445	0.01581	0.02445	0.01581	0.02445	-0.28459	0.02445	0.28459	0.02445	0.14229
0.0245	0.18972	0.0245	-0.03162	0.0245	0.23715	0.0245	0.01581	0.0245	0.01581	0.0245	0.03162	0.0245	-0.28459	0.0245	0.3004	0.0245	0.1581
0.02455	0.18972	0.02455	-0.04743	0.02455	0.25296	0.02455	0.01581	0.02455	0.01581	0.02455	0.03162	0.02455	-0.26877	0.02455	0.33202	0.02455	0.17391
0.0246	0.18972	0.0246	-0.04743	0.0246	0.26877	0.0246	0.01581	0.0246	0.01581	0.0246	0.03162	0.0246	-0.25296	0.0246	0.34783	0.0246	0.20553
0.02465	0.20553	0.02465	-0.04743	0.02465	0.28459	0.02465	0.01581	0.02465	0.01581	0.02465	0.03162	0.02465	-0.25296	0.02465	0.37945	0.02465	0.23715
0.0247	0.20553	0.0247	-0.04743	0.0247	0.28459	0.0247	0.01581	0.0247	0.01581	0.0247	0.03162	0.0247	-0.23715	0.0247	0.41107	0.0247	0.25296
0.02475	0.20553	0.02475	-0.04743	0.02475	0.3004	0.02475	0.01581	0.02475	0.01581	0.02475	0.01581	0.02475	-0.20553	0.02475	0.4585	0.02475	0.26877
0.0248	0.22134	0.0248	-0.04743	0.0248	0.31621	0.0248	0.01581	0.0248	0.01581	0.0248	0.01581	0.0248	-0.18972	0.0248	0.49012	0.0248	0.26877
0.02485	0.22134	0.02485	-0.04743	0.02485	0.31621	0.02485	0.01581	0.02485	0.01581	0.02485	0.01581	0.02485	-0.17391	0.02485	0.52174	0.02485	0.25296
0.0249	0.22134	0.0249	-0.04743	0.0249	0.33202	0.0249	0.01581	0.0249	0.01581	0.0249	0.01581	0.0249	-0.1581	0.0249	0.55336	0.0249	0.22134
0.02495	0.23715	0.02495	-0.04743	0.02495	0.33202	0.02495	0.01581	0.02495	0.01581	0.02495	0.01581	0.02495	-0.14229	0.02495	0.53755	0.02495	0.18972
0.025	0.23715	0.025	-0.04743	0.025	0.33202	0.025	0.01581	0.025	0.01581	0.025	0.01581	0.025	-0.12648	0.025	0.52174	0.025	0.1581
0.02505	0.23715	0.02505	-0.04743	0.02505	0.33202	0.02505	0.01581	0.02505	0.01581	0.02505	0.01581	0.02505	-0.11067	0.02505	0.4585	0.02505	0.12648
0.0251	0.25296	0.0251	-0.04743	0.0251	0.34783	0.0251	0.01581	0.0251	0.01581	0.0251	0.01581	0.0251	-0.09486	0.0251	0.37945	0.0251	0.09486
0.02515	0.25296	0.02515	-0.04743	0.02515	0.36364	0.02515	0.01581	0.02515	0.01581	0.02515	0.01581	0.02515	-0.07905	0.02515	0.28459	0.02515	0.06324
0.0252	0.25296	0.0252	-0.04743	0.0252	0.39526	0.0252	0.01581	0.0252	0.01581	0.0252	0.01581	0.0252	-0.06324	0.0252	0.18972	0.0252	0.03162
0.02525	0.25296	0.02525	-0.04743	0.02525	0.42688	0.02525	0.01581	0.02525	0.01581	0.02525	0.01581	0.02525	-0.04743	0.02525	0.07905	0.02525	-0.01581
0.0253	0.25296	0.0253	-0.04743	0.0253	0.44269	0.0253	0.01581	0.0253	0.01581	0.0253	0.01581	0.0253	-0.01581	0.0253	-0.01581	0.0253	-0.04743
0.02535	0.25296	0.02535	-0.04743	0.02535	0.4585	0.02535	0.01581	0.02535	0.01581	0.02535	0.01581	0.02535	0	0.02535	-0.09486	0.02535	-0.07905
0.0254	0.25296	0.0254	-0.03162	0.0254	0.4585	0.0254	0.01581	0.0254	0.01581	0.0254	0.01581	0.0254	0.01581	0.0254	-0.17391	0.0254	-0.09486
0.02545	0.23715	0.02545	-0.03162	0.02545	0.44269	0.02545	0.01581	0.02545	0.01581	0.02545	0.01581	0.02545	0.03162	0.02545	-0.23715	0.02545	-0.11067
0.0255	0.23715	0.0255	-0.03162	0.0255	0.39526	0.0255	0.03162	0.0255	0.01581	0.0255	0.01581	0.0255	0.04743	0.0255	-0.3004	0.0255	-0.14229
0.02555	0.22134	0.02555	-0.03162	0.02555	0.34783	0.02555	0.01581	0.02555	0.01581	0.02555	0.01581	0.02555	0.06324	0.02555	-0.34783	0.02555	-0.17391
0.0256	0.22134	0.0256	-0.03162	0.0256	0.28459	0.0256	0.01581	0.0256	0.01581	0.0256	0.01581	0.0256	0.07905	0.0256	-0.39526	0.0256	-0.20553
0.02565	0.22134	0.02565	-0.03162	0.02565	0.22134	0.02565	0.01581	0.02565	0.01581	0.02565	0.01581	0.02565	0.11067	0.02565	-0.44269	0.02565	-0.23715
0.0257	0.20553	0.0257	-0.03162	0.0257	0.1581	0.0257	0.01581	0.0257	0.01581	0.0257	0.01581	0.0257	0.12648	0.0257	-0.47431	0.0257	-0.28459
0.02575	0.20553	0.02575	-0.03162	0.02575	0.07905	0.02575	0.01581	0.02575	0.01581	0.02575	0.01581	0.02575	0.1581	0.02575	-0.50593	0.02575	-0.33202
0.0258	0.18972	0.0258	-0.01581	0.0258	0.01581	0.0258	0.01581	0.0258	0.01581	0.0258	0.01581	0.0258	0.18972	0.0258	-0.55336	0.0258	-0.36364
0.02585	0.17391	0.02585	-0.01581	0.02585	-0.04743	0.02585	0.01581	0.02585	0.01581	0.02585	0.01581	0.02585	0.23715	0.02585	-0.58498	0.02585	-0.37945
0.0259	0.1581	0.0259	-0.01581	0.0259	-0.09486	0.0259	0.01581	0.0259	0.01581	0.0259	0.01581	0.0259	0.28459	0.0259	-0.6166	0.0259	-0.37945
0.02595	0.1581	0.02595	-0.01581	0.02595	-0.14229	0.02595	0.01581	0.02595	0.01581	0.02595	0.01581	0.02595	0.33202	0.02595	-0.64822	0.02595	-0.37945
0.026	0.12648	0.026	-0.01581	0.026	-0.18972	0.026	0.01581	0.026	0.01581	0.026	0.01581	0.026	0.37945	0.026	-0.64822	0.026	-0.34783
0.02605	0.11067	0.02605	-0.01581	0.02605	-0.20553	0.02605	0.01581	0.02605	0.01581	0.02605	0.01581	0.02605	0.42688	0.02605	-0.63241	0.02605	-0.33202
0.0261	0.09486	0.0261	-0.01581	0.0261	-0.23715	0.0261	0.01581	0.0261	0.01581	0.0261	0.01581	0.0261	0.47431	0.0261	-0.60079	0.0261	-0.3004
0.02615	0.06324	0.02615	-0.01581	0.02615	-0.25296	0.02615	0.01581	0.02615	0.01581	0.02615	0.01581	0.02615	0.50593	0.02615	-0.55336	0.02615	-0.28459
0.0262	0.04743	0.0262	-0.01581	0.0262	-0.28459	0.0262	0.01581	0.0262	0.01581	0.0262	0.03162	0.0262	0.53755	0.0262	-0.49012	0.0262	-0.26877
0.02625	0.01581	0.02625	-0.01581	0.02625	-0.31621	0.02625	0.01581	0.02625	0.01581	0.02625	0.03162	0.02625	0.53755	0.02625	-0.41107	0.02625	-0.23715
0.0263	0	0.0263	-0.01581	0.0263	-0.36364	0.0263	0.01581	0.0263	0.01581	0.0263	0.03162	0.0263	0.53755	0.0263	-0.33202	0.0263	-0.22134
0.02635	-0.03162	0.02635	-0.01581	0.02635	-0.39526	0.02635	0.03162	0.02635	0.01581	0.02635	0.03162	0.02635	0.53755	0.02635	-0.26877	0.02635	-0.20553
0.0264	-0.04743	0.0264	-0.01581	0.0264	-0.42688	0.0264	0.03162	0.0264	0.01581	0.0264	0.03162	0.0264	0.52174	0.0264	-0.20553	0.0264	-0.18972
0.02645	-0.07905	0.02645	-0.01581	0.02645	-0.44269	0.02645	0.03162	0.02645	0.01581	0.02645	0.01581	0.02645	0.52174	0.02645	-0.1581	0.02645	-0.17391
0.0265	-0.11067	0.0265	0	0.0265	-0.4585	0.0265	0.03162	0.0265	0.01581	0.0265	0.01581	0.0265	0.49012	0.0265	-0.11067	0.0265	-0.1581
0.02655	-0.12648	0.02655	0	0.02655	-0.44269	0.02655	0.03162	0.02655	0.01581	0.02655	0.01581	0.02655	0.47431	0.02655	-0.06324	0.02655	-0.14229
0.0266	-0.1581	0.0266	0	0.0266	-0.42688	0.0266	0.03162	0.0266	0.01581	0.0266	0.01581	0.0266	0.42688	0.0266	-0.03162	0.0266	-0.12648
0.02665	-0.18972	0.02665	0	0.02665	-0.39526	0.02665	0.01581	0.02665	0.01581	0.02665	0.03162	0.02665	0.39526	0.02665	-0.01581	0.02665	-0.11067
0.0267	-0.22134	0.0267	0	0.0267	-0.34783	0.0267	0.01581	0.0267	0.01581	0.0267	0.03162	0.0267	0.34783	0.0267	0.01581	0.0267	-0.07905
0.02675	-0.23715	0.02675	0	0.02675	-0.31621	0.02675	0.01581	0.02675	0.01581	0.02675	0.03162	0.02675	0.31621	0.02675	0.03162	0.02675	-0.04743
0.0268	-0.25296	0.0268	0	0.0268	-0.26877	0.0268	0.03162	0.0268	0.01581	0.0268	0.03162	0.0268	0.26877	0.0268	0.04743	0.0268	-0.03162
0.02685	-0.28459	0.02685	0	0.02685	-0.22134	0.02685	0.03162	0.02685	0.01581	0.02685	0.03162	0.02685	0.22134	0.02685	0.06324	0.02685	0
0.0269	-0.3004	0.0269	0	0.0269	-0.18972	0.0269	0.03162	0.0269	0.01581	0.0269	0.03162	0.0269	0.17391	0.0269	0.07905	0.0269	0.01581
0.02695	-0.31621	0.02695	0	0.02695	-0.1581	0.02695	0.01581	0.02695	0.01581	0.02695	0.03162	0.02695	0.11067	0.02695	0.07905	0.02695	0.03162
0.027	-0.34783	0.027	0	0.027	-0.12648	0.027	0.01581	0.027	0.01581	0.027	0.03162	0.027	0.04743	0.027	0.09486	0.027	0.03162
0.02705	-0.36364	0.02705	0	0.02705	-0.09486	0.02705	0.01581	0.02705	0.01581	0.02705	0.03162	0.02705	0	0.02705	0.11067	0.02705	0.03162
0.0271	-0.36364	0.0271	0	0.0271	-0.07905	0.0271	0.01581	0.0271	0.01581	0.0271	0.03162	0.0271	-0.06324	0.0271	0.11067	0.0271	0.03162
0.02715	-0.37945	0.02715	0	0.02715	-0.04743	0.02715	0.01581	0.02715	0.01581	0.02715	0.03162	0.02715	-0.09486	0.02715	0.11067	0.02715	0.03162
0.0272	-0.37945	0.0272	0	0.0272	-0.03162	0.0272	0.01581	0.0272	0.01581	0.0272	0.03162	0.0272	-0.12648	0.0272	0.09486	0.0272	0.01581
0.02725	-0.37945	0.02725	0	0.02725	-0.01581	0.02725	0.01581	0.02725	0.01581	0.02725	0.03162	0.02725	-0.14229	0.02725	0.09486	0.02725	0.01581
0.0273	-0.37945	0.0273	0	0.0273	0	0.0273	0.01581	0.0273	0.01581	0.0273	0.03162	0.0273	-0.14229	0.0273	0.06324	0.0273	0.01581
0.02735	-0.36364	0.02735	0	0.02735	0.03162	0.02735	0.01581	0.02735	0.01581	0.02735	0.03162	0.02735	-0.14229	0.02735	0.04743	0.02735	0.01581
0.0274	-0.36364	0.0274	0	0.0274	0.04743	0.0274	0.01581	0.0274	0.01581	0.0274	0.03162	0.0274	-0.12648	0.0274	0.03162	0.0274	0.03162
0.02745	-0.36364	0.02745	0	0.02745	0.07905	0.02745	0.01581	0.02745	0.01581	0.02745	0.03162	0.02745	-0.09486	0.02745	0.03162	0.02745	0.03162
0.0275	-0.36364	0.0275	0	0.0275	0.09486	0.0275	0.01581	0.0275	0.01581	0.0275	0.03162	0.0275	-0.07905	0.0275	0.03162	0.0275	0.03162
0.02755	-0.36364	0.02755	0	0.02755	0.11067	0.02755	0.01581	0.02755	0.03162	0.02755	0.03162	0.02755	-0.06324	0.02755	0.03162	0.02755	0.04743
0.0276	-0.34783	0.0276	0	0.0276	0.11067	0.0276	0.01581	0.0276	0.03162	0.0276	0.03162	0.0276	-0.04743	0.0276	0.03162	0.0276	0.04743
0.02765	-0.34783	0.02765	0	0.02765	0.11067	0.02765	0.01581	0.02765	0.03162	0.02765	0.03162	0.02765	-0.03162	0.02765	0.04743	0.02765	0.06324
0.0277	-0.33202	0.0277	0	0.0277	0.09486	0.0277	0.01581	0.0277	0.03162	0.0277	0.03162	0.0277	-0.01581	0.0277	0.04743	0.0277	0.06324
0.02775	-0.31621	0.02775	0	0.02775	0.07905	0.02775	0.01581	0.02775	0.03162	0.02775	0.03162	0.02775	0	0.02775	0.06324	0.02775	0.07905
0.0278	-0.31621	0.0278	0	0.0278	0.04743	0.0278	0.01581	0.0278	0.03162	0.0278	0.03162	0.0278	0.01581	0.0278	0.07905	0.0278	0.07905
0.02785	-0.3004	0.02785	0	0.02785	0.03162	0.02785	0.01581	0.02785	0.03162	0.02785	0.03162	0.02785	0.03162	0.02785	0.07905	0.02785	0.07905
0.0279	-0.28459	0.0279	0	0.0279	0.01581	0.0279	0.01581	0.0279	0.03162	0.0279	0.03162	0.0279	0.04743	0.0279	0.09486	0.0279	0.07905
0.02795	-0.26877	0.02795	0	0.02795	-0.01581	0.02795	0.01581	0.02795	0.03162	0.02795	0.03162	0.02795	0.07905	0.02795	0.09486	0.02795	0.07905
0.028	-0.25296	0.028	0	0.028	-0.03162	0.028	0.01581	0.028	0.03162	0.028	0.03162	0.028	0.09486	0.028	0.11067	0.028	0.07905
0.02805	-0.23715	0.02805	0	0.02805	-0.03162	0.02805	0.01581	0.02805	0.03162	0.02805	0.03162	0.02805	0.11067	0.02805	0.11067	0.02805	0.07905
0.0281	-0.20553	0.0281	-0.01581	0.0281	-0.04743	0.0281	0.01581	0.0281	0.03162	0.0281	0.03162	0.0281	0.14229	0.0281	0.11067	0.0281	0.09486
0.02815	-0.18972	0.02815	-0.01581	0.02815	-0.04743	0.02815	0.01581	0.02815	0.03162	0.02815	0.03162	0.02815	0.14229	0.02815	0.11067	0.02815	0.09486
0.0282	-0.1581	0.0282	-0.01581	0.0282	-0.04743	0.0282	0.01581	0.0282	0.03162	0.0282	0.03162	0.0282	0.1581	0.0282	0.12648	0.0282	0.09486
0.02825	-0.12648	0.02825	-0.01581	0.02825	-0.04743	0.02825	0.01581	0.02825	0.03162	0.02825	0.03162	0.02825	0.1581	0.02825	0.14229	0.02825	0.11067
0.0283	-0.11067	0.0283	0	0.0283	-0.04743	0.0283	0.01581	0.0283	0.03162	0.0283	0.03162	0.0283	0.1581	0.0283	0.1581	0.0283	0.11067
0.02835	-0.07905	0.02835	0	0.02835	-0.04743	0.02835	0.01581	0.02835	0.03162	0.02835	0.03162	0.02835	0.14229	0.02835	0.17391	0.02835	0.12648
0.0284	-0.06324	0.0284	0	0.0284	-0.03162	0.0284	0.01581	0.0284	0.03162	0.0284	0.03162	0.0284	0.14229	0.0284	0.18972	0.0284	0.12648
0.02845	-0.03162	0.02845	0	0.02845	-0.04743	0.02845	0.01581	0.02845	0.03162	0.02845	0.04743	0.02845	0.12648	0.02845	0.18972	0.02845	0.14229
0.0285	-0.01581	0.0285	-0.01581	0.0285	-0.04743	0.0285	0.03162	0.0285	0.03162	0.0285	0.04743	0.0285	0.11067	0.0285	0.20553	0.0285	0.14229
0.02855	0.01581	0.02855	-0.01581	0.02855	-0.04743	0.02855	0.03162	0.02855	0.03162	0.02855	0.04743	0.02855	0.11067	0.02855	0.20553	0.02855	0.14229
0.0286	0.03162	0.0286	-0.01581	0.0286	-0.04743	0.0286	0.03162	0.0286	0.03162	0.0286	0.04743	0.0286	0.09486	0.0286	0.18972	0.0286	0.14229
0.02865	0.04743	0.02865	-0.01581	0.02865	-0.04743	0.02865	0.03162	0.02865	0.01581	0.02865	0.04743	0.02865	0.07905	0.02865	0.18972	0.02865	0.14229
0.0287	0.06324	0.0287	-0.01581	0.0287	-0.03162	0.0287	0.01581	0.0287	0.01581	0.0287	0.03162	0.0287	0.06324	0.0287	0.17391	0.0287	0.14229
0.02875	0.07905	0.02875	-0.01581	0.02875	-0.01581	0.02875	0.01581	0.02875	0.01581	0.02875	0.03162	0.02875	0.04743	0.02875	0.1581	0.02875	0.12648
0.0288	0.09486	0.0288	0	0.0288	0	0.0288	0.01581	0.0288	0.01581	0.0288	0.03162	0.0288	0.03162	0.0288	0.12648	0.0288	0.12648
0.02885	0.12648	0.02885	0	0.02885	0	0.02885	0.01581	0.02885	0.01581	0.02885	0.03162	0.02885	0.03162	0.02885	0.11067	0.02885	0.11067
0.0289	0.1581	0.0289	0	0.0289	0.01581	0.0289	0.03162	0.0289	0.01581	0.0289	0.03162	0.0289	0.01581	0.0289	0.07905	0.0289	0.11067
0.02895	0.18972	0.02895	0	0.02895	0.03162	0.02895	0.03162	0.02895	0.01581	0.02895	0.03162	0.02895	0	0.02895	0.06324	0.02895	0.11067
0.029	0.20553	0.029	0	0.029	0.04743	0.029	0.03162	0.029	0.01581	0.029	0.03162	0.029	-0.01581	0.029	0.04743	0.029	0.09486
0.02905	0.22134	0.02905	0	0.02905	0.04743	0.02905	0.03162	0.02905	0.01581	0.02905	0.03162	0.02905	-0.01581	0.02905	0.03162	0.02905	0.07905
0.0291	0.23715	0.0291	0	0.0291	0.06324	0.0291	0.03162	0.0291	0.01581	0.0291	0.03162	0.0291	-0.03162	0.0291	0.03162	0.0291	0.07905
0.02915	0.25296	0.02915	0	0.02915	0.07905	0.02915	0.01581	0.02915	0.01581	0.02915	0.03162	0.02915	-0.03162	0.02915	0.01581	0.02915	0.06324
0.0292	0.25296	0.0292	0	0.0292	0.07905	0.0292	0.01581	0.0292	0.01581	0.0292	0.03162	0.0292	-0.04743	0.0292	0.01581	0.0292	0.06324
0.02925	0.26877	0.02925	0	0.02925	0.09486	0.02925	0.01581	0.02925	0.01581	0.02925	0.03162	0.02925	-0.04743	0.02925	0.01581	0.02925	0.04743
0.0293	0.28459	0.0293	0	0.0293	0.11067	0.0293	0.01581	0.0293	0.01581	0.0293	0.03162	0.0293	-0.04743	0.0293	0.01581	0.0293	0.04743
0.02935	0.3004	0.02935	0	0.02935	0.11067	0.02935	0.01581	0.02935	0.01581	0.02935	0.03162	0.02935	-0.04743	0.02935	0	0.02935	0.04743
0.0294	0.3004	0.0294	0	0.0294	0.11067	0.0294	0.03162	0.0294	0.01581	0.0294	0.03162	0.0294	-0.04743	0.0294	0	0.0294	0.03162
0.02945	0.31621	0.02945	0	0.02945	0.12648	0.02945	0.03162	0.02945	0.01581	0.02945	0.03162	0.02945	-0.04743	0.02945	0	0.02945	0.03162
0.0295	0.31621	0.0295	0	0.0295	0.14229	0.0295	0.03162	0.0295	0.01581	0.0295	0.03162	0.0295	-0.04743	0.0295	-0.01581	0.0295	0.03162
0.02955	0.31621	0.02955	0	0.02955	0.14229	0.02955	0.03162	0.02955	0.01581	0.02955	0.03162	0.02955	-0.04743	0.02955	-0.01581	0.02955	0.03162
0.0296	0.3004	0.0296	0	0.0296	0.1581	0.0296	0.03162	0.0296	0.01581	0.0296	0.03162	0.0296	-0.04743	0.0296	-0.01581	0.0296	0.03162
0.02965	0.3004	0.02965	0	0.02965	0.17391	0.02965	0.01581	0.02965	0.01581	0.02965	0.04743	0.02965	-0.04743	0.02965	-0.03162	0.02965	0.03162
0.0297	0.28459	0.0297	0	0.0297	0.17391	0.0297	0.01581	0.0297	0.01581	0.0297	0.04743	0.0297	-0.04743	0.0297	-0.03162	0.0297	0.03162
0.02975	0.28459	0.02975	0	0.02975	0.18972	0.02975	0.01581	0.02975	0.01581	0.02975	0.03162	0.02975	-0.04743	0.02975	-0.03162	0.02975	0.03162
0.0298	0.28459	0.0298	0	0.0298	0.18972	0.0298	0.01581	0.0298	0.01581	0.0298	0.03162	0.0298	-0.04743	0.0298	-0.01581	0.0298	0.03162
0.02985	0.28459	0.02985	0	0.02985	0.20553	0.02985	0.01581	0.02985	0.01581	0.02985	0.03162	0.02985	-0.06324	0.02985	0	0.02985	0.04743
0.0299	0.3004	0.0299	-0.01581	0.0299	0.22134	0.0299	0.03162	0.0299	0.01581	0.0299	0.03162	0.0299	-0.06324	0.0299	0.01581	0.0299	0.04743
0.02995	0.3004	0.02995	0	0.02995	0.23715	0.02995	0.01581	0.02995	0.01581	0.02995	0.03162	0.02995	-0.06324	0.02995	0.03162	0.02995	0.06324
0.03	0.3004	0.03	0	0.03	0.25296	0.03	0.01581	0.03	0.01581	0.03	0.03162	0.03	-0.06324	0.03	0.03162	0.03	0.06324
0.03005	0.31621	0.03005	0	0.03005	0.26877	0.03005	0.01581	0.03005	0.01581	0.03005	0.03162	0.03005	-0.06324	0.03005	0.04743	0.03005	0.07905
0.0301	0.31621	0.0301	0	0.0301	0.28459	0.0301	0.01581	0.0301	0.01581	0.0301	0.03162	0.0301	-0.06324	0.0301	0.04743	0.0301	0.07905
0.03015	0.31621	0.03015	0	0.03015	0.28459	0.03015	0.01581	0.03015	0.03162	0.03015	0.03162	0.03015	-0.06324	0.03015	0.04743	0.03015	0.09486
0.0302	0.31621	0.0302	0	0.0302	0.3004	0.0302	0.03162	0.0302	0.03162	0.0302	0.03162	0.0302	-0.06324	0.0302	0.04743	0.0302	0.09486
0.03025	0.33202	0.03025	0	0.03025	0.31621	0.03025	0.01581	0.03025	0.03162	0.03025	0.03162	0.03025	-0.06324	0.03025	0.04743	0.03025	0.11067
0.0303	0.33202	0.0303	0	0.0303	0.33202	0.0303	0.01581	0.0303	0.01581	0.0303	0.03162	0.0303	-0.06324	0.0303	0.04743	0.0303	0.11067
0.03035	0.33202	0.03035	0	0.03035	0.34783	0.03035	0.01581	0.03035	0.01581	0.03035	0.03162	0.03035	-0.06324	0.03035	0.04743	0.03035	0.11067
0.0304	0.31621	0.0304	0	0.0304	0.34783	0.0304	0.03162	0.0304	0.01581	0.0304	0.03162	0.0304	-0.06324	0.0304	0.06324	0.0304	0.11067
0.03045	0.31621	0.03045	0	0.03045	0.37945	0.03045	0.03162	0.03045	0.01581	0.03045	0.03162	0.03045	-0.06324	0.03045	0.07905	0.03045	0.11067
0.0305	0.31621	0.0305	-0.01581	0.0305	0.39526	0.0305	0.03162	0.0305	0.01581	0.0305	0.03162	0.0305	-0.07905	0.0305	0.09486	0.0305	0.11067
0.03055	0.31621	0.03055	-0.01581	0.03055	0.42688	0.03055	0.03162	0.03055	0.01581	0.03055	0.03162	0.03055	-0.07905	0.03055	0.11067	0.03055	0.11067
0.0306	0.31621	0.0306	-0.01581	0.0306	0.4585	0.0306	0.03162	0.0306	0.01581	0.0306	0.03162	0.0306	-0.07905	0.0306	0.14229	0.0306	0.11067
0.03065	0.31621	0.03065	0	0.03065	0.50593	0.03065	0.03162	0.03065	0.01581	0.03065	0.03162	0.03065	-0.07905	0.03065	0.1581	0.03065	0.11067
0.0307	0.31621	0.0307	0	0.0307	0.55336	0.0307	0.03162	0.0307	0.01581	0.0307	0.03162	0.0307	-0.09486	0.0307	0.17391	0.0307	0.12648
0.03075	0.31621	0.03075	0	0.03075	0.58498	0.03075	0.03162	0.03075	0.01581	0.03075	0.03162	0.03075	-0.09486	0.03075	0.18972	0.03075	0.12648
0.0308	0.31621	0.0308	0	0.0308	0.56917	0.0308	0.03162	0.0308	0.01581	0.0308	0.03162	0.0308	-0.09486	0.0308	0.20553	0.0308	0.12648
0.03085	0.31621	0.03085	0	0.03085	0.53755	0.03085	0.03162	0.03085	0.01581	0.03085	0.03162	0.03085	-0.09486	0.03085	0.22134	0.03085	0.12648
0.0309	0.3004	0.0309	0	0.0309	0.49012	0.0309	0.01581	0.0309	0.01581	0.0309	0.03162	0.0309	-0.09486	0.0309	0.23715	0.0309	0.14229
0.03095	0.3004	0.03095	0	0.03095	0.41107	0.03095	0.01581	0.03095	0.01581	0.03095	0.03162	0.03095	-0.09486	0.03095	0.25296	0.03095	0.14229
0.031	0.3004	0.031	0	0.031	0.31621	0.031	0.01581	0.031	0.01581	0.031	0.03162	0.031	-0.09486	0.031	0.26877	0.031	0.14229
0.03105	0.28459	0.03105	0	0.03105	0.23715	0.03105	0.01581	0.03105	0.01581	0.03105	0.01581	0.03105	-0.09486	0.03105	0.28459	0.03105	0.14229
0.0311	0.28459	0.0311	0	0.0311	0.1581	0.0311	0.01581	0.0311	0.01581	0.0311	0.01581	0.0311	-0.11067	0.0311	0.31621	0.0311	0.14229
0.03115	0.26877	0.03115	0	0.03115	0.07905	0.03115	0.03162	0.03115	0.01581	0.03115	0.03162	0.03115	-0.12648	0.03115	0.34783	0.03115	0.14229
0.0312	0.25296	0.0312	0	0.0312	0	0.0312	0.03162	0.0312	0.01581	0.0312	0.03162	0.0312	-0.14229	0.0312	0.37945	0.0312	0.14229
0.03125	0.22134	0.03125	0	0.03125	-0.06324	0.03125	0.03162	0.03125	0.01581	0.03125	0.03162	0.03125	-0.1581	0.03125	0.41107	0.03125	0.14229
0.0313	0.20553	0.0313	0	0.0313	-0.14229	0.0313	0.03162	0.0313	0.03162	0.0313	0.03162	0.0313	-0.17391	0.0313	0.44269	0.0313	0.14229
0.03135	0.17391	0.03135	0	0.03135	-0.20553	0.03135	0.03162	0.03135	0.03162	0.03135	0.03162	0.03135	-0.18972	0.03135	0.47431	0.03135	0.1581
0.0314	0.1581	0.0314	0	0.0314	-0.23715	0.0314	0.03162	0.0314	0.03162	0.0314	0.03162	0.0314	-0.20553	0.0314	0.52174	0.0314	0.17391
0.03145	0.12648	0.03145	0	0.03145	-0.26877	0.03145	0.01581	0.03145	0.03162	0.03145	0.03162	0.03145	-0.22134	0.03145	0.55336	0.03145	0.20553
0.0315	0.09486	0.0315	0	0.0315	-0.28459	0.0315	0.01581	0.0315	0.03162	0.0315	0.03162	0.0315	-0.23715	0.0315	0.56917	0.0315	0.23715
0.03155	0.04743	0.03155	0	0.03155	-0.31621	0.03155	0.01581	0.03155	0.01581	0.03155	0.03162	0.03155	-0.25296	0.03155	0.56917	0.03155	0.26877
0.0316	0.01581	0.0316	0	0.0316	-0.34783	0.0316	0.01581	0.0316	0.01581	0.0316	0.03162	0.0316	-0.25296	0.0316	0.52174	0.0316	0.3004
0.03165	-0.01581	0.03165	0	0.03165	-0.37945	0.03165	0.01581	0.03165	0.01581	0.03165	0.03162	0.03165	-0.26877	0.03165	0.4585	0.03165	0.31621
0.0317	-0.04743	0.0317	0	0.0317	-0.42688	0.0317	0.01581	0.0317	0.01581	0.0317	0.03162	0.0317	-0.26877	0.0317	0.37945	0.0317	0.3004
0.03175	-0.09486	0.03175	0.01581	0.03175	-0.4585	0.03175	0.01581	0.03175	0.01581	0.03175	0.03162	0.03175	-0.28459	0.03175	0.26877	0.03175	0.28459
0.0318	-0.12648	0.0318	0.01581	0.0318	-0.49012	0.0318	0.03162	0.0318	0.01581	0.0318	0.03162	0.0318	-0.28459	0.0318	0.17391	0.0318	0.25296
0.03185	-0.17391	0.03185	0.01581	0.03185	-0.50593	0.03185	0.03162	0.03185	0.01581	0.03185	0.03162	0.03185	-0.28459	0.03185	0.06324	0.03185	0.22134
0.0319	-0.22134	0.0319	0.01581	0.0319	-0.50593	0.0319	0.03162	0.0319	0.01581	0.0319	0.03162	0.0319	-0.28459	0.0319	-0.03162	0.0319	0.17391
0.03195	-0.26877	0.03195	0.01581	0.03195	-0.49012	0.03195	0.03162	0.03195	0.01581	0.03195	0.03162	0.03195	-0.28459	0.03195	-0.12648	0.03195	0.12648
0.032	-0.3004	0.032	0.01581	0.032	-0.4585	0.032	0.03162	0.032	0.03162	0.032	0.03162	0.032	-0.26877	0.032	-0.20553	0.032	0.09486
0.03205	-0.34783	0.03205	0.01581	0.03205	-0.41107	0.03205	0.01581	0.03205	0.03162	0.03205	0.03162	0.03205	-0.26877	0.03205	-0.26877	0.03205	0.04743
0.0321	-0.39526	0.0321	0.01581	0.0321	-0.34783	0.0321	0.01581	0.0321	0.03162	0.0321	0.03162	0.0321	-0.25296	0.0321	-0.33202	0.0321	0.01581
0.03215	-0.42688	0.03215	0.01581	0.03215	-0.28459	0.03215	0.01581	0.03215	0.03162	0.03215	0.03162	0.03215	-0.25296	0.03215	-0.37945	0.03215	-0.03162
0.0322	-0.44269	0.0322	0.01581	0.0322	-0.23715	0.0322	0.01581	0.0322	0.01581	0.0322	0.03162	0.0322	-0.23715	0.0322	-0.42688	0.0322	-0.06324
0.03225	-0.4585	0.03225	0.01581	0.03225	-0.17391	0.03225	0.03162	0.03225	0.01581	0.03225	0.03162	0.03225	-0.20553	0.03225	-0.47431	0.03225	-0.09486
0.0323	-0.4585	0.0323	0.01581	0.0323	-0.14229	0.0323	0.03162	0.0323	0.03162	0.0323	0.03162	0.0323	-0.18972	0.0323	-0.50593	0.0323	-0.11067
0.03235	-0.47431	0.03235	0.01581	0.03235	-0.09486	0.03235	0.03162	0.03235	0.03162	0.03235	0.03162	0.03235	-0.17391	0.03235	-0.53755	0.03235	-0.12648
0.0324	-0.49012	0.0324	0.01581	0.0324	-0.06324	0.0324	0.03162	0.0324	0.03162	0.0324	0.03162	0.0324	-0.1581	0.0324	-0.58498	0.0324	-0.14229
0.03245	-0.49012	0.03245	0.01581	0.03245	-0.03162	0.03245	0.03162	0.03245	0.03162	0.03245	0.03162	0.03245	-0.12648	0.03245	-0.6166	0.03245	-0.17391
0.0325	-0.50593	0.0325	0.01581	0.0325	0	0.0325	0.03162	0.0325	0.03162	0.0325	0.03162	0.0325	-0.11067	0.0325	-0.64822	0.0325	-0.20553
0.03255	-0.50593	0.03255	0.01581	0.03255	0.01581	0.03255	0.03162	0.03255	0.01581	0.03255	0.03162	0.03255	-0.09486	0.03255	-0.67984	0.03255	-0.25296
0.0326	-0.50593	0.0326	0.01581	0.0326	0.04743	0.0326	0.03162	0.0326	0.01581	0.0326	0.03162	0.0326	-0.07905	0.0326	-0.67984	0.0326	-0.3004
0.03265	-0.50593	0.03265	0.01581	0.03265	0.06324	0.03265	0.03162	0.03265	0.03162	0.03265	0.03162	0.03265	-0.04743	0.03265	-0.66403	0.03265	-0.33202
0.0327	-0.49012	0.0327	0.01581	0.0327	0.09486	0.0327	0.01581	0.0327	0.03162	0.0327	0.03162	0.0327	-0.03162	0.0327	-0.6166	0.0327	-0.36364
0.03275	-0.47431	0.03275	0.01581	0.03275	0.11067	0.03275	0.01581	0.03275	0.03162	0.03275	0.03162	0.03275	-0.01581	0.03275	-0.56917	0.03275	-0.39526
0.0328	-0.47431	0.0328	0.01581	0.0328	0.12648	0.0328	0.01581	0.0328	0.03162	0.0328	0.03162	0.0328	-0.01581	0.0328	-0.49012	0.0328	-0.39526
0.03285	-0.4585	0.03285	0.01581	0.03285	0.14229	0.03285	0.01581	0.03285	0.03162	0.03285	0.03162	0.03285	0	0.03285	-0.41107	0.03285	-0.39526
0.0329	-0.44269	0.0329	0.01581	0.0329	0.1581	0.0329	0.01581	0.0329	0.03162	0.0329	0.03162	0.0329	0.01581	0.0329	-0.31621	0.0329	-0.37945
0.03295	-0.42688	0.03295	0.01581	0.03295	0.1581	0.03295	0.01581	0.03295	0.03162	0.03295	0.03162	0.03295	0.01581	0.03295	-0.25296	0.03295	-0.34783
0.033	-0.41107	0.033	0.01581	0.033	0.14229	0.033	0.01581	0.033	0.03162	0.033	0.03162	0.033	0.03162	0.033	-0.18972	0.033	-0.31621
0.03305	-0.39526	0.03305	0.01581	0.03305	0.12648	0.03305	0.01581	0.03305	0.03162	0.03305	0.03162	0.03305	0.06324	0.03305	-0.12648	0.03305	-0.28459
0.0331	-0.36364	0.0331	0.01581	0.0331	0.09486	0.0331	0.01581	0.0331	0.03162	0.0331	0.03162	0.0331	0.07905	0.0331	-0.07905	0.0331	-0.26877
0.03315	-0.33202	0.03315	0.01581	0.03315	0.06324	0.03315	0.01581	0.03315	0.03162	0.03315	0.03162	0.03315	0.11067	0.03315	-0.04743	0.03315	-0.23715
0.0332	-0.3004	0.0332	0.01581	0.0332	0.03162	0.0332	0.01581	0.0332	0.03162	0.0332	0.03162	0.0332	0.14229	0.0332	-0.01581	0.0332	-0.22134
0.03325	-0.25296	0.03325	0.01581	0.03325	-0.01581	0.03325	0.01581	0.03325	0.03162	0.03325	0.03162	0.03325	0.17391	0.03325	0.01581	0.03325	-0.20553
0.0333	-0.22134	0.0333	0.01581	0.0333	-0.03162	0.0333	0.01581	0.0333	0.03162	0.0333	0.03162	0.0333	0.20553	0.0333	0.04743	0.0333	-0.18972
0.03335	-0.18972	0.03335	0	0.03335	-0.06324	0.03335	0.01581	0.03335	0.03162	0.03335	0.03162	0.03335	0.23715	0.03335	0.06324	0.03335	-0.17391
0.0334	-0.14229	0.0334	0	0.0334	-0.09486	0.0334	0.01581	0.0334	0.03162	0.0334	0.03162	0.0334	0.28459	0.0334	0.07905	0.0334	-0.1581
0.03345	-0.11067	0.03345	0	0.03345	-0.09486	0.03345	0.01581	0.03345	0.03162	0.03345	0.03162	0.03345	0.34783	0.03345	0.09486	0.03345	-0.14229
0.0335	-0.06324	0.0335	0	0.0335	-0.09486	0.0335	0.01581	0.0335	0.03162	0.0335	0.03162	0.0335	0.39526	0.0335	0.09486	0.0335	-0.12648
0.03355	-0.03162	0.03355	0	0.03355	-0.09486	0.03355	0.01581	0.03355	0.03162	0.03355	0.03162	0.03355	0.44269	0.03355	0.11067	0.03355	-0.11067
0.0336	0.01581	0.0336	0	0.0336	-0.09486	0.0336	0.01581	0.0336	0.03162	0.0336	0.03162	0.0336	0.49012	0.0336	0.11067	0.0336	-0.07905
0.03365	0.04743	0.03365	0.01581	0.03365	-0.07905	0.03365	0.01581	0.03365	0.03162	0.03365	0.03162	0.03365	0.53755	0.03365	0.11067	0.03365	-0.06324
0.0337	0.07905	0.0337	0.01581	0.0337	-0.07905	0.0337	0.01581	0.0337	0.03162	0.0337	0.03162	0.0337	0.55336	0.0337	0.11067	0.0337	-0.03162
0.03375	0.11067	0.03375	0.01581	0.03375	-0.06324	0.03375	0.01581	0.03375	0.03162	0.03375	0.03162	0.03375	0.56917	0.03375	0.11067	0.03375	-0.01581
0.0338	0.12648	0.0338	0.01581	0.0338	-0.06324	0.0338	0.01581	0.0338	0.03162	0.0338	0.03162	0.0338	0.56917	0.0338	0.09486	0.0338	0
0.03385	0.1581	0.03385	0.01581	0.03385	-0.06324	0.03385	0.01581	0.03385	0.03162	0.03385	0.03162	0.03385	0.56917	0.03385	0.07905	0.03385	0.01581
0.0339	0.18972	0.0339	0.01581	0.0339	-0.06324	0.0339	0.01581	0.0339	0.03162	0.0339	0.03162	0.0339	0.56917	0.0339	0.06324	0.0339	0.01581
0.03395	0.20553	0.03395	0.01581	0.03395	-0.06324	0.03395	0.01581	0.03395	0.03162	0.03395	0.03162	0.03395	0.55336	0.03395	0.04743	0.03395	0.01581
0.034	0.23715	0.034	0.01581	0.034	-0.04743	0.034	0.01581	0.034	0.03162	0.034	0.03162	0.034	0.53755	0.034	0.03162	0.034	0.01581
0.03405	0.26877	0.03405	0	0.03405	-0.04743	0.03405	0.01581	0.03405	0.03162	0.03405	0.03162	0.03405	0.50593	0.03405	0.01581	0.03405	0
0.0341	0.28459	0.0341	0	0.0341	-0.03162	0.0341	0.01581	0.0341	0.03162	0.0341	0.03162	0.0341	0.47431	0.0341	0.01581	0.0341	0
0.03415	0.31621	0.03415	0	0.03415	-0.03162	0.03415	0.01581	0.03415	0.03162	0.03415	0.03162	0.03415	0.42688	0.03415	0.01581	0.03415	0
0.0342	0.33202	0.0342	0	0.0342	-0.01581	0.0342	0.01581	0.0342	0.03162	0.0342	0.03162	0.0342	0.37945	0.0342	0.01581	0.0342	0
0.03425	0.34783	0.03425	0	0.03425	0	0.03425	0.01581	0.03425	0.03162	0.03425	0.03162	0.03425	0.33202	0.03425	0.03162	0.03425	0
0.0343	0.36364	0.0343	0	0.0343	0.01581	0.0343	0.01581	0.0343	0.03162	0.0343	0.03162	0.0343	0.28459	0.0343	0.03162	0.0343	0
0.03435	0.36364	0.03435	0	0.03435	0.03162	0.03435	0.01581	0.03435	0.03162	0.03435	0.03162	0.03435	0.22134	0.03435	0.04743	0.03435	0
0.0344	0.37945	0.0344	0	0.0344	0.03162	0.0344	0.01581	0.0344	0.03162	0.0344	0.03162	0.0344	0.17391	0.0344	0.06324	0.0344	0
0.03445	0.39526	0.03445	0	0.03445	0.04743	0.03445	0.01581	0.03445	0.03162	0.03445	0.03162	0.03445	0.11067	0.03445	0.07905	0.03445	0.01581
0.0345	0.41107	0.0345	0	0.0345	0.04743	0.0345	0.01581	0.0345	0.03162	0.0345	0.03162	0.0345	0.03162	0.0345	0.07905	0.0345	0.01581
0.03455	0.41107	0.03455	0	0.03455	0.04743	0.03455	0.01581	0.03455	0.03162	0.03455	0.03162	0.03455	-0.03162	0.03455	0.09486	0.03455	0.03162
0.0346	0.41107	0.0346	0	0.0346	0.04743	0.0346	0.01581	0.0346	0.03162	0.0346	0.03162	0.0346	-0.09486	0.0346	0.11067	0.0346	0.03162
0.03465	0.41107	0.03465	0	0.03465	0.04743	0.03465	0.01581	0.03465	0.01581	0.03465	0.03162	0.03465	-0.14229	0.03465	0.11067	0.03465	0.04743
0.0347	0.39526	0.0347	0.01581	0.0347	0.06324	0.0347	0.01581	0.0347	0.01581	0.0347	0.03162	0.0347	-0.17391	0.0347	0.11067	0.0347	0.04743
0.03475	0.39526	0.03475	0.01581	0.03475	0.06324	0.03475	0.01581	0.03475	0.03162	0.03475	0.03162	0.03475	-0.18972	0.03475	0.12648	0.03475	0.04743
0.0348	0.37945	0.0348	0.01581	0.0348	0.06324	0.0348	0.01581	0.0348	0.03162	0.0348	0.03162	0.0348	-0.18972	0.0348	0.12648	0.0348	0.06324
0.03485	0.36364	0.03485	0.01581	0.03485	0.06324	0.03485	0.01581	0.03485	0.03162	0.03485	0.03162	0.03485	-0.18972	0.03485	0.14229	0.03485	0.06324
0.0349	0.34783	0.0349	0.01581	0.0349	0.06324	0.0349	0.01581	0.0349	0.01581	0.0349	0.03162	0.0349	-0.17391	0.0349	0.1581	0.0349	0.06324
0.03495	0.34783	0.03495	0.01581	0.03495	0.07905	0.03495	0.01581	0.03495	0.01581	0.03495	0.03162	0.03495	-0.17391	0.03495	0.17391	0.03495	0.06324
0.035	0.33202	0.035	0.01581	0.035	0.09486	0.035	0.01581	0.035	0.01581	0.035	0.03162	0.035	-0.14229	0.035	0.18972	0.035	0.06324
0.03505	0.33202	0.03505	0.01581	0.03505	0.11067	0.03505	0.01581	0.03505	0.01581	0.03505	0.03162	0.03505	-0.12648	0.03505	0.18972	0.03505	0.07905
0.0351	0.33202	0.0351	0.01581	0.0351	0.12648	0.0351	0.01581	0.0351	0.01581	0.0351	0.03162	0.0351	-0.11067	0.0351	0.20553	0.0351	0.07905
0.03515	0.33202	0.03515	0.01581	0.03515	0.14229	0.03515	0.01581	0.03515	0.01581	0.03515	0.03162	0.03515	-0.09486	0.03515	0.18972	0.03515	0.09486
0.0352	0.33202	0.0352	0.01581	0.0352	0.1581	0.0352	0.01581	0.0352	0.01581	0.0352	0.03162	0.0352	-0.06324	0.0352	0.18972	0.0352	0.11067
0.03525	0.33202	0.03525	0.01581	0.03525	0.1581	0.03525	0.01581	0.03525	0.01581	0.03525	0.03162	0.03525	-0.03162	0.03525	0.17391	0.03525	0.11067
0.0353	0.33202	0.0353	0.01581	0.0353	0.17391	0.0353	0.01581	0.0353	0.01581	0.0353	0.03162	0.0353	-0.01581	0.0353	0.1581	0.0353	0.11067
0.03535	0.34783	0.03535	0.01581	0.03535	0.18972	0.03535	0.01581	0.03535	0.01581	0.03535	0.03162	0.03535	0.01581	0.03535	0.12648	0.03535	0.12648
0.0354	0.34783	0.0354	0.01581	0.0354	0.18972	0.0354	0.01581	0.0354	0.01581	0.0354	0.03162	0.0354	0.04743	0.0354	0.09486	0.0354	0.12648
0.03545	0.34783	0.03545	0.01581	0.03545	0.20553	0.03545	0.01581	0.03545	0.01581	0.03545	0.03162	0.03545	0.07905	0.03545	0.07905	0.03545	0.12648
0.0355	0.36364	0.0355	0.01581	0.0355	0.23715	0.0355	0.01581	0.0355	0.01581	0.0355	0.03162	0.0355	0.11067	0.0355	0.04743	0.0355	0.12648
0.03555	0.36364	0.03555	0.01581	0.03555	0.25296	0.03555	0.01581	0.03555	0.01581	0.03555	0.03162	0.03555	0.14229	0.03555	0.03162	0.03555	0.11067
0.0356	0.36364	0.0356	0.01581	0.0356	0.28459	0.0356	0.01581	0.0356	0.01581	0.0356	0.03162	0.0356	0.1581	0.0356	0.01581	0.0356	0.11067
0.03565	0.36364	0.03565	0.01581	0.03565	0.31621	0.03565	0.01581	0.03565	0.01581	0.03565	0.03162	0.03565	0.17391	0.03565	0	0.03565	0.09486
0.0357	0.36364	0.0357	0.01581	0.0357	0.33202	0.0357	0.01581	0.0357	0.01581	0.0357	0.03162	0.0357	0.18972	0.0357	-0.01581	0.0357	0.09486
0.03575	0.36364	0.03575	0.01581	0.03575	0.34783	0.03575	0.01581	0.03575	0.01581	0.03575	0.03162	0.03575	0.18972	0.03575	-0.01581	0.03575	0.07905
0.0358	0.36364	0.0358	0.01581	0.0358	0.37945	0.0358	0.01581	0.0358	0.03162	0.0358	0.03162	0.0358	0.18972	0.0358	-0.03162	0.0358	0.07905
0.03585	0.34783	0.03585	0.01581	0.03585	0.39526	0.03585	0.01581	0.03585	0.03162	0.03585	0.03162	0.03585	0.18972	0.03585	-0.03162	0.03585	0.07905
0.0359	0.34783	0.0359	0.01581	0.0359	0.41107	0.0359	0.01581	0.0359	0.01581	0.0359	0.01581	0.0359	0.17391	0.0359	-0.03162	0.0359	0.07905
0.03595	0.34783	0.03595	0.01581	0.03595	0.44269	0.03595	0.01581	0.03595	0.01581	0.03595	0.03162	0.03595	0.17391	0.03595	-0.03162	0.03595	0.07905
0.036	0.34783	0.036	0.01581	0.036	0.49012	0.036	0.01581	0.036	0.01581	0.036	0.03162	0.036	0.1581	0.036	-0.03162	0.036	0.07905
0.03605	0.34783	0.03605	0.01581	0.03605	0.53755	0.03605	0.01581	0.03605	0.01581	0.03605	0.03162	0.03605	0.1581	0.03605	-0.03162	0.03605	0.07905
0.0361	0.34783	0.0361	0.01581	0.0361	0.60079	0.0361	0.01581	0.0361	0.01581	0.0361	0.03162	0.0361	0.12648	0.0361	-0.04743	0.0361	0.07905
0.03615	0.34783	0.03615	0.01581	0.03615	0.63241	0.03615	0.01581	0.03615	0.01581	0.03615	0.01581	0.03615	0.11067	0.03615	-0.04743	0.03615	0.06324
0.0362	0.33202	0.0362	0.01581	0.0362	0.6166	0.0362	0.01581	0.0362	0.01581	0.0362	0.01581	0.0362	0.07905	0.0362	-0.04743	0.0362	0.04743
0.03625	0.31621	0.03625	0.01581	0.03625	0.58498	0.03625	0.01581	0.03625	0.01581	0.03625	0.01581	0.03625	0.06324	0.03625	-0.04743	0.03625	0.04743
0.0363	0.3004	0.0363	0	0.0363	0.52174	0.0363	0.01581	0.0363	0.01581	0.0363	0.01581	0.0363	0.03162	0.0363	-0.04743	0.0363	0.03162
0.03635	0.26877	0.03635	0	0.03635	0.42688	0.03635	0.01581	0.03635	0.01581	0.03635	0.01581	0.03635	0.01581	0.03635	-0.03162	0.03635	0.03162
0.0364	0.23715	0.0364	0	0.0364	0.33202	0.0364	0.01581	0.0364	0.01581	0.0364	0.01581	0.0364	0	0.0364	-0.03162	0.0364	0.01581
0.03645	0.20553	0.03645	0	0.03645	0.23715	0.03645	0.01581	0.03645	0.01581	0.03645	0.01581	0.03645	-0.01581	0.03645	-0.01581	0.03645	0.01581
0.0365	0.17391	0.0365	0	0.0365	0.1581	0.0365	0.01581	0.0365	0.01581	0.0365	0.01581	0.0365	-0.01581	0.0365	0	0.0365	0.01581
0.03655	0.14229	0.03655	0	0.03655	0.07905	0.03655	0.01581	0.03655	0.01581	0.03655	0.01581	0.03655	-0.03162	0.03655	0.01581	0.03655	0.01581
0.0366	0.11067	0.0366	0	0.0366	-0.01581	0.0366	0.01581	0.0366	0.01581	0.0366	0.01581	0.0366	-0.04743	0.0366	0.03162	0.0366	0.01581
0.03665	0.06324	0.03665	0	0.03665	-0.09486	0.03665	0.01581	0.03665	0.01581	0.03665	0.01581	0.03665	-0.06324	0.03665	0.03162	0.03665	0.01581
0.0367	0.01581	0.0367	0	0.0367	-0.1581	0.0367	0.01581	0.0367	0.01581	0.0367	0.01581	0.0367	-0.06324	0.0367	0.04743	0.0367	0.03162
0.03675	-0.03162	0.03675	0	0.03675	-0.22134	0.03675	0.01581	0.03675	0.01581	0.03675	0.01581	0.03675	-0.07905	0.03675	0.04743	0.03675	0.03162
0.0368	-0.09486	0.0368	0	0.0368	-0.26877	0.0368	0.01581	0.0368	0.01581	0.0368	0.01581	0.0368	-0.07905	0.0368	0.04743	0.0368	0.03162
0.03685	-0.1581	0.03685	0	0.03685	-0.3004	0.03685	0.01581	0.03685	0.01581	0.03685	0.01581	0.03685	-0.07905	0.03685	0.04743	0.03685	0.03162
0.0369	-0.22134	0.0369	0	0.0369	-0.31621	0.0369	0.01581	0.0369	0.01581	0.0369	0.01581	0.0369	-0.07905	0.0369	0.04743	0.0369	0.03162
0.03695	-0.26877	0.03695	0.01581	0.03695	-0.33202	0.03695	0.01581	0.03695	0.01581	0.03695	0.01581	0.03695	-0.06324	0.03695	0.06324	0.03695	0.03162
0.037	-0.33202	0.037	0.01581	0.037	-0.34783	0.037	0.01581	0.037	0.01581	0.037	0.01581	0.037	-0.06324	0.037	0.06324	0.037	0.03162
0.03705	-0.37945	0.03705	0.01581	0.03705	-0.37945	0.03705	0.03162	0.03705	0.01581	0.03705	0.01581	0.03705	-0.06324	0.03705	0.07905	0.03705	0.03162
0.0371	-0.42688	0.0371	0.01581	0.0371	-0.42688	0.0371	0.03162	0.0371	0.01581	0.0371	0.01581	0.0371	-0.04743	0.0371	0.11067	0.0371	0.03162
0.03715	-0.49012	0.03715	0.01581	0.03715	-0.47431	0.03715	0.03162	0.03715	0.01581	0.03715	0.01581	0.03715	-0.04743	0.03715	0.12648	0.03715	0.03162
0.0372	-0.52174	0.0372	0.01581	0.0372	-0.50593	0.0372	0.03162	0.0372	0.01581	0.0372	0.01581	0.0372	-0.03162	0.0372	0.1581	0.0372	0.03162
0.03725	-0.56917	0.03725	0.01581	0.03725	-0.52174	0.03725	0.03162	0.03725	0.01581	0.03725	0.01581	0.03725	-0.03162	0.03725	0.17391	0.03725	0.03162
0.0373	-0.58498	0.0373	0.01581	0.0373	-0.52174	0.0373	0.03162	0.0373	0.01581	0.0373	0.01581	0.0373	-0.03162	0.0373	0.18972	0.0373	0.04743
0.03735	-0.6166	0.03735	0.01581	0.03735	-0.49012	0.03735	0.03162	0.03735	0.01581	0.03735	0.01581	0.03735	-0.03162	0.03735	0.22134	0.03735	0.04743
0.0374	-0.6166	0.0374	0.01581	0.0374	-0.4585	0.0374	0.03162	0.0374	0.01581	0.0374	0.01581	0.0374	-0.03162	0.0374	0.23715	0.0374	0.06324
0.03745	-0.6166	0.03745	0.01581	0.03745	-0.41107	0.03745	0.03162	0.03745	0.01581	0.03745	0.01581	0.03745	-0.03162	0.03745	0.25296	0.03745	0.07905
0.0375	-0.6166	0.0375	0.01581	0.0375	-0.34783	0.0375	0.03162	0.0375	0.01581	0.0375	0.01581	0.0375	-0.03162	0.0375	0.26877	0.0375	0.07905
0.03755	-0.60079	0.03755	0.01581	0.03755	-0.26877	0.03755	0.03162	0.03755	0.01581	0.03755	0	0.03755	-0.03162	0.03755	0.3004	0.03755	0.09486
0.0376	-0.60079	0.0376	0.01581	0.0376	-0.22134	0.0376	0.03162	0.0376	0.01581	0.0376	0.01581	0.0376	-0.03162	0.0376	0.31621	0.0376	0.09486
0.03765	-0.60079	0.03765	0.01581	0.03765	-0.17391	0.03765	0.03162	0.03765	0.01581	0.03765	0.01581	0.03765	-0.03162	0.03765	0.34783	0.03765	0.09486
0.0377	-0.60079	0.0377	0.01581	0.0377	-0.11067	0.0377	0.03162	0.0377	0.01581	0.0377	0.01581	0.0377	-0.03162	0.0377	0.36364	0.0377	0.09486
0.03775	-0.58498	0.03775	0.01581	0.03775	-0.06324	0.03775	0.03162	0.03775	0.01581	0.03775	0.01581	0.03775	-0.03162	0.03775	0.41107	0.03775	0.09486
0.0378	-0.58498	0.0378	0.01581	0.0378	-0.01581	0.0378	0.03162	0.0378	0.01581	0.0378	0.01581	0.0378	-0.03162	0.0378	0.44269	0.0378	0.09486
0.03785	-0.58498	0.03785	0.01581	0.03785	0.01581	0.03785	0.03162	0.03785	0.01581	0.03785	0.01581	0.03785	-0.03162	0.03785	0.47431	0.03785	0.11067
0.0379	-0.56917	0.0379	0.01581	0.0379	0.04743	0.0379	0.03162	0.0379	0.01581	0.0379	0.01581	0.0379	-0.04743	0.0379	0.52174	0.0379	0.11067
0.03795	-0.55336	0.03795	0.01581	0.03795	0.07905	0.03795	0.03162	0.03795	0.01581	0.03795	0.01581	0.03795	-0.04743	0.03795	0.55336	0.03795	0.11067
0.038	-0.52174	0.038	0.03162	0.038	0.09486	0.038	0.03162	0.038	0.01581	0.038	0.01581	0.038	-0.04743	0.038	0.60079	0.038	0.11067
0.03805	-0.50593	0.03805	0.03162	0.03805	0.11067	0.03805	0.03162	0.03805	0.01581	0.03805	0.01581	0.03805	-0.06324	0.03805	0.6166	0.03805	0.12648
0.0381	-0.47431	0.0381	0.03162	0.0381	0.12648	0.0381	0.03162	0.0381	0.01581	0.0381	0.01581	0.0381	-0.06324	0.0381	0.6166	0.0381	0.14229
0.03815	-0.42688	0.03815	0.03162	0.03815	0.14229	0.03815	0.03162	0.03815	0.01581	0.03815	0.01581	0.03815	-0.07905	0.03815	0.56917	0.03815	0.1581
0.0382	-0.37945	0.0382	0.03162	0.0382	0.1581	0.0382	0.03162	0.0382	0.01581	0.0382	0.01581	0.0382	-0.07905	0.0382	0.50593	0.0382	0.1581
0.03825	-0.33202	0.03825	0.03162	0.03825	0.1581	0.03825	0.03162	0.03825	0.01581	0.03825	0.01581	0.03825	-0.09486	0.03825	0.41107	0.03825	0.17391
0.0383	-0.28459	0.0383	0.03162	0.0383	0.1581	0.0383	0.03162	0.0383	0.01581	0.0383	0	0.0383	-0.09486	0.0383	0.28459	0.0383	0.18972
0.03835	-0.22134	0.03835	0.03162	0.03835	0.14229	0.03835	0.03162	0.03835	0.01581	0.03835	0	0.03835	-0.09486	0.03835	0.17391	0.03835	0.20553
0.0384	-0.17391	0.0384	0.03162	0.0384	0.12648	0.0384	0.03162	0.0384	0.01581	0.0384	0	0.0384	-0.09486	0.0384	0.06324	0.0384	0.22134
0.03845	-0.11067	0.03845	0.03162	0.03845	0.09486	0.03845	0.03162	0.03845	0.01581	0.03845	0.01581	0.03845	-0.09486	0.03845	-0.03162	0.03845	0.23715
0.0385	-0.06324	0.0385	0.03162	0.0385	0.04743	0.0385	0.01581	0.0385	0.01581	0.0385	0.01581	0.0385	-0.09486	0.0385	-0.12648	0.0385	0.26877
0.03855	-0.01581	0.03855	0.03162	0.03855	0	0.03855	0.01581	0.03855	0.01581	0.03855	0.01581	0.03855	-0.09486	0.03855	-0.20553	0.03855	0.3004
0.0386	0.03162	0.0386	0.03162	0.0386	-0.03162	0.0386	0.01581	0.0386	0.01581	0.0386	0.01581	0.0386	-0.11067	0.0386	-0.26877	0.0386	0.31621
0.03865	0.07905	0.03865	0.03162	0.03865	-0.06324	0.03865	0.01581	0.03865	0.01581	0.03865	0.01581	0.03865	-0.11067	0.03865	-0.34783	0.03865	0.33202
0.0387	0.12648	0.0387	0.03162	0.0387	-0.09486	0.0387	0.01581	0.0387	0.03162	0.0387	0.01581	0.0387	-0.12648	0.0387	-0.41107	0.0387	0.33202
0.03875	0.1581	0.03875	0.03162	0.03875	-0.12648	0.03875	0.01581	0.03875	0.03162	0.03875	0.01581	0.03875	-0.14229	0.03875	-0.4585	0.03875	0.31621
0.0388	0.18972	0.0388	0.03162	0.0388	-0.14229	0.0388	0.01581	0.0388	0.03162	0.0388	0.01581	0.0388	-0.1581	0.0388	-0.49012	0.0388	0.28459
0.03885	0.20553	0.03885	0.03162	0.03885	-0.14229	0.03885	0.01581	0.03885	0.03162	0.03885	0.01581	0.03885	-0.17391	0.03885	-0.52174	0.03885	0.25296
0.0389	0.22134	0.0389	0.03162	0.0389	-0.14229	0.0389	0.01581	0.0389	0.03162	0.0389	0.01581	0.0389	-0.18972	0.0389	-0.56917	0.0389	0.20553
0.03895	0.25296	0.03895	0.03162	0.03895	-0.12648	0.03895	0.01581	0.03895	0.03162	0.03895	0.01581	0.03895	-0.20553	0.03895	-0.60079	0.03895	0.1581
0.039	0.26877	0.039	0.03162	0.039	-0.11067	0.039	0.01581	0.039	0.03162	0.039	0.01581	0.039	-0.22134	0.039	-0.64822	0.039	0.12648
0.03905	0.3004	0.03905	0.03162	0.03905	-0.09486	0.03905	0.01581	0.03905	0.03162	0.03905	0.01581	0.03905	-0.23715	0.03905	-0.67984	0.03905	0.09486
0.0391	0.34783	0.0391	0.03162	0.0391	-0.07905	0.0391	0.01581	0.0391	0.03162	0.0391	0.01581	0.0391	-0.23715	0.0391	-0.71146	0.0391	0.04743
0.03915	0.37945	0.03915	0.03162	0.03915	-0.06324	0.03915	0.01581	0.03915	0.03162	0.03915	0.01581	0.03915	-0.25296	0.03915	-0.71146	0.03915	0
0.0392	0.41107	0.0392	0.04743	0.0392	-0.04743	0.0392	0.01581	0.0392	0.03162	0.0392	0.01581	0.0392	-0.26877	0.0392	-0.69565	0.0392	-0.03162
0.03925	0.42688	0.03925	0.04743	0.03925	-0.04743	0.03925	0.01581	0.03925	0.03162	0.03925	0.01581	0.03925	-0.26877	0.03925	-0.64822	0.03925	-0.07905
0.0393	0.44269	0.0393	0.04743	0.0393	-0.03162	0.0393	0.01581	0.0393	0.03162	0.0393	0.01581	0.0393	-0.26877	0.0393	-0.58498	0.0393	-0.12648
0.03935	0.4585	0.03935	0.04743	0.03935	-0.03162	0.03935	0.01581	0.03935	0.03162	0.03935	0.01581	0.03935	-0.26877	0.03935	-0.50593	0.03935	-0.1581
0.0394	0.4585	0.0394	0.04743	0.0394	-0.03162	0.0394	0.01581	0.0394	0.03162	0.0394	0.03162	0.0394	-0.26877	0.0394	-0.42688	0.0394	-0.18972
0.03945	0.4585	0.03945	0.03162	0.03945	-0.01581	0.03945	0.01581	0.03945	0.03162	0.03945	0.03162	0.03945	-0.26877	0.03945	-0.33202	0.03945	-0.22134
0.0395	0.4585	0.0395	0.03162	0.0395	-0.01581	0.0395	0.01581	0.0395	0.03162	0.0395	0.01581	0.0395	-0.26877	0.0395	-0.25296	0.0395	-0.25296
0.03955	0.44269	0.03955	0.03162	0.03955	0.01581	0.03955	0.01581	0.03955	0.01581	0.03955	0.01581	0.03955	-0.25296	0.03955	-0.17391	0.03955	-0.28459
0.0396	0.44269	0.0396	0.03162	0.0396	0.03162	0.0396	0.01581	0.0396	0.01581	0.0396	0.01581	0.0396	-0.25296	0.0396	-0.11067	0.0396	-0.33202
0.03965	0.42688	0.03965	0.04743	0.03965	0.04743	0.03965	0.01581	0.03965	0.01581	0.03965	0.01581	0.03965	-0.23715	0.03965	-0.04743	0.03965	-0.36364
0.0397	0.42688	0.0397	0.04743	0.0397	0.04743	0.0397	0.01581	0.0397	0.03162	0.0397	0.01581	0.0397	-0.22134	0.0397	0	0.0397	-0.39526
0.03975	0.41107	0.03975	0.04743	0.03975	0.06324	0.03975	0.01581	0.03975	0.03162	0.03975	0.01581	0.03975	-0.20553	0.03975	0.03162	0.03975	-0.41107
0.0398	0.39526	0.0398	0.04743	0.0398	0.06324	0.0398	0.01581	0.0398	0.03162	0.0398	0.01581	0.0398	-0.18972	0.0398	0.06324	0.0398	-0.41107
0.03985	0.36364	0.03985	0.04743	0.03985	0.04743	0.03985	0.01581	0.03985	0.01581	0.03985	0.01581	0.03985	-0.1581	0.03985	0.07905	0.03985	-0.41107
0.0399	0.34783	0.0399	0.04743	0.0399	0.04743	0.0399	0.01581	0.0399	0.01581	0.0399	0.01581	0.0399	-0.14229	0.0399	0.09486	0.0399	-0.39526
0.03995	0.33202	0.03995	0.04743	0.03995	0.04743	0.03995	0.01581	0.03995	0.01581	0.03995	0.01581	0.03995	-0.11067	0.03995	0.11067	0.03995	-0.36364
0.04	0.31621	0.04	0.04743	0.04	0.03162	0.04	0.03162	0.04	0.01581	0.04	0.01581	0.04	-0.09486	0.04	0.11067	0.04	-0.33202
0.04005	0.31621	0.04005	0.04743	0.04005	0.03162	0.04005	0.03162	0.04005	0.01581	0.04005	0.01581	0.04005	-0.07905	0.04005	0.12648	0.04005	-0.31621
0.0401	0.31621	0.0401	0.04743	0.0401	0.03162	0.0401	0.01581	0.0401	0.01581	0.0401	0.01581	0.0401	-0.04743	0.0401	0.12648	0.0401	-0.28459
0.04015	0.31621	0.04015	0.04743	0.04015	0.01581	0.04015	0.01581	0.04015	0.01581	0.04015	0.01581	0.04015	-0.03162	0.04015	0.12648	0.04015	-0.26877
0.0402	0.31621	0.0402	0.04743	0.0402	0.01581	0.0402	0.01581	0.0402	0.01581	0.0402	0.01581	0.0402	-0.01581	0.0402	0.12648	0.0402	-0.23715
0.04025	0.31621	0.04025	0.04743	0.04025	0.01581	0.04025	0.01581	0.04025	0.01581	0.04025	0.01581	0.04025	-0.01581	0.04025	0.12648	0.04025	-0.20553
0.0403	0.31621	0.0403	0.04743	0.0403	0.01581	0.0403	0.01581	0.0403	0.01581	0.0403	0.01581	0.0403	0	0.0403	0.12648	0.0403	-0.18972
0.04035	0.33202	0.04035	0.04743	0.04035	0.01581	0.04035	0.01581	0.04035	0.01581	0.04035	0.01581	0.04035	0.01581	0.04035	0.11067	0.04035	-0.17391
0.0404	0.33202	0.0404	0.04743	0.0404	0.03162	0.0404	0.01581	0.0404	0.01581	0.0404	0.01581	0.0404	0.03162	0.0404	0.09486	0.0404	-0.14229
0.04045	0.34783	0.04045	0.04743	0.04045	0.04743	0.04045	0.01581	0.04045	0.01581	0.04045	0.01581	0.04045	0.04743	0.04045	0.06324	0.04045	-0.11067
0.0405	0.36364	0.0405	0.04743	0.0405	0.06324	0.0405	0.01581	0.0405	0.01581	0.0405	0.01581	0.0405	0.06324	0.0405	0.04743	0.0405	-0.09486
0.04055	0.36364	0.04055	0.04743	0.04055	0.07905	0.04055	0.01581	0.04055	0.01581	0.04055	0.03162	0.04055	0.09486	0.04055	0.03162	0.04055	-0.07905
0.0406	0.36364	0.0406	0.04743	0.0406	0.09486	0.0406	0.01581	0.0406	0.01581	0.0406	0.03162	0.0406	0.11067	0.0406	0.01581	0.0406	-0.04743
0.04065	0.36364	0.04065	0.04743	0.04065	0.11067	0.04065	0.01581	0.04065	0.01581	0.04065	0.03162	0.04065	0.14229	0.04065	0	0.04065	-0.03162
0.0407	0.37945	0.0407	0.04743	0.0407	0.11067	0.0407	0.01581	0.0407	0.01581	0.0407	0.03162	0.0407	0.17391	0.0407	0.01581	0.0407	-0.01581
0.04075	0.37945	0.04075	0.04743	0.04075	0.12648	0.04075	0.01581	0.04075	0.01581	0.04075	0.03162	0.04075	0.22134	0.04075	0.01581	0.04075	0
0.0408	0.37945	0.0408	0.03162	0.0408	0.14229	0.0408	0.01581	0.0408	0.01581	0.0408	0.01581	0.0408	0.26877	0.0408	0.03162	0.0408	0.01581
0.04085	0.37945	0.04085	0.03162	0.04085	0.1581	0.04085	0.01581	0.04085	0.01581	0.04085	0.01581	0.04085	0.33202	0.04085	0.03162	0.04085	0.03162
0.0409	0.37945	0.0409	0.03162	0.0409	0.17391	0.0409	0.01581	0.0409	0.01581	0.0409	0.01581	0.0409	0.37945	0.0409	0.04743	0.0409	0.03162
0.04095	0.37945	0.04095	0.03162	0.04095	0.20553	0.04095	0.01581	0.04095	0.03162	0.04095	0.01581	0.04095	0.42688	0.04095	0.06324	0.04095	0.04743
0.041	0.37945	0.041	0.03162	0.041	0.22134	0.041	0.01581	0.041	0.01581	0.041	0.01581	0.041	0.47431	0.041	0.07905	0.041	0.03162
0.04105	0.37945	0.04105	0.01581	0.04105	0.25296	0.04105	0.01581	0.04105	0.01581	0.04105	0.03162	0.04105	0.52174	0.04105	0.09486	0.04105	0.03162
0.0411	0.37945	0.0411	0.01581	0.0411	0.28459	0.0411	0.01581	0.0411	0.01581	0.0411	0.03162	0.0411	0.55336	0.0411	0.11067	0.0411	0.03162
0.04115	0.37945	0.04115	0.01581	0.04115	0.3004	0.04115	0.01581	0.04115	0.01581	0.04115	0.03162	0.04115	0.58498	0.04115	0.11067	0.04115	0.01581
0.0412	0.36364	0.0412	0.01581	0.0412	0.33202	0.0412	0.01581	0.0412	0.01581	0.0412	0.03162	0.0412	0.58498	0.0412	0.12648	0.0412	0.01581
0.04125	0.34783	0.04125	0.01581	0.04125	0.34783	0.04125	0.01581	0.04125	0.01581	0.04125	0.03162	0.04125	0.58498	0.04125	0.12648	0.04125	0.01581
0.0413	0.33202	0.0413	0.01581	0.0413	0.36364	0.0413	0.01581	0.0413	0.01581	0.0413	0.03162	0.0413	0.58498	0.0413	0.14229	0.0413	0.03162
0.04135	0.3004	0.04135	0.01581	0.04135	0.39526	0.04135	0.01581	0.04135	0.01581	0.04135	0.03162	0.04135	0.58498	0.04135	0.1581	0.04135	0.03162
0.0414	0.26877	0.0414	0	0.0414	0.41107	0.0414	0.01581	0.0414	0.01581	0.0414	0.03162	0.0414	0.56917	0.0414	0.17391	0.0414	0.03162
0.04145	0.23715	0.04145	0	0.04145	0.4585	0.04145	0.01581	0.04145	0.01581	0.04145	0.03162	0.04145	0.53755	0.04145	0.18972	0.04145	0.03162
0.0415	0.20553	0.0415	0	0.0415	0.50593	0.0415	0.01581	0.0415	0.01581	0.0415	0.03162	0.0415	0.50593	0.0415	0.20553	0.0415	0.03162
0.04155	0.1581	0.04155	0	0.04155	0.55336	0.04155	0.01581	0.04155	0.01581	0.04155	0.03162	0.04155	0.4585	0.04155	0.20553	0.04155	0.03162
0.0416	0.12648	0.0416	0	0.0416	0.58498	0.0416	0.01581	0.0416	0.01581	0.0416	0.03162	0.0416	0.42688	0.0416	0.22134	0.0416	0.03162
0.04165	0.06324	0.04165	-0.01581	0.04165	0.58498	0.04165	0.01581	0.04165	0.01581	0.04165	0.03162	0.04165	0.36364	0.04165	0.22134	0.04165	0.04743
0.0417	0	0.0417	-0.01581	0.0417	0.56917	0.0417	0.01581	0.0417	0.01581	0.0417	0.01581	0.0417	0.31621	0.0417	0.20553	0.0417	0.04743
0.04175	-0.06324	0.04175	-0.01581	0.04175	0.50593	0.04175	0.01581	0.04175	0.01581	0.04175	0.01581	0.04175	0.25296	0.04175	0.20553	0.04175	0.04743
0.0418	-0.14229	0.0418	-0.01581	0.0418	0.42688	0.0418	0.01581	0.0418	0.01581	0.0418	0.01581	0.0418	0.18972	0.0418	0.18972	0.0418	0.04743
0.04185	-0.20553	0.04185	-0.01581	0.04185	0.34783	0.04185	0.01581	0.04185	0.01581	0.04185	0.01581	0.04185	0.11067	0.04185	0.17391	0.04185	0.06324
0.0419	-0.28459	0.0419	-0.03162	0.0419	0.25296	0.0419	0.01581	0.0419	0.01581	0.0419	0.01581	0.0419	0.03162	0.0419	0.14229	0.0419	0.06324
0.04195	-0.34783	0.04195	-0.03162	0.04195	0.17391	0.04195	0.01581	0.04195	0.01581	0.04195	0.01581	0.04195	-0.03162	0.04195	0.11067	0.04195	0.06324
0.042	-0.41107	0.042	-0.03162	0.042	0.09486	0.042	0.01581	0.042	0.01581	0.042	0.01581	0.042	-0.09486	0.042	0.09486	0.042	0.07905
0.04205	-0.47431	0.04205	-0.03162	0.04205	0	0.04205	0.01581	0.04205	0.01581	0.04205	0.01581	0.04205	-0.1581	0.04205	0.06324	0.04205	0.07905
0.0421	-0.53755	0.0421	-0.03162	0.0421	-0.07905	0.0421	0.01581	0.0421	0.01581	0.0421	0.01581	0.0421	-0.18972	0.0421	0.03162	0.0421	0.09486
0.04215	-0.58498	0.04215	-0.03162	0.04215	-0.14229	0.04215	0.01581	0.04215	0.01581	0.04215	0.01581	0.04215	-0.22134	0.04215	0.01581	0.04215	0.09486
0.0422	-0.6166	0.0422	-0.03162	0.0422	-0.20553	0.0422	0.03162	0.0422	0.01581	0.0422	0.01581	0.0422	-0.23715	0.0422	0	0.0422	0.11067
0.04225	-0.66403	0.04225	-0.03162	0.04225	-0.25296	0.04225	0.03162	0.04225	0.01581	0.04225	0.01581	0.04225	-0.23715	0.04225	-0.01581	0.04225	0.11067
0.0423	-0.67984	0.0423	-0.03162	0.0423	-0.28459	0.0423	0.01581	0.0423	0.01581	0.0423	0.01581	0.0423	-0.23715	0.0423	-0.03162	0.0423	0.11067
0.04235	-0.69565	0.04235	-0.03162	0.04235	-0.3004	0.04235	0.01581	0.04235	0.01581	0.04235	0.01581	0.04235	-0.22134	0.04235	-0.03162	0.04235	0.12648
0.0424	-0.67984	0.0424	-0.03162	0.0424	-0.3004	0.0424	0.01581	0.0424	0.01581	0.0424	0.01581	0.0424	-0.20553	0.0424	-0.03162	0.0424	0.12648
0.04245	-0.66403	0.04245	-0.03162	0.04245	-0.31621	0.04245	0.01581	0.04245	0.01581	0.04245	0.01581	0.04245	-0.17391	0.04245	-0.03162	0.04245	0.11067
0.0425	-0.64822	0.0425	-0.03162	0.0425	-0.34783	0.0425	0.01581	0.0425	0.01581	0.0425	0.01581	0.0425	-0.1581	0.0425	-0.03162	0.0425	0.11067
0.04255	-0.64822	0.04255	-0.03162	0.04255	-0.37945	0.04255	0.01581	0.04255	0.01581	0.04255	0.01581	0.04255	-0.12648	0.04255	-0.03162	0.04255	0.09486
0.0426	-0.64822	0.0426	-0.03162	0.0426	-0.41107	0.0426	0.01581	0.0426	0.01581	0.0426	0.01581	0.0426	-0.11067	0.0426	-0.04743	0.0426	0.09486
0.04265	-0.64822	0.04265	-0.03162	0.04265	-0.44269	0.04265	0.01581	0.04265	0.01581	0.04265	0.01581	0.04265	-0.09486	0.04265	-0.04743	0.04265	0.09486
0.0427	-0.64822	0.0427	-0.03162	0.0427	-0.47431	0.0427	0.01581	0.0427	0.01581	0.0427	0.01581	0.0427	-0.06324	0.0427	-0.04743	0.0427	0.07905
0.04275	-0.66403	0.04275	-0.03162	0.04275	-0.47431	0.04275	0.01581	0.04275	0.01581	0.04275	0.01581	0.04275	-0.03162	0.04275	-0.04743	0.04275	0.07905
0.0428	-0.64822	0.0428	-0.01581	0.0428	-0.4585	0.0428	0.01581	0.0428	0.01581	0.0428	0.01581	0.0428	0.01581	0.0428	-0.04743	0.0428	0.07905
0.04285	-0.64822	0.04285	-0.01581	0.04285	-0.42688	0.04285	0.01581	0.04285	0.01581	0.04285	0.01581	0.04285	0.04743	0.04285	-0.04743	0.04285	0.06324
0.0429	-0.63241	0.0429	0	0.0429	-0.39526	0.0429	0.01581	0.0429	0.01581	0.0429	0.01581	0.0429	0.09486	0.0429	-0.03162	0.0429	0.06324
0.04295	-0.6166	0.04295	0	0.04295	-0.33202	0.04295	0.01581	0.04295	0.01581	0.04295	0.01581	0.04295	0.12648	0.04295	-0.01581	0.04295	0.06324
0.043	-0.58498	0.043	0.01581	0.043	-0.26877	0.043	0.01581	0.043	0.01581	0.043	0.01581	0.043	0.1581	0.043	0	0.043	0.06324
0.04305	-0.55336	0.04305	0.01581	0.04305	-0.20553	0.04305	0.01581	0.04305	0.01581	0.04305	0.01581	0.04305	0.17391	0.04305	0.01581	0.04305	0.06324
0.0431	-0.50593	0.0431	0.01581	0.0431	-0.1581	0.0431	0.01581	0.0431	0.01581	0.0431	0.01581	0.0431	0.18972	0.0431	0.03162	0.0431	0.06324
0.04315	-0.4585	0.04315	0.01581	0.04315	-0.09486	0.04315	0.03162	0.04315	0.01581	0.04315	0.01581	0.04315	0.18972	0.04315	0.04743	0.04315	0.06324
0.0432	-0.39526	0.0432	0.03162	0.0432	-0.04743	0.0432	0.03162	0.0432	0.01581	0.0432	0.03162	0.0432	0.18972	0.0432	0.04743	0.0432	0.06324
0.04325	-0.31621	0.04325	0.03162	0.04325	0	0.04325	0.03162	0.04325	0.01581	0.04325	0.03162	0.04325	0.18972	0.04325	0.04743	0.04325	0.04743
0.0433	-0.25296	0.0433	0.03162	0.0433	0.03162	0.0433	0.03162	0.0433	0.01581	0.0433	0.03162	0.0433	0.17391	0.0433	0.04743	0.0433	0.04743
0.04335	-0.17391	0.04335	0.03162	0.04335	0.07905	0.04335	0.03162	0.04335	0.01581	0.04335	0.03162	0.04335	0.17391	0.04335	0.04743	0.04335	0.04743
0.0434	-0.09486	0.0434	0.03162	0.0434	0.09486	0.0434	0.04743	0.0434	0.01581	0.0434	0.03162	0.0434	0.1581	0.0434	0.06324	0.0434	0.03162
0.04345	-0.03162	0.04345	0.03162	0.04345	0.12648	0.04345	0.04743	0.04345	0.01581	0.04345	0.03162	0.04345	0.14229	0.04345	0.06324	0.04345	0.03162
0.0435	0.03162	0.0435	0.03162	0.0435	0.14229	0.0435	0.04743	0.0435	0.01581	0.0435	0.03162	0.0435	0.11067	0.0435	0.07905	0.0435	0.03162
0.04355	0.09486	0.04355	0.03162	0.04355	0.1581	0.04355	0.06324	0.04355	0.01581	0.04355	0.03162	0.04355	0.09486	0.04355	0.09486	0.04355	0.03162
0.0436	0.14229	0.0436	0.03162	0.0436	0.17391	0.0436	0.06324	0.0436	0.01581	0.0436	0.01581	0.0436	0.06324	0.0436	0.12648	0.0436	0.03162
0.04365	0.18972	0.04365	0.03162	0.04365	0.17391	0.04365	0.06324	0.04365	0.01581	0.04365	0.01581	0.04365	0.04743	0.04365	0.14229	0.04365	0.03162
0.0437	0.22134	0.0437	0.03162	0.0437	0.1581	0.0437	0.06324	0.0437	0.01581	0.0437	0.03162	0.0437	0.01581	0.0437	0.17391	0.0437	0.01581
0.04375	0.25296	0.04375	0.03162	0.04375	0.1581	0.04375	0.07905	0.04375	0.01581	0.04375	0.03162	0.04375	0	0.04375	0.18972	0.04375	0.03162
0.0438	0.28459	0.0438	0.03162	0.0438	0.14229	0.0438	0.07905	0.0438	0.01581	0.0438	0.03162	0.0438	-0.03162	0.0438	0.22134	0.0438	0.03162
0.04385	0.3004	0.04385	0.03162	0.04385	0.12648	0.04385	0.07905	0.04385	0.01581	0.04385	0.03162	0.04385	-0.04743	0.04385	0.23715	0.04385	0.03162
0.0439	0.33202	0.0439	0.04743	0.0439	0.09486	0.0439	0.09486	0.0439	0.01581	0.0439	0.03162	0.0439	-0.06324	0.0439	0.26877	0.0439	0.04743
0.04395	0.34783	0.04395	0.04743	0.04395	0.06324	0.04395	0.09486	0.04395	0.01581	0.04395	0.03162	0.04395	-0.07905	0.04395	0.28459	0.04395	0.04743
0.044	0.37945	0.044	0.04743	0.044	0.01581	0.044	0.09486	0.044	0.01581	0.044	0.03162	0.044	-0.09486	0.044	0.31621	0.044	0.04743
0.04405	0.39526	0.04405	0.06324	0.04405	-0.01581	0.04405	0.09486	0.04405	0.01581	0.04405	0.03162	0.04405	-0.09486	0.04405	0.33202	0.04405	0.03162
0.0441	0.42688	0.0441	0.06324	0.0441	-0.04743	0.0441	0.11067	0.0441	0.01581	0.0441	0.03162	0.0441	-0.11067	0.0441	0.34783	0.0441	0.03162
0.04415	0.4585	0.04415	0.07905	0.04415	-0.07905	0.04415	0.11067	0.04415	0.01581	0.04415	0.03162	0.04415	-0.11067	0.04415	0.37945	0.04415	0.03162
0.0442	0.47431	0.0442	0.07905	0.0442	-0.09486	0.0442	0.11067	0.0442	0.01581	0.0442	0.03162	0.0442	-0.11067	0.0442	0.41107	0.0442	0.03162
0.04425	0.49012	0.04425	0.09486	0.04425	-0.11067	0.04425	0.09486	0.04425	0.01581	0.04425	0.03162	0.04425	-0.11067	0.04425	0.44269	0.04425	0.03162
0.0443	0.50593	0.0443	0.09486	0.0443	-0.11067	0.0443	0.09486	0.0443	0.01581	0.0443	0.01581	0.0443	-0.11067	0.0443	0.49012	0.0443	0.03162
0.04435	0.52174	0.04435	0.11067	0.04435	-0.11067	0.04435	0.09486	0.04435	0.01581	0.04435	0.01581	0.04435	-0.11067	0.04435	0.53755	0.04435	0.04743
0.0444	0.52174	0.0444	0.11067	0.0444	-0.09486	0.0444	0.07905	0.0444	0.01581	0.0444	0.01581	0.0444	-0.09486	0.0444	0.58498	0.0444	0.04743
0.04445	0.52174	0.04445	0.11067	0.04445	-0.07905	0.04445	0.07905	0.04445	0.01581	0.04445	0.01581	0.04445	-0.07905	0.04445	0.63241	0.04445	0.06324
0.0445	0.50593	0.0445	0.12648	0.0445	-0.06324	0.0445	0.06324	0.0445	0.01581	0.0445	0.01581	0.0445	-0.07905	0.0445	0.66403	0.0445	0.07905
0.04455	0.49012	0.04455	0.12648	0.04455	-0.04743	0.04455	0.06324	0.04455	0.01581	0.04455	0.01581	0.04455	-0.06324	0.04455	0.66403	0.04455	0.07905
0.0446	0.47431	0.0446	0.12648	0.0446	-0.03162	0.0446	0.04743	0.0446	0.01581	0.0446	0.01581	0.0446	-0.04743	0.0446	0.63241	0.0446	0.07905
0.04465	0.44269	0.04465	0.14229	0.04465	-0.01581	0.04465	0.04743	0.04465	0.01581	0.04465	0.01581	0.04465	-0.04743	0.04465	0.56917	0.04465	0.09486
0.0447	0.41107	0.0447	0.14229	0.0447	0	0.0447	0.03162	0.0447	0.01581	0.0447	0.01581	0.0447	-0.03162	0.0447	0.49012	0.0447	0.09486
0.04475	0.37945	0.04475	0.12648	0.04475	0.01581	0.04475	0.03162	0.04475	0.01581	0.04475	0.01581	0.04475	-0.03162	0.04475	0.37945	0.04475	0.09486
0.0448	0.34783	0.0448	0.12648	0.0448	0.01581	0.0448	0.01581	0.0448	0.01581	0.0448	0.01581	0.0448	-0.03162	0.0448	0.25296	0.0448	0.09486
0.04485	0.31621	0.04485	0.12648	0.04485	0.03162	0.04485	0	0.04485	0.01581	0.04485	0.01581	0.04485	-0.01581	0.04485	0.14229	0.04485	0.11067
0.0449	0.28459	0.0449	0.14229	0.0449	0.03162	0.0449	-0.01581	0.0449	0.01581	0.0449	0.01581	0.0449	-0.01581	0.0449	0.01581	0.0449	0.11067
0.04495	0.26877	0.04495	0.14229	0.04495	0.03162	0.04495	-0.01581	0.04495	0.01581	0.04495	0.01581	0.04495	-0.01581	0.04495	-0.07905	0.04495	0.12648
0.045	0.26877	0.045	0.14229	0.045	0.03162	0.045	-0.03162	0.045	0.01581	0.045	0.01581	0.045	-0.01581	0.045	-0.18972	0.045	0.12648
0.04505	0.25296	0.04505	0.1581	0.04505	0.03162	0.04505	-0.03162	0.04505	0.01581	0.04505	0	0.04505	-0.01581	0.04505	-0.26877	0.04505	0.14229
0.0451	0.26877	0.0451	0.1581	0.0451	0.04743	0.0451	-0.04743	0.0451	0.01581	0.0451	0	0.0451	-0.01581	0.0451	-0.33202	0.0451	0.1581
0.04515	0.26877	0.04515	0.1581	0.04515	0.04743	0.04515	-0.04743	0.04515	0.01581	0.04515	0	0.04515	-0.01581	0.04515	-0.41107	0.04515	0.17391
0.0452	0.28459	0.0452	0.1581	0.0452	0.04743	0.0452	-0.04743	0.0452	0.01581	0.0452	0	0.0452	-0.01581	0.0452	-0.4585	0.0452	0.18972
0.04525	0.3004	0.04525	0.1581	0.04525	0.04743	0.04525	-0.06324	0.04525	0.01581	0.04525	0.01581	0.04525	-0.03162	0.04525	-0.50593	0.04525	0.20553
0.0453	0.33202	0.0453	0.1581	0.0453	0.04743	0.0453	-0.06324	0.0453	0.01581	0.0453	0.01581	0.0453	-0.03162	0.0453	-0.53755	0.0453	0.22134
0.04535	0.34783	0.04535	0.1581	0.04535	0.03162	0.04535	-0.06324	0.04535	0.01581	0.04535	0.01581	0.04535	-0.04743	0.04535	-0.58498	0.04535	0.23715
0.0454	0.36364	0.0454	0.1581	0.0454	0.03162	0.0454	-0.06324	0.0454	0.01581	0.0454	0.01581	0.0454	-0.04743	0.0454	-0.6166	0.0454	0.26877
0.04545	0.37945	0.04545	0.1581	0.04545	0.01581	0.04545	-0.06324	0.04545	0.01581	0.04545	0.01581	0.04545	-0.06324	0.04545	-0.66403	0.04545	0.28459
0.0455	0.39526	0.0455	0.1581	0.0455	0	0.0455	-0.06324	0.0455	0.01581	0.0455	0.01581	0.0455	-0.07905	0.0455	-0.71146	0.0455	0.31621
0.04555	0.41107	0.04555	0.1581	0.04555	0	0.04555	-0.06324	0.04555	0.01581	0.04555	0.01581	0.04555	-0.07905	0.04555	-0.74308	0.04555	0.34783
0.0456	0.42688	0.0456	0.1581	0.0456	-0.01581	0.0456	-0.06324	0.0456	0.01581	0.0456	0	0.0456	-0.09486	0.0456	-0.74308	0.0456	0.36364
0.04565	0.44269	0.04565	0.14229	0.04565	-0.03162	0.04565	-0.06324	0.04565	0.01581	0.04565	0	0.04565	-0.09486	0.04565	-0.72727	0.04565	0.37945
0.0457	0.44269	0.0457	0.14229	0.0457	-0.03162	0.0457	-0.06324	0.0457	0.01581	0.0457	0	0.0457	-0.11067	0.0457	-0.69565	0.0457	0.37945
0.04575	0.44269	0.04575	0.14229	0.04575	-0.03162	0.04575	-0.06324	0.04575	0.01581	0.04575	0	0.04575	-0.11067	0.04575	-0.63241	0.04575	0.34783
0.0458	0.44269	0.0458	0.14229	0.0458	-0.03162	0.0458	-0.06324	0.0458	0.01581	0.0458	0	0.0458	-0.11067	0.0458	-0.56917	0.0458	0.31621
0.04585	0.4585	0.04585	0.14229	0.04585	-0.01581	0.04585	-0.06324	0.04585	0.01581	0.04585	0	0.04585	-0.11067	0.04585	-0.47431	0.04585	0.26877
0.0459	0.4585	0.0459	0.14229	0.0459	0	0.0459	-0.04743	0.0459	0.01581	0.0459	0	0.0459	-0.11067	0.0459	-0.37945	0.0459	0.22134
0.04595	0.47431	0.04595	0.14229	0.04595	0.03162	0.04595	-0.04743	0.04595	0.01581	0.04595	0	0.04595	-0.11067	0.04595	-0.28459	0.04595	0.18972
0.046	0.47431	0.046	0.14229	0.046	0.04743	0.046	-0.04743	0.046	0.01581	0.046	0	0.046	-0.11067	0.046	-0.20553	0.046	0.14229
0.04605	0.47431	0.04605	0.12648	0.04605	0.07905	0.04605	-0.04743	0.04605	0.01581	0.04605	0	0.04605	-0.12648	0.04605	-0.12648	0.04605	0.11067
0.0461	0.47431	0.0461	0.12648	0.0461	0.09486	0.0461	-0.04743	0.0461	0.01581	0.0461	0	0.0461	-0.14229	0.0461	-0.06324	0.0461	0.06324
0.04615	0.4585	0.04615	0.12648	0.04615	0.11067	0.04615	-0.04743	0.04615	0.01581	0.04615	0	0.04615	-0.1581	0.04615	-0.01581	0.04615	0.01581
0.0462	0.42688	0.0462	0.12648	0.0462	0.12648	0.0462	-0.04743	0.0462	0.01581	0.0462	0	0.0462	-0.17391	0.0462	0.03162	0.0462	-0.03162
0.04625	0.39526	0.04625	0.12648	0.04625	0.14229	0.04625	-0.04743	0.04625	0.01581	0.04625	0.01581	0.04625	-0.18972	0.04625	0.06324	0.04625	-0.07905
0.0463	0.36364	0.0463	0.11067	0.0463	0.17391	0.0463	-0.04743	0.0463	0.01581	0.0463	0.01581	0.0463	-0.20553	0.0463	0.07905	0.0463	-0.11067
0.04635	0.33202	0.04635	0.11067	0.04635	0.18972	0.04635	-0.03162	0.04635	0.01581	0.04635	0.01581	0.04635	-0.22134	0.04635	0.09486	0.04635	-0.14229
0.0464	0.26877	0.0464	0.11067	0.0464	0.20553	0.0464	-0.03162	0.0464	0.01581	0.0464	0.01581	0.0464	-0.23715	0.0464	0.11067	0.0464	-0.18972
0.04645	0.22134	0.04645	0.09486	0.04645	0.23715	0.04645	-0.03162	0.04645	0.01581	0.04645	0	0.04645	-0.25296	0.04645	0.11067	0.04645	-0.22134
0.0465	0.1581	0.0465	0.09486	0.0465	0.26877	0.0465	-0.03162	0.0465	0.01581	0.0465	0	0.0465	-0.26877	0.0465	0.12648	0.0465	-0.25296
0.04655	0.09486	0.04655	0.07905	0.04655	0.3004	0.04655	-0.03162	0.04655	0.01581	0.04655	0	0.04655	-0.26877	0.04655	0.12648	0.04655	-0.3004
0.0466	0.01581	0.0466	0.07905	0.0466	0.33202	0.0466	-0.03162	0.0466	0.01581	0.0466	0	0.0466	-0.28459	0.0466	0.12648	0.0466	-0.34783
0.04665	-0.07905	0.04665	0.06324	0.04665	0.34783	0.04665	-0.01581	0.04665	0.01581	0.04665	0.01581	0.04665	-0.28459	0.04665	0.12648	0.04665	-0.37945
0.0467	-0.17391	0.0467	0.04743	0.0467	0.37945	0.0467	-0.01581	0.0467	0.01581	0.0467	0.01581	0.0467	-0.3004	0.0467	0.12648	0.0467	-0.41107
0.04675	-0.26877	0.04675	0.03162	0.04675	0.41107	0.04675	-0.01581	0.04675	0.01581	0.04675	0.01581	0.04675	-0.3004	0.04675	0.12648	0.04675	-0.42688
0.0468	-0.34783	0.0468	0.03162	0.0468	0.4585	0.0468	-0.01581	0.0468	0.01581	0.0468	0.01581	0.0468	-0.3004	0.0468	0.11067	0.0468	-0.42688
0.04685	-0.44269	0.04685	0	0.04685	0.50593	0.04685	-0.01581	0.04685	0.01581	0.04685	0.01581	0.04685	-0.28459	0.04685	0.07905	0.04685	-0.42688
0.0469	-0.52174	0.0469	-0.01581	0.0469	0.56917	0.0469	-0.01581	0.0469	0.01581	0.0469	0.01581	0.0469	-0.28459	0.0469	0.06324	0.0469	-0.39526
0.04695	-0.58498	0.04695	-0.03162	0.04695	0.6166	0.04695	-0.01581	0.04695	0.01581	0.04695	0.01581	0.04695	-0.26877	0.04695	0.03162	0.04695	-0.36364
0.047	-0.64822	0.047	-0.04743	0.047	0.64822	0.047	-0.01581	0.047	0.01581	0.047	0.01581	0.047	-0.26877	0.047	0.01581	0.047	-0.33202
0.04705	-0.67984	0.04705	-0.06324	0.04705	0.63241	0.04705	-0.01581	0.04705	0.01581	0.04705	0.01581	0.04705	-0.25296	0.04705	0	0.04705	-0.3004
0.0471	-0.71146	0.0471	-0.09486	0.0471	0.58498	0.0471	-0.01581	0.0471	0.01581	0.0471	0.01581	0.0471	-0.23715	0.0471	-0.01581	0.0471	-0.26877
0.04715	-0.72727	0.04715	-0.11067	0.04715	0.49012	0.04715	-0.01581	0.04715	0.01581	0.04715	0.01581	0.04715	-0.20553	0.04715	-0.01581	0.04715	-0.25296
0.0472	-0.72727	0.0472	-0.12648	0.0472	0.39526	0.0472	-0.01581	0.0472	0.01581	0.0472	0.01581	0.0472	-0.18972	0.0472	-0.01581	0.0472	-0.22134
0.04725	-0.71146	0.04725	-0.14229	0.04725	0.28459	0.04725	-0.01581	0.04725	0.01581	0.04725	0.03162	0.04725	-0.1581	0.04725	-0.01581	0.04725	-0.18972
0.0473	-0.69565	0.0473	-0.1581	0.0473	0.18972	0.0473	-0.01581	0.0473	0.01581	0.0473	0.03162	0.0473	-0.12648	0.0473	0	0.0473	-0.1581
0.04735	-0.67984	0.04735	-0.17391	0.04735	0.11067	0.04735	-0.01581	0.04735	0.01581	0.04735	0.01581	0.04735	-0.09486	0.04735	0.01581	0.04735	-0.12648
0.0474	-0.66403	0.0474	-0.18972	0.0474	0.04743	0.0474	-0.01581	0.0474	0.01581	0.0474	0.01581	0.0474	-0.06324	0.0474	0.03162	0.0474	-0.09486
0.04745	-0.66403	0.04745	-0.20553	0.04745	-0.01581	0.04745	-0.01581	0.04745	0.01581	0.04745	0.01581	0.04745	-0.04743	0.04745	0.04743	0.04745	-0.07905
0.0475	-0.67984	0.0475	-0.22134	0.0475	-0.06324	0.0475	-0.01581	0.0475	0.01581	0.0475	0.01581	0.0475	-0.01581	0.0475	0.06324	0.0475	-0.04743
0.04755	-0.67984	0.04755	-0.22134	0.04755	-0.12648	0.04755	-0.01581	0.04755	0.01581	0.04755	0.01581	0.04755	0	0.04755	0.07905	0.04755	-0.03162
0.0476	-0.69565	0.0476	-0.23715	0.0476	-0.17391	0.0476	-0.01581	0.0476	0.01581	0.0476	0.01581	0.0476	0.01581	0.0476	0.09486	0.0476	-0.01581
0.04765	-0.69565	0.04765	-0.25296	0.04765	-0.22134	0.04765	-0.01581	0.04765	0.01581	0.04765	0.01581	0.04765	0.03162	0.04765	0.11067	0.04765	0.01581
0.0477	-0.69565	0.0477	-0.25296	0.0477	-0.23715	0.0477	-0.01581	0.0477	0.03162	0.0477	0.01581	0.0477	0.03162	0.0477	0.11067	0.0477	0.03162
0.04775	-0.69565	0.04775	-0.26877	0.04775	-0.25296	0.04775	-0.01581	0.04775	0.03162	0.04775	0.01581	0.04775	0.04743	0.04775	0.12648	0.04775	0.04743
0.0478	-0.66403	0.0478	-0.26877	0.0478	-0.26877	0.0478	-0.01581	0.0478	0.01581	0.0478	0.01581	0.0478	0.06324	0.0478	0.14229	0.0478	0.06324
0.04785	-0.64822	0.04785	-0.26877	0.04785	-0.28459	0.04785	-0.01581	0.04785	0.01581	0.04785	0.01581	0.04785	0.09486	0.04785	0.1581	0.04785	0.07905
0.0479	-0.6166	0.0479	-0.28459	0.0479	-0.31621	0.0479	-0.01581	0.0479	0.01581	0.0479	0.03162	0.0479	0.12648	0.0479	0.17391	0.0479	0.07905
0.04795	-0.56917	0.04795	-0.26877	0.04795	-0.36364	0.04795	-0.01581	0.04795	0.01581	0.04795	0.03162	0.04795	0.1581	0.04795	0.17391	0.04795	0.07905
0.048	-0.52174	0.048	-0.26877	0.048	-0.41107	0.048	-0.01581	0.048	0.01581	0.048	0.03162	0.048	0.20553	0.048	0.18972	0.048	0.07905
0.04805	-0.44269	0.04805	-0.26877	0.04805	-0.44269	0.04805	-0.01581	0.04805	0.03162	0.04805	0.03162	0.04805	0.25296	0.04805	0.20553	0.04805	0.06324
0.0481	-0.36364	0.0481	-0.26877	0.0481	-0.4585	0.0481	-0.01581	0.0481	0.03162	0.0481	0.03162	0.0481	0.3004	0.0481	0.20553	0.0481	0.04743
0.04815	-0.28459	0.04815	-0.26877	0.04815	-0.4585	0.04815	-0.01581	0.04815	0.03162	0.04815	0.03162	0.04815	0.36364	0.04815	0.20553	0.04815	0.04743
0.0482	-0.18972	0.0482	-0.25296	0.0482	-0.44269	0.0482	-0.01581	0.0482	0.03162	0.0482	0.03162	0.0482	0.41107	0.0482	0.20553	0.0482	0.03162
0.04825	-0.11067	0.04825	-0.25296	0.04825	-0.39526	0.04825	-0.01581	0.04825	0.03162	0.04825	0.03162	0.04825	0.4585	0.04825	0.18972	0.04825	0.03162
0.0483	-0.03162	0.0483	-0.23715	0.0483	-0.33202	0.0483	-0.01581	0.0483	0.03162	0.0483	0.03162	0.0483	0.50593	0.0483	0.1581	0.0483	0.03162
0.04835	0.03162	0.04835	-0.22134	0.04835	-0.26877	0.04835	-0.01581	0.04835	0.03162	0.04835	0.03162	0.04835	0.53755	0.04835	0.14229	0.04835	0.03162
0.0484	0.09486	0.0484	-0.20553	0.0484	-0.20553	0.0484	-0.01581	0.0484	0.03162	0.0484	0.03162	0.0484	0.56917	0.0484	0.09486	0.0484	0.03162
0.04845	0.1581	0.04845	-0.18972	0.04845	-0.14229	0.04845	-0.01581	0.04845	0.03162	0.04845	0.03162	0.04845	0.58498	0.04845	0.06324	0.04845	0.04743
0.0485	0.18972	0.0485	-0.17391	0.0485	-0.09486	0.0485	0	0.0485	0.03162	0.0485	0.03162	0.0485	0.60079	0.0485	0.03162	0.0485	0.04743
0.04855	0.23715	0.04855	-0.17391	0.04855	-0.04743	0.04855	0	0.04855	0.03162	0.04855	0.03162	0.04855	0.60079	0.04855	0.01581	0.04855	0.04743
0.0486	0.28459	0.0486	-0.14229	0.0486	-0.01581	0.0486	0	0.0486	0.03162	0.0486	0.03162	0.0486	0.58498	0.0486	-0.01581	0.0486	0.04743
0.04865	0.31621	0.04865	-0.12648	0.04865	0.03162	0.04865	0	0.04865	0.01581	0.04865	0.03162	0.04865	0.58498	0.04865	-0.03162	0.04865	0.06324
0.0487	0.34783	0.0487	-0.11067	0.0487	0.06324	0.0487	0	0.0487	0.01581	0.0487	0.04743	0.0487	0.56917	0.0487	-0.04743	0.0487	0.06324
0.04875	0.36364	0.04875	-0.09486	0.04875	0.09486	0.04875	0	0.04875	0.01581	0.04875	0.04743	0.04875	0.53755	0.04875	-0.06324	0.04875	0.06324
0.0488	0.39526	0.0488	-0.07905	0.0488	0.12648	0.0488	0	0.0488	0.01581	0.0488	0.04743	0.0488	0.50593	0.0488	-0.06324	0.0488	0.06324
0.04885	0.42688	0.04885	-0.04743	0.04885	0.1581	0.04885	0	0.04885	0.01581	0.04885	0.04743	0.04885	0.4585	0.04885	-0.07905	0.04885	0.06324
0.0489	0.47431	0.0489	-0.03162	0.0489	0.17391	0.0489	0	0.0489	0.01581	0.0489	0.04743	0.0489	0.41107	0.0489	-0.07905	0.0489	0.06324
0.04895	0.50593	0.04895	-0.03162	0.04895	0.18972	0.04895	0	0.04895	0.01581	0.04895	0.03162	0.04895	0.36364	0.04895	-0.07905	0.04895	0.07905
0.049	0.53755	0.049	0	0.049	0.18972	0.049	0	0.049	0.01581	0.049	0.03162	0.049	0.3004	0.049	-0.07905	0.049	0.07905
0.04905	0.56917	0.04905	0.01581	0.04905	0.18972	0.04905	0	0.04905	0.01581	0.04905	0.03162	0.04905	0.23715	0.04905	-0.07905	0.04905	0.09486
0.0491	0.56917	0.0491	0.03162	0.0491	0.17391	0.0491	0	0.0491	0.01581	0.0491	0.03162	0.0491	0.17391	0.0491	-0.07905	0.0491	0.11067
0.04915	0.58498	0.04915	0.04743	0.04915	0.17391	0.04915	0	0.04915	0.01581	0.04915	0.03162	0.04915	0.09486	0.04915	-0.07905	0.04915	0.11067
0.0492	0.58498	0.0492	0.06324	0.0492	0.1581	0.0492	0	0.0492	0.01581	0.0492	0.03162	0.0492	0.01581	0.0492	-0.07905	0.0492	0.12648
0.04925	0.58498	0.04925	0.07905	0.04925	0.14229	0.04925	0	0.04925	0.01581	0.04925	0.03162	0.04925	-0.06324	0.04925	-0.06324	0.04925	0.14229
0.0493	0.56917	0.0493	0.09486	0.0493	0.11067	0.0493	0.01581	0.0493	0.01581	0.0493	0.01581	0.0493	-0.12648	0.0493	-0.06324	0.0493	0.14229
0.04935	0.56917	0.04935	0.11067	0.04935	0.06324	0.04935	0.01581	0.04935	0.01581	0.04935	0.01581	0.04935	-0.18972	0.04935	-0.04743	0.04935	0.1581
0.0494	0.55336	0.0494	0.12648	0.0494	0.01581	0.0494	0.01581	0.0494	0.01581	0.0494	0.01581	0.0494	-0.22134	0.0494	-0.03162	0.0494	0.14229
0.04945	0.52174	0.04945	0.14229	0.04945	-0.03162	0.04945	0.01581	0.04945	0.01581	0.04945	0.01581	0.04945	-0.25296	0.04945	-0.01581	0.04945	0.14229
0.0495	0.49012	0.0495	0.1581	0.0495	-0.07905	0.0495	0.01581	0.0495	0.01581	0.0495	0.01581	0.0495	-0.25296	0.0495	0	0.0495	0.14229
0.04955	0.4585	0.04955	0.17391	0.04955	-0.09486	0.04955	0.01581	0.04955	0.01581	0.04955	0.01581	0.04955	-0.25296	0.04955	0.01581	0.04955	0.12648
0.0496	0.41107	0.0496	0.17391	0.0496	-0.11067	0.0496	0.01581	0.0496	0.01581	0.0496	0.01581	0.0496	-0.23715	0.0496	0.03162	0.0496	0.11067
0.04965	0.34783	0.04965	0.18972	0.04965	-0.11067	0.04965	0.03162	0.04965	0.01581	0.04965	0.01581	0.04965	-0.23715	0.04965	0.03162	0.04965	0.11067
0.0497	0.31621	0.0497	0.20553	0.0497	-0.09486	0.0497	0.03162	0.0497	0.01581	0.0497	0.01581	0.0497	-0.20553	0.0497	0.03162	0.0497	0.09486
0.04975	0.28459	0.04975	0.20553	0.04975	-0.09486	0.04975	0.03162	0.04975	0.01581	0.04975	0.01581	0.04975	-0.18972	0.04975	0.03162	0.04975	0.07905
0.0498	0.25296	0.0498	0.22134	0.0498	-0.07905	0.0498	0.03162	0.0498	0.01581	0.0498	0.01581	0.0498	-0.1581	0.0498	0.04743	0.0498	0.07905
0.04985	0.25296	0.04985	0.22134	0.04985	-0.06324	0.04985	0.03162	0.04985	0.01581	0.04985	0.01581	0.04985	-0.12648	0.04985	0.04743	0.04985	0.07905
0.0499	0.25296	0.0499	0.22134	0.0499	-0.04743	0.0499	0.03162	0.0499	0.01581	0.0499	0.01581	0.0499	-0.11067	0.0499	0.06324	0.0499	0.06324
0.04995	0.25296	0.04995	0.23715	0.04995	-0.03162	0.04995	0.03162	0.04995	0.01581	0.04995	0.01581	0.04995	-0.06324	0.04995	0.07905	0.04995	0.06324
0.05	0.26877	0.05	0.25296	0.05	-0.01581	0.05	0.03162	0.05	0.01581	0.05	0.01581	0.05	-0.03162	0.05	0.09486	0.05	0.06324
0.05005	0.28459	0.05005	0.25296	0.05005	0	0.05005	0.01581	0.05005	0.01581	0.05005	0.01581	0.05005	0	0.05005	0.12648	0.05005	0.06324
0.0501	0.3004	0.0501	0.25296	0.0501	0	0.0501	0.01581	0.0501	0.01581	0.0501	0.01581	0.0501	0.04743	0.0501	0.14229	0.0501	0.06324
0.05015	0.33202	0.05015	0.25296	0.05015	0.01581	0.05015	0.01581	0.05015	0.01581	0.05015	0.01581	0.05015	0.07905	0.05015	0.17391	0.05015	0.06324
0.0502	0.36364	0.0502	0.25296	0.0502	0.01581	0.0502	0.01581	0.0502	0.01581	0.0502	0.01581	0.0502	0.12648	0.0502	0.18972	0.0502	0.06324
0.05025	0.39526	0.05025	0.25296	0.05025	0.01581	0.05025	0.01581	0.05025	0.01581	0.05025	0.01581	0.05025	0.1581	0.05025	0.22134	0.05025	0.04743
0.0503	0.42688	0.0503	0.25296	0.0503	0.01581	0.0503	0.01581	0.0503	0.01581	0.0503	0.01581	0.0503	0.17391	0.0503	0.25296	0.0503	0.04743
0.05035	0.4585	0.05035	0.25296	0.05035	0.01581	0.05035	0.01581	0.05035	0.01581	0.05035	0.01581	0.05035	0.20553	0.05035	0.26877	0.05035	0.04743
0.0504	0.47431	0.0504	0.25296	0.0504	0.03162	0.0504	0.01581	0.0504	0.01581	0.0504	0	0.0504	0.22134	0.0504	0.3004	0.0504	0.03162
0.05045	0.49012	0.05045	0.25296	0.05045	0.03162	0.05045	0.03162	0.05045	0.01581	0.05045	0	0.05045	0.23715	0.05045	0.33202	0.05045	0.03162
0.0505	0.50593	0.0505	0.23715	0.0505	0.04743	0.0505	0.03162	0.0505	0.01581	0.0505	0	0.0505	0.23715	0.0505	0.34783	0.0505	0.03162
0.05055	0.52174	0.05055	0.23715	0.05055	0.04743	0.05055	0.03162	0.05055	0.01581	0.05055	0	0.05055	0.23715	0.05055	0.39526	0.05055	0.03162
0.0506	0.52174	0.0506	0.23715	0.0506	0.04743	0.0506	0.03162	0.0506	0.03162	0.0506	0	0.0506	0.22134	0.0506	0.42688	0.0506	0.03162
0.05065	0.53755	0.05065	0.22134	0.05065	0.04743	0.05065	0.03162	0.05065	0.03162	0.05065	0	0.05065	0.20553	0.05065	0.4585	0.05065	0.04743
0.0507	0.55336	0.0507	0.22134	0.0507	0.03162	0.0507	0.03162	0.0507	0.03162	0.0507	0	0.0507	0.18972	0.0507	0.50593	0.0507	0.04743
0.05075	0.55336	0.05075	0.20553	0.05075	0.03162	0.05075	0.03162	0.05075	0.03162	0.05075	0	0.05075	0.1581	0.05075	0.53755	0.05075	0.04743
0.0508	0.56917	0.0508	0.20553	0.0508	0.01581	0.0508	0.03162	0.0508	0.03162	0.0508	0.01581	0.0508	0.14229	0.0508	0.60079	0.0508	0.04743
0.05085	0.56917	0.05085	0.20553	0.05085	-0.01581	0.05085	0.03162	0.05085	0.03162	0.05085	0.01581	0.05085	0.11067	0.05085	0.64822	0.05085	0.04743
0.0509	0.56917	0.0509	0.18972	0.0509	-0.03162	0.0509	0.03162	0.0509	0.03162	0.0509	0	0.0509	0.07905	0.0509	0.67984	0.0509	0.04743
0.05095	0.55336	0.05095	0.18972	0.05095	-0.03162	0.05095	0.03162	0.05095	0.01581	0.05095	0	0.05095	0.04743	0.05095	0.67984	0.05095	0.04743
0.051	0.53755	0.051	0.18972	0.051	-0.04743	0.051	0.03162	0.051	0.01581	0.051	-0.01581	0.051	0.01581	0.051	0.64822	0.051	0.04743
0.05105	0.50593	0.05105	0.18972	0.05105	-0.04743	0.05105	0.03162	0.05105	0.01581	0.05105	-0.01581	0.05105	0	0.05105	0.58498	0.05105	0.03162
0.0511	0.47431	0.0511	0.17391	0.0511	-0.04743	0.0511	0.03162	0.0511	0.01581	0.0511	-0.01581	0.0511	-0.03162	0.0511	0.49012	0.0511	0.03162
0.05115	0.42688	0.05115	0.17391	0.05115	-0.04743	0.05115	0.03162	0.05115	0.01581	0.05115	0	0.05115	-0.04743	0.05115	0.37945	0.05115	0.03162
0.0512	0.36364	0.0512	0.17391	0.0512	-0.04743	0.0512	0.03162	0.0512	0.01581	0.0512	0	0.0512	-0.06324	0.0512	0.25296	0.0512	0.01581
0.05125	0.31621	0.05125	0.17391	0.05125	-0.03162	0.05125	0.03162	0.05125	0.03162	0.05125	0.01581	0.05125	-0.07905	0.05125	0.12648	0.05125	0.01581
0.0513	0.25296	0.0513	0.17391	0.0513	-0.01581	0.0513	0.03162	0.0513	0.03162	0.0513	0.01581	0.0513	-0.09486	0.0513	0.01581	0.0513	0.01581
0.05135	0.17391	0.05135	0.18972	0.05135	0.01581	0.05135	0.03162	0.05135	0.03162	0.05135	0.01581	0.05135	-0.11067	0.05135	-0.11067	0.05135	0.03162
0.0514	0.07905	0.0514	0.18972	0.0514	0.03162	0.0514	0.03162	0.0514	0.03162	0.0514	0.01581	0.0514	-0.12648	0.0514	-0.20553	0.0514	0.03162
0.05145	-0.03162	0.05145	0.18972	0.05145	0.06324	0.05145	0.03162	0.05145	0.03162	0.05145	0.01581	0.05145	-0.12648	0.05145	-0.3004	0.05145	0.04743
0.0515	-0.14229	0.0515	0.18972	0.0515	0.07905	0.0515	0.03162	0.0515	0.03162	0.0515	0.01581	0.0515	-0.12648	0.0515	-0.37945	0.0515	0.06324
0.05155	-0.25296	0.05155	0.20553	0.05155	0.11067	0.05155	0.03162	0.05155	0.03162	0.05155	0.01581	0.05155	-0.11067	0.05155	-0.4585	0.05155	0.06324
0.0516	-0.34783	0.0516	0.20553	0.0516	0.12648	0.0516	0.03162	0.0516	0.03162	0.0516	0.01581	0.0516	-0.11067	0.0516	-0.50593	0.0516	0.07905
0.05165	-0.4585	0.05165	0.20553	0.05165	0.14229	0.05165	0.01581	0.05165	0.03162	0.05165	0.01581	0.05165	-0.09486	0.05165	-0.55336	0.05165	0.07905
0.0517	-0.53755	0.0517	0.22134	0.0517	0.1581	0.0517	0.01581	0.0517	0.01581	0.0517	0.01581	0.0517	-0.07905	0.0517	-0.60079	0.0517	0.09486
0.05175	-0.6166	0.05175	0.22134	0.05175	0.17391	0.05175	0.01581	0.05175	0.01581	0.05175	0.03162	0.05175	-0.06324	0.05175	-0.63241	0.05175	0.09486
0.0518	-0.67984	0.0518	0.20553	0.0518	0.20553	0.0518	0.01581	0.0518	0.01581	0.0518	0.03162	0.0518	-0.04743	0.0518	-0.67984	0.0518	0.11067
0.05185	-0.72727	0.05185	0.20553	0.05185	0.23715	0.05185	0.03162	0.05185	0.01581	0.05185	0.03162	0.05185	-0.03162	0.05185	-0.72727	0.05185	0.11067
0.0519	-0.75889	0.0519	0.20553	0.0519	0.26877	0.0519	0.03162	0.0519	0.01581	0.0519	0.01581	0.0519	-0.03162	0.0519	-0.7747	0.0519	0.11067
0.05195	-0.75889	0.05195	0.18972	0.05195	0.31621	0.05195	0.03162	0.05195	0.01581	0.05195	0.01581	0.05195	-0.01581	0.05195	-0.79051	0.05195	0.12648
0.052	-0.75889	0.052	0.18972	0.052	0.34783	0.052	0.03162	0.052	0.01581	0.052	0.01581	0.052	0	0.052	-0.80632	0.052	0.14229
0.05205	-0.74308	0.05205	0.17391	0.05205	0.37945	0.05205	0.03162	0.05205	0.03162	0.05205	0.01581	0.05205	0	0.05205	-0.79051	0.05205	0.1581
0.0521	-0.71146	0.0521	0.1581	0.0521	0.41107	0.0521	0.03162	0.0521	0.03162	0.0521	0.01581	0.0521	0.01581	0.0521	-0.74308	0.0521	0.17391
0.05215	-0.67984	0.05215	0.14229	0.05215	0.44269	0.05215	0.03162	0.05215	0.03162	0.05215	0.01581	0.05215	0.01581	0.05215	-0.67984	0.05215	0.17391
0.0522	-0.66403	0.0522	0.11067	0.0522	0.50593	0.0522	0.03162	0.0522	0.03162	0.0522	0.01581	0.0522	0.01581	0.0522	-0.60079	0.0522	0.20553
0.05225	-0.64822	0.05225	0.07905	0.05225	0.55336	0.05225	0.03162	0.05225	0.03162	0.05225	0.01581	0.05225	0.01581	0.05225	-0.50593	0.05225	0.22134
0.0523	-0.63241	0.0523	0.03162	0.0523	0.6166	0.0523	0.03162	0.0523	0.03162	0.0523	0.01581	0.0523	0.01581	0.0523	-0.41107	0.0523	0.25296
0.05235	-0.63241	0.05235	0	0.05235	0.64822	0.05235	0.03162	0.05235	0.03162	0.05235	0.01581	0.05235	0.01581	0.05235	-0.31621	0.05235	0.26877
0.0524	-0.64822	0.0524	-0.03162	0.0524	0.64822	0.0524	0.03162	0.0524	0.03162	0.0524	0	0.0524	0.01581	0.0524	-0.22134	0.0524	0.31621
0.05245	-0.66403	0.05245	-0.07905	0.05245	0.60079	0.05245	0.03162	0.05245	0.03162	0.05245	0	0.05245	0.01581	0.05245	-0.1581	0.05245	0.34783
0.0525	-0.66403	0.0525	-0.12648	0.0525	0.53755	0.0525	0.01581	0.0525	0.03162	0.0525	0	0.0525	0	0.0525	-0.07905	0.0525	0.37945
0.05255	-0.66403	0.05255	-0.17391	0.05255	0.44269	0.05255	0.01581	0.05255	0.03162	0.05255	0	0.05255	0	0.05255	-0.03162	0.05255	0.41107
0.0526	-0.66403	0.0526	-0.22134	0.0526	0.33202	0.0526	0.03162	0.0526	0.03162	0.0526	0	0.0526	0	0.0526	0.01581	0.0526	0.42688
0.05265	-0.63241	0.05265	-0.25296	0.05265	0.23715	0.05265	0.03162	0.05265	0.01581	0.05265	0	0.05265	-0.01581	0.05265	0.04743	0.05265	0.41107
0.0527	-0.60079	0.0527	-0.28459	0.0527	0.1581	0.0527	0.03162	0.0527	0.03162	0.0527	0	0.0527	-0.03162	0.0527	0.07905	0.0527	0.37945
0.05275	-0.55336	0.05275	-0.33202	0.05275	0.09486	0.05275	0.03162	0.05275	0.03162	0.05275	0	0.05275	-0.03162	0.05275	0.09486	0.05275	0.34783
0.0528	-0.50593	0.0528	-0.36364	0.0528	0.01581	0.0528	0.03162	0.0528	0.03162	0.0528	0	0.0528	-0.04743	0.0528	0.09486	0.0528	0.3004
0.05285	-0.42688	0.05285	-0.39526	0.05285	-0.04743	0.05285	0.03162	0.05285	0.03162	0.05285	0	0.05285	-0.06324	0.05285	0.11067	0.05285	0.25296
0.0529	-0.34783	0.0529	-0.42688	0.0529	-0.12648	0.0529	0.03162	0.0529	0.03162	0.0529	0	0.0529	-0.07905	0.0529	0.11067	0.0529	0.18972
0.05295	-0.25296	0.05295	-0.44269	0.05295	-0.18972	0.05295	0.03162	0.05295	0.03162	0.05295	0	0.05295	-0.09486	0.05295	0.11067	0.05295	0.14229
0.053	-0.17391	0.053	-0.4585	0.053	-0.25296	0.053	0.01581	0.053	0.03162	0.053	0	0.053	-0.09486	0.053	0.11067	0.053	0.09486
0.05305	-0.07905	0.05305	-0.4585	0.05305	-0.28459	0.05305	0.01581	0.05305	0.03162	0.05305	0	0.05305	-0.11067	0.05305	0.11067	0.05305	0.04743
0.0531	0	0.0531	-0.47431	0.0531	-0.3004	0.0531	0.01581	0.0531	0.01581	0.0531	0	0.0531	-0.09486	0.0531	0.11067	0.0531	0
0.05315	0.07905	0.05315	-0.47431	0.05315	-0.31621	0.05315	0.01581	0.05315	0.01581	0.05315	0	0.05315	-0.09486	0.05315	0.09486	0.05315	-0.04743
0.0532	0.14229	0.0532	-0.47431	0.0532	-0.33202	0.0532	0.01581	0.0532	0.01581	0.0532	0	0.0532	-0.09486	0.0532	0.09486	0.0532	-0.09486
0.05325	0.18972	0.05325	-0.47431	0.05325	-0.36364	0.05325	0.01581	0.05325	0.01581	0.05325	0	0.05325	-0.09486	0.05325	0.06324	0.05325	-0.12648
0.0533	0.23715	0.0533	-0.47431	0.0533	-0.39526	0.0533	0.01581	0.0533	0.01581	0.0533	0	0.0533	-0.09486	0.0533	0.04743	0.0533	-0.17391
0.05335	0.26877	0.05335	-0.4585	0.05335	-0.42688	0.05335	0.01581	0.05335	0.01581	0.05335	0	0.05335	-0.11067	0.05335	0.03162	0.05335	-0.20553
0.0534	0.3004	0.0534	-0.44269	0.0534	-0.47431	0.0534	0.01581	0.0534	0.01581	0.0534	0	0.0534	-0.12648	0.0534	0.01581	0.0534	-0.23715
0.05345	0.33202	0.05345	-0.41107	0.05345	-0.49012	0.05345	0.01581	0.05345	0.01581	0.05345	0	0.05345	-0.14229	0.05345	-0.01581	0.05345	-0.26877
0.0535	0.36364	0.0535	-0.39526	0.0535	-0.49012	0.0535	0.01581	0.0535	0.03162	0.0535	0	0.0535	-0.1581	0.0535	-0.01581	0.0535	-0.31621
0.05355	0.39526	0.05355	-0.36364	0.05355	-0.47431	0.05355	0.01581	0.05355	0.03162	0.05355	0	0.05355	-0.18972	0.05355	-0.03162	0.05355	-0.36364
0.0536	0.41107	0.0536	-0.34783	0.0536	-0.44269	0.0536	0.01581	0.0536	0.03162	0.0536	0	0.0536	-0.20553	0.0536	-0.03162	0.0536	-0.41107
0.05365	0.44269	0.05365	-0.31621	0.05365	-0.37945	0.05365	0.01581	0.05365	0.03162	0.05365	0	0.05365	-0.22134	0.05365	-0.03162	0.05365	-0.42688
0.0537	0.47431	0.0537	-0.28459	0.0537	-0.31621	0.0537	0.01581	0.0537	0.03162	0.0537	0.01581	0.0537	-0.23715	0.0537	-0.03162	0.0537	-0.44269
0.05375	0.50593	0.05375	-0.25296	0.05375	-0.25296	0.05375	0.01581	0.05375	0.03162	0.05375	0.01581	0.05375	-0.25296	0.05375	-0.01581	0.05375	-0.44269
0.0538	0.53755	0.0538	-0.22134	0.0538	-0.18972	0.0538	0.01581	0.0538	0.03162	0.0538	0.01581	0.0538	-0.26877	0.0538	0	0.0538	-0.44269
0.05385	0.56917	0.05385	-0.18972	0.05385	-0.12648	0.05385	0.01581	0.05385	0.03162	0.05385	0.01581	0.05385	-0.26877	0.05385	0.03162	0.05385	-0.41107
0.0539	0.60079	0.0539	-0.1581	0.0539	-0.06324	0.0539	0.01581	0.0539	0.03162	0.0539	0.01581	0.0539	-0.28459	0.0539	0.04743	0.0539	-0.37945
0.05395	0.6166	0.05395	-0.12648	0.05395	-0.01581	0.05395	0.01581	0.05395	0.03162	0.05395	0.01581	0.05395	-0.28459	0.05395	0.06324	0.05395	-0.34783
0.054	0.6166	0.054	-0.09486	0.054	0.03162	0.054	0.01581	0.054	0.03162	0.054	0.01581	0.054	-0.28459	0.054	0.09486	0.054	-0.31621
0.05405	0.6166	0.05405	-0.04743	0.05405	0.07905	0.05405	0.01581	0.05405	0.03162	0.05405	0.01581	0.05405	-0.28459	0.05405	0.11067	0.05405	-0.26877
0.0541	0.60079	0.0541	-0.01581	0.0541	0.12648	0.0541	0.01581	0.0541	0.03162	0.0541	0.01581	0.0541	-0.28459	0.0541	0.12648	0.0541	-0.23715
0.05415	0.56917	0.05415	0.01581	0.05415	0.17391	0.05415	0.01581	0.05415	0.03162	0.05415	0.01581	0.05415	-0.28459	0.05415	0.12648	0.05415	-0.20553
0.0542	0.52174	0.0542	0.04743	0.0542	0.18972	0.0542	0.01581	0.0542	0.03162	0.0542	0.03162	0.0542	-0.26877	0.0542	0.14229	0.0542	-0.17391
0.05425	0.47431	0.05425	0.07905	0.05425	0.22134	0.05425	0.01581	0.05425	0.03162	0.05425	0.03162	0.05425	-0.26877	0.05425	0.1581	0.05425	-0.14229
0.0543	0.42688	0.0543	0.09486	0.0543	0.22134	0.0543	0.01581	0.0543	0.03162	0.0543	0.03162	0.0543	-0.25296	0.0543	0.17391	0.0543	-0.11067
0.05435	0.36364	0.05435	0.12648	0.05435	0.23715	0.05435	0.01581	0.05435	0.03162	0.05435	0.03162	0.05435	-0.23715	0.05435	0.18972	0.05435	-0.09486
0.0544	0.3004	0.0544	0.14229	0.0544	0.22134	0.0544	0.01581	0.0544	0.01581	0.0544	0.03162	0.0544	-0.20553	0.0544	0.20553	0.0544	-0.07905
0.05445	0.25296	0.05445	0.1581	0.05445	0.20553	0.05445	0.01581	0.05445	0.01581	0.05445	0.03162	0.05445	-0.18972	0.05445	0.20553	0.05445	-0.04743
0.0545	0.22134	0.0545	0.17391	0.0545	0.18972	0.0545	0.01581	0.0545	0.01581	0.0545	0.01581	0.0545	-0.1581	0.0545	0.20553	0.0545	-0.03162
0.05455	0.18972	0.05455	0.18972	0.05455	0.1581	0.05455	0.01581	0.05455	0.01581	0.05455	0.01581	0.05455	-0.12648	0.05455	0.20553	0.05455	0
0.0546	0.17391	0.0546	0.20553	0.0546	0.14229	0.0546	0.01581	0.0546	0.01581	0.0546	0.01581	0.0546	-0.09486	0.0546	0.18972	0.0546	0.01581
0.05465	0.17391	0.05465	0.22134	0.05465	0.09486	0.05465	0.01581	0.05465	0.01581	0.05465	0.01581	0.05465	-0.06324	0.05465	0.17391	0.05465	0.03162
0.0547	0.17391	0.0547	0.23715	0.0547	0.06324	0.0547	0.01581	0.0547	0.01581	0.0547	0.03162	0.0547	-0.03162	0.0547	0.1581	0.0547	0.04743
0.05475	0.18972	0.05475	0.25296	0.05475	0.01581	0.05475	0.01581	0.05475	0.01581	0.05475	0.03162	0.05475	-0.01581	0.05475	0.12648	0.05475	0.06324
0.0548	0.20553	0.0548	0.26877	0.0548	-0.04743	0.0548	0.01581	0.0548	0.01581	0.0548	0.03162	0.0548	0.01581	0.0548	0.07905	0.0548	0.07905
0.05485	0.23715	0.05485	0.28459	0.05485	-0.07905	0.05485	0.01581	0.05485	0.01581	0.05485	0.03162	0.05485	0.03162	0.05485	0.04743	0.05485	0.07905
0.0549	0.26877	0.0549	0.28459	0.0549	-0.11067	0.0549	0.01581	0.0549	0.01581	0.0549	0.03162	0.0549	0.04743	0.0549	0.01581	0.0549	0.06324
0.05495	0.3004	0.05495	0.28459	0.05495	-0.12648	0.05495	0.01581	0.05495	0.01581	0.05495	0.03162	0.05495	0.06324	0.05495	-0.01581	0.05495	0.06324
0.055	0.34783	0.055	0.28459	0.055	-0.14229	0.055	0.01581	0.055	0.01581	0.055	0.03162	0.055	0.07905	0.055	-0.03162	0.055	0.04743
0.05505	0.37945	0.05505	0.28459	0.05505	-0.12648	0.05505	0.01581	0.05505	0.01581	0.05505	0.03162	0.05505	0.11067	0.05505	-0.06324	0.05505	0.03162
0.0551	0.41107	0.0551	0.28459	0.0551	-0.12648	0.0551	0.01581	0.0551	0.01581	0.0551	0.03162	0.0551	0.12648	0.0551	-0.07905	0.0551	0.03162
0.05515	0.42688	0.05515	0.3004	0.05515	-0.11067	0.05515	0.01581	0.05515	0.01581	0.05515	0.03162	0.05515	0.1581	0.05515	-0.09486	0.05515	0.01581
0.0552	0.4585	0.0552	0.3004	0.0552	-0.09486	0.0552	0.01581	0.0552	0.01581	0.0552	0.03162	0.0552	0.20553	0.0552	-0.09486	0.0552	0.01581
0.05525	0.47431	0.05525	0.3004	0.05525	-0.07905	0.05525	0.01581	0.05525	0.01581	0.05525	0.03162	0.05525	0.25296	0.05525	-0.11067	0.05525	0.01581
0.0553	0.47431	0.0553	0.28459	0.0553	-0.06324	0.0553	0.01581	0.0553	0.01581	0.0553	0.03162	0.0553	0.3004	0.0553	-0.09486	0.0553	0.01581
0.05535	0.49012	0.05535	0.28459	0.05535	-0.04743	0.05535	0.01581	0.05535	0.01581	0.05535	0.03162	0.05535	0.36364	0.05535	-0.09486	0.05535	0.01581
0.0554	0.50593	0.0554	0.26877	0.0554	-0.03162	0.0554	0.01581	0.0554	0.01581	0.0554	0.03162	0.0554	0.42688	0.0554	-0.09486	0.0554	0.03162
0.05545	0.50593	0.05545	0.26877	0.05545	-0.01581	0.05545	0	0.05545	0.01581	0.05545	0.03162	0.05545	0.47431	0.05545	-0.09486	0.05545	0.03162
0.0555	0.52174	0.0555	0.25296	0.0555	0	0.0555	0	0.0555	0.01581	0.0555	0.03162	0.0555	0.52174	0.0555	-0.09486	0.0555	0.03162
0.05555	0.52174	0.05555	0.23715	0.05555	0	0.05555	0	0.05555	0.01581	0.05555	0.03162	0.05555	0.56917	0.05555	-0.09486	0.05555	0.03162
0.0556	0.53755	0.0556	0.22134	0.0556	0.01581	0.0556	-0.01581	0.0556	0.01581	0.0556	0.01581	0.0556	0.60079	0.0556	-0.09486	0.0556	0.04743
0.05565	0.53755	0.05565	0.22134	0.05565	0.03162	0.05565	-0.01581	0.05565	0.01581	0.05565	0.01581	0.05565	0.6166	0.05565	-0.07905	0.05565	0.04743
0.0557	0.53755	0.0557	0.20553	0.0557	0.03162	0.0557	-0.01581	0.0557	0.01581	0.0557	0.01581	0.0557	0.6166	0.0557	-0.06324	0.0557	0.04743
0.05575	0.53755	0.05575	0.20553	0.05575	0.04743	0.05575	-0.01581	0.05575	0.01581	0.05575	0.01581	0.05575	0.6166	0.05575	-0.04743	0.05575	0.04743
0.0558	0.52174	0.0558	0.18972	0.0558	0.06324	0.0558	-0.01581	0.0558	0.01581	0.0558	0.01581	0.0558	0.60079	0.0558	-0.03162	0.0558	0.04743
0.05585	0.47431	0.05585	0.18972	0.05585	0.06324	0.05585	-0.01581	0.05585	0.01581	0.05585	0.01581	0.05585	0.60079	0.05585	-0.01581	0.05585	0.04743
0.0559	0.44269	0.0559	0.17391	0.0559	0.07905	0.0559	-0.01581	0.0559	0.03162	0.0559	0.01581	0.0559	0.60079	0.0559	0	0.0559	0.06324
0.05595	0.37945	0.05595	0.17391	0.05595	0.07905	0.05595	-0.01581	0.05595	0.03162	0.05595	0.01581	0.05595	0.56917	0.05595	0.01581	0.05595	0.06324
0.056	0.33202	0.056	0.17391	0.056	0.06324	0.056	-0.01581	0.056	0.01581	0.056	0.01581	0.056	0.53755	0.056	0.01581	0.056	0.07905
0.05605	0.26877	0.05605	0.1581	0.05605	0.06324	0.05605	-0.01581	0.05605	0.01581	0.05605	0.01581	0.05605	0.50593	0.05605	0.03162	0.05605	0.09486
0.0561	0.18972	0.0561	0.1581	0.0561	0.03162	0.0561	-0.01581	0.0561	0.01581	0.0561	0.01581	0.0561	0.4585	0.0561	0.04743	0.0561	0.11067
0.05615	0.11067	0.05615	0.1581	0.05615	0.01581	0.05615	-0.01581	0.05615	0.01581	0.05615	0.01581	0.05615	0.39526	0.05615	0.04743	0.05615	0.12648
0.0562	0.01581	0.0562	0.14229	0.0562	-0.01581	0.0562	-0.01581	0.0562	0.01581	0.0562	0.01581	0.0562	0.34783	0.0562	0.06324	0.0562	0.12648
0.05625	-0.07905	0.05625	0.12648	0.05625	-0.03162	0.05625	-0.01581	0.05625	0.01581	0.05625	0	0.05625	0.26877	0.05625	0.07905	0.05625	0.14229
0.0563	-0.20553	0.0563	0.12648	0.0563	-0.06324	0.0563	-0.01581	0.0563	0.01581	0.0563	0	0.0563	0.18972	0.0563	0.07905	0.0563	0.14229
0.05635	-0.31621	0.05635	0.12648	0.05635	-0.07905	0.05635	-0.01581	0.05635	0.01581	0.05635	0	0.05635	0.11067	0.05635	0.09486	0.05635	0.14229
0.0564	-0.44269	0.0564	0.11067	0.0564	-0.09486	0.0564	0	0.0564	0.01581	0.0564	0	0.0564	0.03162	0.0564	0.12648	0.0564	0.14229
0.05645	-0.53755	0.05645	0.11067	0.05645	-0.09486	0.05645	0	0.05645	0.01581	0.05645	0.01581	0.05645	-0.04743	0.05645	0.14229	0.05645	0.12648
0.0565	-0.6166	0.0565	0.11067	0.0565	-0.09486	0.0565	0	0.0565	0.01581	0.0565	0.01581	0.0565	-0.12648	0.0565	0.17391	0.0565	0.11067
0.05655	-0.69565	0.05655	0.11067	0.05655	-0.07905	0.05655	0	0.05655	0.01581	0.05655	0.01581	0.05655	-0.18972	0.05655	0.18972	0.05655	0.11067
0.0566	-0.74308	0.0566	0.09486	0.0566	-0.06324	0.0566	0	0.0566	0.01581	0.0566	0	0.0566	-0.23715	0.0566	0.22134	0.0566	0.09486
0.05665	-0.7747	0.05665	0.09486	0.05665	-0.04743	0.05665	0	0.05665	0.01581	0.05665	0	0.05665	-0.25296	0.05665	0.26877	0.05665	0.07905
0.0567	-0.79051	0.0567	0.09486	0.0567	-0.01581	0.0567	0	0.0567	0.01581	0.0567	0	0.0567	-0.26877	0.0567	0.28459	0.0567	0.06324
0.05675	-0.7747	0.05675	0.09486	0.05675	0	0.05675	0	0.05675	0.01581	0.05675	0	0.05675	-0.26877	0.05675	0.31621	0.05675	0.06324
0.0568	-0.75889	0.0568	0.09486	0.0568	0.01581	0.0568	0	0.0568	0.01581	0.0568	0	0.0568	-0.25296	0.0568	0.34783	0.0568	0.04743
0.05685	-0.71146	0.05685	0.09486	0.05685	0.04743	0.05685	0	0.05685	0.01581	0.05685	0	0.05685	-0.23715	0.05685	0.37945	0.05685	0.04743
0.0569	-0.66403	0.0569	0.09486	0.0569	0.06324	0.0569	0	0.0569	0.01581	0.0569	0	0.0569	-0.22134	0.0569	0.41107	0.0569	0.04743
0.05695	-0.63241	0.05695	0.09486	0.05695	0.09486	0.05695	0	0.05695	0.01581	0.05695	0	0.05695	-0.20553	0.05695	0.4585	0.05695	0.04743
0.057	-0.60079	0.057	0.11067	0.057	0.11067	0.057	0	0.057	0.01581	0.057	0	0.057	-0.17391	0.057	0.49012	0.057	0.04743
0.05705	-0.60079	0.05705	0.11067	0.05705	0.12648	0.05705	0.01581	0.05705	0.01581	0.05705	0	0.05705	-0.14229	0.05705	0.53755	0.05705	0.06324
0.0571	-0.60079	0.0571	0.14229	0.0571	0.14229	0.0571	0.01581	0.0571	0.01581	0.0571	0	0.0571	-0.11067	0.0571	0.60079	0.0571	0.04743
0.05715	-0.6166	0.05715	0.1581	0.05715	0.17391	0.05715	0.01581	0.05715	0.01581	0.05715	0	0.05715	-0.07905	0.05715	0.64822	0.05715	0.04743
0.0572	-0.63241	0.0572	0.17391	0.0572	0.20553	0.0572	0.01581	0.0572	0.01581	0.0572	0	0.0572	-0.03162	0.0572	0.69565	0.0572	0.04743
0.05725	-0.64822	0.05725	0.18972	0.05725	0.25296	0.05725	0.01581	0.05725	0.01581	0.05725	0	0.05725	0	0.05725	0.72727	0.05725	0.03162
0.0573	-0.66403	0.0573	0.20553	0.0573	0.3004	0.0573	0.01581	0.0573	0.01581	0.0573	0	0.0573	0.04743	0.0573	0.71146	0.0573	0.03162
0.05735	-0.66403	0.05735	0.23715	0.05735	0.34783	0.05735	0.01581	0.05735	0.01581	0.05735	0	0.05735	0.07905	0.05735	0.66403	0.05735	0.01581
0.0574	-0.66403	0.0574	0.25296	0.0574	0.39526	0.0574	0.01581	0.0574	0.01581	0.0574	0	0.0574	0.11067	0.0574	0.58498	0.0574	0.01581
0.05745	-0.63241	0.05745	0.26877	0.05745	0.42688	0.05745	0.01581	0.05745	0.01581	0.05745	0	0.05745	0.1581	0.05745	0.49012	0.05745	0.01581
0.0575	-0.60079	0.0575	0.28459	0.0575	0.4585	0.0575	0.01581	0.0575	0.01581	0.0575	0	0.0575	0.18972	0.0575	0.36364	0.0575	0.01581
0.05755	-0.56917	0.05755	0.3004	0.05755	0.50593	0.05755	0.01581	0.05755	0.01581	0.05755	0	0.05755	0.20553	0.05755	0.23715	0.05755	0.03162
0.0576	-0.50593	0.0576	0.3004	0.0576	0.56917	0.0576	0.01581	0.0576	0.01581	0.0576	0	0.0576	0.23715	0.0576	0.11067	0.0576	0.03162
0.05765	-0.42688	0.05765	0.3004	0.05765	0.6166	0.05765	0.01581	0.05765	0.01581	0.05765	0	0.05765	0.25296	0.05765	-0.01581	0.05765	0.03162
0.0577	-0.31621	0.0577	0.3004	0.0577	0.64822	0.0577	0.01581	0.0577	0.01581	0.0577	0	0.0577	0.25296	0.0577	-0.12648	0.0577	0.03162
0.05775	-0.22134	0.05775	0.3004	0.05775	0.64822	0.05775	0.01581	0.05775	0.01581	0.05775	0	0.05775	0.25296	0.05775	-0.23715	0.05775	0.03162
0.0578	-0.11067	0.0578	0.26877	0.0578	0.60079	0.0578	0.01581	0.0578	0.01581	0.0578	0	0.0578	0.23715	0.0578	-0.33202	0.0578	0.04743
0.05785	0	0.05785	0.25296	0.05785	0.52174	0.05785	0.01581	0.05785	0.01581	0.05785	0	0.05785	0.22134	0.05785	-0.41107	0.05785	0.04743
0.0579	0.07905	0.0579	0.20553	0.0579	0.41107	0.0579	0.01581	0.0579	0.01581	0.0579	0	0.0579	0.20553	0.0579	-0.47431	0.0579	0.03162
0.05795	0.1581	0.05795	0.17391	0.05795	0.3004	0.05795	0.01581	0.05795	0.01581	0.05795	0	0.05795	0.17391	0.05795	-0.53755	0.05795	0.03162
0.058	0.20553	0.058	0.14229	0.058	0.20553	0.058	0.01581	0.058	0.01581	0.058	0	0.058	0.14229	0.058	-0.56917	0.058	0.03162
0.05805	0.25296	0.05805	0.09486	0.05805	0.12648	0.05805	0.01581	0.05805	0.01581	0.05805	0	0.05805	0.11067	0.05805	-0.6166	0.05805	0.01581
0.0581	0.3004	0.0581	0.04743	0.0581	0.04743	0.0581	0.01581	0.0581	0.01581	0.0581	0	0.0581	0.07905	0.0581	-0.66403	0.0581	0.01581
0.05815	0.33202	0.05815	0	0.05815	-0.01581	0.05815	0	0.05815	0.01581	0.05815	0	0.05815	0.04743	0.05815	-0.71146	0.05815	0.01581
0.0582	0.36364	0.0582	-0.04743	0.0582	-0.09486	0.0582	0	0.0582	0.01581	0.0582	0	0.0582	0.01581	0.0582	-0.7747	0.0582	0.01581
0.05825	0.39526	0.05825	-0.11067	0.05825	-0.17391	0.05825	0	0.05825	0.01581	0.05825	0	0.05825	-0.01581	0.05825	-0.80632	0.05825	0.01581
0.0583	0.41107	0.0583	-0.18972	0.0583	-0.23715	0.0583	0	0.0583	0.01581	0.0583	0	0.0583	-0.03162	0.0583	-0.83794	0.0583	0.03162
0.05835	0.44269	0.05835	-0.25296	0.05835	-0.28459	0.05835	0	0.05835	0.01581	0.05835	0	0.05835	-0.04743	0.05835	-0.83794	0.05835	0.04743
0.0584	0.4585	0.0584	-0.31621	0.0584	-0.31621	0.0584	0	0.0584	0.01581	0.0584	0	0.0584	-0.06324	0.0584	-0.80632	0.0584	0.06324
0.05845	0.49012	0.05845	-0.36364	0.05845	-0.33202	0.05845	0	0.05845	0.01581	0.05845	-0.01581	0.05845	-0.07905	0.05845	-0.75889	0.05845	0.06324
0.0585	0.53755	0.0585	-0.42688	0.0585	-0.34783	0.0585	0	0.0585	0.01581	0.0585	-0.01581	0.0585	-0.09486	0.0585	-0.67984	0.0585	0.07905
0.05855	0.56917	0.05855	-0.47431	0.05855	-0.36364	0.05855	0	0.05855	0.01581	0.05855	0	0.05855	-0.11067	0.05855	-0.58498	0.05855	0.09486
0.0586	0.6166	0.0586	-0.50593	0.0586	-0.37945	0.0586	0	0.0586	0.01581	0.0586	0	0.0586	-0.11067	0.0586	-0.49012	0.0586	0.11067
0.05865	0.64822	0.05865	-0.55336	0.05865	-0.41107	0.05865	0	0.05865	0.03162	0.05865	0	0.05865	-0.11067	0.05865	-0.37945	0.05865	0.11067
0.0587	0.67984	0.0587	-0.58498	0.0587	-0.44269	0.0587	0	0.0587	0.03162	0.0587	0	0.0587	-0.11067	0.0587	-0.28459	0.0587	0.11067
0.05875	0.69565	0.05875	-0.60079	0.05875	-0.47431	0.05875	0	0.05875	0.03162	0.05875	0	0.05875	-0.11067	0.05875	-0.18972	0.05875	0.12648
0.0588	0.67984	0.0588	-0.60079	0.0588	-0.49012	0.0588	0	0.0588	0.03162	0.0588	0	0.0588	-0.11067	0.0588	-0.12648	0.0588	0.14229
0.05885	0.66403	0.05885	-0.6166	0.05885	-0.49012	0.05885	0	0.05885	0.03162	0.05885	0	0.05885	-0.09486	0.05885	-0.06324	0.05885	0.14229
0.0589	0.60079	0.0589	-0.60079	0.0589	-0.4585	0.0589	0	0.0589	0.03162	0.0589	0	0.0589	-0.07905	0.0589	0	0.0589	0.1581
0.05895	0.55336	0.05895	-0.60079	0.05895	-0.42688	0.05895	0	0.05895	0.03162	0.05895	0	0.05895	-0.06324	0.05895	0.03162	0.05895	0.17391
0.059	0.49012	0.059	-0.56917	0.059	-0.36364	0.059	0	0.059	0.03162	0.059	0	0.059	-0.04743	0.059	0.06324	0.059	0.18972
0.05905	0.41107	0.05905	-0.55336	0.05905	-0.3004	0.05905	0	0.05905	0.03162	0.05905	0	0.05905	-0.03162	0.05905	0.07905	0.05905	0.20553
0.0591	0.34783	0.0591	-0.52174	0.0591	-0.23715	0.0591	0.01581	0.0591	0.03162	0.0591	0	0.0591	-0.01581	0.0591	0.09486	0.0591	0.23715
0.05915	0.28459	0.05915	-0.49012	0.05915	-0.17391	0.05915	0.01581	0.05915	0.03162	0.05915	0	0.05915	0	0.05915	0.11067	0.05915	0.26877
0.0592	0.22134	0.0592	-0.4585	0.0592	-0.09486	0.0592	0.01581	0.0592	0.03162	0.0592	0	0.0592	0.01581	0.0592	0.11067	0.0592	0.3004
0.05925	0.1581	0.05925	-0.42688	0.05925	-0.04743	0.05925	0.01581	0.05925	0.01581	0.05925	0	0.05925	0.03162	0.05925	0.11067	0.05925	0.34783
0.0593	0.11067	0.0593	-0.37945	0.0593	0	0.0593	0.01581	0.0593	0.01581	0.0593	0	0.0593	0.03162	0.0593	0.11067	0.0593	0.39526
0.05935	0.06324	0.05935	-0.34783	0.05935	0.06324	0.05935	0.01581	0.05935	0.01581	0.05935	0.01581	0.05935	0.04743	0.05935	0.11067	0.05935	0.42688
0.0594	0.04743	0.0594	-0.3004	0.0594	0.11067	0.0594	0.01581	0.0594	0.01581	0.0594	0.01581	0.0594	0.04743	0.0594	0.11067	0.0594	0.4585
0.05945	0.04743	0.05945	-0.25296	0.05945	0.1581	0.05945	0.01581	0.05945	0.01581	0.05945	0.01581	0.05945	0.04743	0.05945	0.11067	0.05945	0.4585
0.0595	0.06324	0.0595	-0.22134	0.0595	0.18972	0.0595	0.01581	0.0595	0.03162	0.0595	0	0.0595	0.04743	0.0595	0.09486	0.0595	0.44269
0.05955	0.11067	0.05955	-0.17391	0.05955	0.22134	0.05955	0.01581	0.05955	0.03162	0.05955	0	0.05955	0.04743	0.05955	0.07905	0.05955	0.41107
0.0596	0.1581	0.0596	-0.12648	0.0596	0.23715	0.0596	0.01581	0.0596	0.03162	0.0596	0	0.0596	0.04743	0.0596	0.06324	0.0596	0.34783
0.05965	0.20553	0.05965	-0.07905	0.05965	0.25296	0.05965	0.01581	0.05965	0.01581	0.05965	0	0.05965	0.04743	0.05965	0.03162	0.05965	0.3004
0.0597	0.23715	0.0597	-0.03162	0.0597	0.23715	0.0597	0.01581	0.0597	0.01581	0.0597	0	0.0597	0.03162	0.0597	0.01581	0.0597	0.23715
0.05975	0.28459	0.05975	0.01581	0.05975	0.22134	0.05975	0.01581	0.05975	0.01581	0.05975	0	0.05975	0.01581	0.05975	0	0.05975	0.18972
0.0598	0.31621	0.0598	0.04743	0.0598	0.20553	0.0598	0.01581	0.0598	0.01581	0.0598	0.01581	0.0598	0	0.0598	-0.01581	0.0598	0.14229
0.05985	0.34783	0.05985	0.09486	0.05985	0.17391	0.05985	0.01581	0.05985	0.01581	0.05985	0.01581	0.05985	-0.01581	0.05985	-0.03162	0.05985	0.07905
0.0599	0.37945	0.0599	0.12648	0.0599	0.14229	0.0599	0.01581	0.0599	0.01581	0.0599	0.01581	0.0599	-0.03162	0.0599	-0.03162	0.0599	0.03162
0.05995	0.41107	0.05995	0.17391	0.05995	0.11067	0.05995	0.01581	0.05995	0.01581	0.05995	0.01581	0.05995	-0.04743	0.05995	-0.03162	0.05995	-0.01581
0.06	0.42688	0.06	0.18972	0.06	0.06324	0.06	0.01581	0.06	0.01581	0.06	0.01581	0.06	-0.06324	0.06	-0.03162	0.06	-0.07905
0.06005	0.44269	0.06005	0.22134	0.06005	0.01581	0.06005	0.01581	0.06005	0.01581	0.06005	0.01581	0.06005	-0.07905	0.06005	-0.01581	0.06005	-0.11067
0.0601	0.44269	0.0601	0.23715	0.0601	-0.03162	0.0601	0.01581	0.0601	0.01581	0.0601	0	0.0601	-0.09486	0.0601	0	0.0601	-0.1581
0.06015	0.4585	0.06015	0.25296	0.06015	-0.09486	0.06015	0.01581	0.06015	0.01581	0.06015	0	0.06015	-0.09486	0.06015	0.01581	0.06015	-0.18972
0.0602	0.4585	0.0602	0.26877	0.0602	-0.12648	0.0602	0.01581	0.0602	0.01581	0.0602	0	0.0602	-0.11067	0.0602	0.04743	0.0602	-0.22134
0.06025	0.47431	0.06025	0.28459	0.06025	-0.1581	0.06025	0.01581	0.06025	0.01581	0.06025	0	0.06025	-0.11067	0.06025	0.06324	0.06025	-0.26877
0.0603	0.47431	0.0603	0.3004	0.0603	-0.1581	0.0603	0.01581	0.0603	0.01581	0.0603	0	0.0603	-0.11067	0.0603	0.07905	0.0603	-0.3004
0.06035	0.49012	0.06035	0.3004	0.06035	-0.1581	0.06035	0.03162	0.06035	0.01581	0.06035	0	0.06035	-0.11067	0.06035	0.09486	0.06035	-0.36364
0.0604	0.50593	0.0604	0.31621	0.0604	-0.14229	0.0604	0.03162	0.0604	0.01581	0.0604	0	0.0604	-0.11067	0.0604	0.11067	0.0604	-0.41107
0.06045	0.50593	0.06045	0.31621	0.06045	-0.12648	0.06045	0.03162	0.06045	0.01581	0.06045	0.01581	0.06045	-0.11067	0.06045	0.12648	0.06045	-0.44269
0.0605	0.49012	0.0605	0.31621	0.0605	-0.11067	0.0605	0.03162	0.0605	0.01581	0.0605	0.01581	0.0605	-0.11067	0.0605	0.14229	0.0605	-0.47431
0.06055	0.47431	0.06055	0.31621	0.06055	-0.09486	0.06055	0.01581	0.06055	0.03162	0.06055	0.01581	0.06055	-0.11067	0.06055	0.1581	0.06055	-0.49012
0.0606	0.44269	0.0606	0.31621	0.0606	-0.07905	0.0606	0.01581	0.0606	0.03162	0.0606	0.01581	0.0606	-0.12648	0.0606	0.17391	0.0606	-0.49012
0.06065	0.39526	0.06065	0.31621	0.06065	-0.04743	0.06065	0.01581	0.06065	0.03162	0.06065	0.01581	0.06065	-0.14229	0.06065	0.18972	0.06065	-0.47431
0.0607	0.34783	0.0607	0.33202	0.0607	-0.03162	0.0607	0.01581	0.0607	0.03162	0.0607	0.01581	0.0607	-0.17391	0.0607	0.20553	0.0607	-0.44269
0.06075	0.3004	0.06075	0.33202	0.06075	-0.01581	0.06075	0.01581	0.06075	0.03162	0.06075	0.01581	0.06075	-0.18972	0.06075	0.20553	0.06075	-0.39526
0.0608	0.25296	0.0608	0.33202	0.0608	0	0.0608	0.03162	0.0608	0.04743	0.0608	0.01581	0.0608	-0.20553	0.0608	0.22134	0.0608	-0.34783
0.06085	0.18972	0.06085	0.33202	0.06085	0	0.06085	0.03162	0.06085	0.04743	0.06085	0.01581	0.06085	-0.23715	0.06085	0.20553	0.06085	-0.3004
0.0609	0.11067	0.0609	0.33202	0.0609	0.01581	0.0609	0.03162	0.0609	0.04743	0.0609	0.01581	0.0609	-0.25296	0.0609	0.20553	0.0609	-0.26877
0.06095	0.01581	0.06095	0.33202	0.06095	0.01581	0.06095	0.03162	0.06095	0.04743	0.06095	0.01581	0.06095	-0.26877	0.06095	0.18972	0.06095	-0.22134
0.061	-0.07905	0.061	0.31621	0.061	0.03162	0.061	0.03162	0.061	0.04743	0.061	0.01581	0.061	-0.28459	0.061	0.1581	0.061	-0.18972
0.06105	-0.18972	0.06105	0.31621	0.06105	0.04743	0.06105	0.03162	0.06105	0.04743	0.06105	0.01581	0.06105	-0.3004	0.06105	0.14229	0.06105	-0.1581
0.0611	-0.31621	0.0611	0.3004	0.0611	0.04743	0.0611	0.03162	0.0611	0.04743	0.0611	0.01581	0.0611	-0.3004	0.0611	0.11067	0.0611	-0.12648
0.06115	-0.44269	0.06115	0.28459	0.06115	0.06324	0.06115	0.03162	0.06115	0.04743	0.06115	0.03162	0.06115	-0.3004	0.06115	0.06324	0.06115	-0.09486
0.0612	-0.55336	0.0612	0.28459	0.0612	0.07905	0.0612	0.03162	0.0612	0.04743	0.0612	0.03162	0.0612	-0.3004	0.0612	0.03162	0.0612	-0.06324
0.06125	-0.64822	0.06125	0.26877	0.06125	0.07905	0.06125	0.03162	0.06125	0.04743	0.06125	0.03162	0.06125	-0.3004	0.06125	0	0.06125	-0.04743
0.0613	-0.72727	0.0613	0.25296	0.0613	0.07905	0.0613	0.01581	0.0613	0.04743	0.0613	0.03162	0.0613	-0.3004	0.0613	-0.03162	0.0613	-0.01581
0.06135	-0.79051	0.06135	0.23715	0.06135	0.06324	0.06135	0.01581	0.06135	0.04743	0.06135	0.01581	0.06135	-0.3004	0.06135	-0.04743	0.06135	0
0.0614	-0.82213	0.0614	0.22134	0.0614	0.04743	0.0614	0.01581	0.0614	0.04743	0.0614	0.01581	0.0614	-0.28459	0.0614	-0.07905	0.0614	0.01581
0.06145	-0.83794	0.06145	0.20553	0.06145	0.01581	0.06145	0.01581	0.06145	0.03162	0.06145	0.01581	0.06145	-0.28459	0.06145	-0.07905	0.06145	0.03162
0.0615	-0.80632	0.0615	0.20553	0.0615	-0.01581	0.0615	0.01581	0.0615	0.03162	0.0615	0.01581	0.0615	-0.26877	0.0615	-0.09486	0.0615	0.04743
0.06155	-0.7747	0.06155	0.18972	0.06155	-0.04743	0.06155	0.01581	0.06155	0.03162	0.06155	0.01581	0.06155	-0.25296	0.06155	-0.09486	0.06155	0.06324
0.0616	-0.71146	0.0616	0.17391	0.0616	-0.07905	0.0616	0.01581	0.0616	0.03162	0.0616	0.01581	0.0616	-0.23715	0.0616	-0.09486	0.0616	0.07905
0.06165	-0.64822	0.06165	0.1581	0.06165	-0.11067	0.06165	0.01581	0.06165	0.03162	0.06165	0.01581	0.06165	-0.20553	0.06165	-0.09486	0.06165	0.09486
0.0617	-0.58498	0.0617	0.1581	0.0617	-0.12648	0.0617	0.01581	0.0617	0.03162	0.0617	0.01581	0.0617	-0.17391	0.0617	-0.09486	0.0617	0.09486
0.06175	-0.53755	0.06175	0.14229	0.06175	-0.14229	0.06175	0.01581	0.06175	0.01581	0.06175	0.01581	0.06175	-0.14229	0.06175	-0.09486	0.06175	0.07905
0.0618	-0.50593	0.0618	0.12648	0.0618	-0.14229	0.0618	0.01581	0.0618	0.01581	0.0618	0.01581	0.0618	-0.11067	0.0618	-0.09486	0.0618	0.06324
0.06185	-0.50593	0.06185	0.12648	0.06185	-0.12648	0.06185	0.01581	0.06185	0.01581	0.06185	0.01581	0.06185	-0.07905	0.06185	-0.07905	0.06185	0.04743
0.0619	-0.53755	0.0619	0.11067	0.0619	-0.11067	0.0619	0.01581	0.0619	0	0.0619	0.01581	0.0619	-0.04743	0.0619	-0.07905	0.0619	0.03162
0.06195	-0.56917	0.06195	0.11067	0.06195	-0.09486	0.06195	0.01581	0.06195	0	0.06195	0.01581	0.06195	-0.01581	0.06195	-0.07905	0.06195	0.03162
0.062	-0.60079	0.062	0.09486	0.062	-0.07905	0.062	0.01581	0.062	0	0.062	0.01581	0.062	0	0.062	-0.06324	0.062	0.01581
0.06205	-0.63241	0.06205	0.09486	0.06205	-0.04743	0.06205	0.01581	0.06205	0	0.06205	0.01581	0.06205	0.01581	0.06205	-0.04743	0.06205	0.01581
0.0621	-0.66403	0.0621	0.07905	0.0621	-0.03162	0.0621	0.03162	0.0621	0	0.0621	0.01581	0.0621	0.03162	0.0621	-0.03162	0.0621	0.01581
0.06215	-0.67984	0.06215	0.07905	0.06215	0	0.06215	0.03162	0.06215	0	0.06215	0.01581	0.06215	0.06324	0.06215	-0.01581	0.06215	0.01581
0.0622	-0.69565	0.0622	0.07905	0.0622	0.01581	0.0622	0.03162	0.0622	0	0.0622	0.01581	0.0622	0.07905	0.0622	0	0.0622	0.01581
0.06225	-0.67984	0.06225	0.07905	0.06225	0.03162	0.06225	0.03162	0.06225	0	0.06225	0.01581	0.06225	0.11067	0.06225	0.01581	0.06225	0.03162
0.0623	-0.66403	0.0623	0.07905	0.0623	0.06324	0.0623	0.03162	0.0623	0	0.0623	0.01581	0.0623	0.14229	0.0623	0.03162	0.0623	0.03162
0.06235	-0.60079	0.06235	0.07905	0.06235	0.07905	0.06235	0.01581	0.06235	0.01581	0.06235	0.01581	0.06235	0.17391	0.06235	0.04743	0.06235	0.03162
0.0624	-0.52174	0.0624	0.07905	0.0624	0.11067	0.0624	0.01581	0.0624	0.01581	0.0624	0.01581	0.0624	0.22134	0.0624	0.04743	0.0624	0.04743
0.06245	-0.41107	0.06245	0.07905	0.06245	0.14229	0.06245	0.01581	0.06245	0.03162	0.06245	0.01581	0.06245	0.28459	0.06245	0.06324	0.06245	0.04743
0.0625	-0.28459	0.0625	0.07905	0.0625	0.17391	0.0625	0.01581	0.0625	0.03162	0.0625	0.01581	0.0625	0.34783	0.0625	0.07905	0.0625	0.04743
0.06255	-0.1581	0.06255	0.07905	0.06255	0.22134	0.06255	0.01581	0.06255	0.03162	0.06255	0.01581	0.06255	0.41107	0.06255	0.09486	0.06255	0.04743
0.0626	-0.03162	0.0626	0.07905	0.0626	0.26877	0.0626	0.01581	0.0626	0.04743	0.0626	0.01581	0.0626	0.4585	0.0626	0.11067	0.0626	0.04743
0.06265	0.06324	0.06265	0.09486	0.06265	0.31621	0.06265	0.01581	0.06265	0.04743	0.06265	0.01581	0.06265	0.50593	0.06265	0.11067	0.06265	0.04743
0.0627	0.14229	0.0627	0.11067	0.0627	0.36364	0.0627	0.01581	0.0627	0.04743	0.0627	0.01581	0.0627	0.55336	0.0627	0.14229	0.0627	0.06324
0.06275	0.20553	0.06275	0.12648	0.06275	0.41107	0.06275	0	0.06275	0.04743	0.06275	0.01581	0.06275	0.58498	0.06275	0.1581	0.06275	0.06324
0.0628	0.25296	0.0628	0.14229	0.0628	0.4585	0.0628	0	0.0628	0.04743	0.0628	0.01581	0.0628	0.60079	0.0628	0.17391	0.0628	0.07905
0.06285	0.28459	0.06285	0.17391	0.06285	0.50593	0.06285	0	0.06285	0.04743	0.06285	0.01581	0.06285	0.6166	0.06285	0.20553	0.06285	0.09486
0.0629	0.31621	0.0629	0.20553	0.0629	0.56917	0.0629	0	0.0629	0.04743	0.0629	0.01581	0.0629	0.6166	0.0629	0.23715	0.0629	0.11067
0.06295	0.33202	0.06295	0.23715	0.06295	0.63241	0.06295	0	0.06295	0.04743	0.06295	0.01581	0.06295	0.60079	0.06295	0.26877	0.06295	0.12648
0.063	0.36364	0.063	0.26877	0.063	0.66403	0.063	0	0.063	0.03162	0.063	0.01581	0.063	0.60079	0.063	0.31621	0.063	0.12648
0.06305	0.39526	0.06305	0.3004	0.06305	0.64822	0.06305	0	0.06305	0.03162	0.06305	0.01581	0.06305	0.58498	0.06305	0.34783	0.06305	0.14229
0.0631	0.42688	0.0631	0.33202	0.0631	0.60079	0.0631	0	0.0631	0.03162	0.0631	0.01581	0.0631	0.55336	0.0631	0.37945	0.0631	0.14229
0.06315	0.44269	0.06315	0.34783	0.06315	0.53755	0.06315	0	0.06315	0.01581	0.06315	0.01581	0.06315	0.52174	0.06315	0.41107	0.06315	0.1581
0.0632	0.49012	0.0632	0.36364	0.0632	0.44269	0.0632	0	0.0632	0.01581	0.0632	0.01581	0.0632	0.47431	0.0632	0.44269	0.0632	0.14229
0.06325	0.53755	0.06325	0.37945	0.06325	0.33202	0.06325	0	0.06325	0.01581	0.06325	0.01581	0.06325	0.42688	0.06325	0.49012	0.06325	0.14229
0.0633	0.58498	0.0633	0.39526	0.0633	0.23715	0.0633	0	0.0633	0	0.0633	0.03162	0.0633	0.37945	0.0633	0.52174	0.0633	0.12648
0.06335	0.63241	0.06335	0.39526	0.06335	0.14229	0.06335	0	0.06335	0	0.06335	0.03162	0.06335	0.33202	0.06335	0.56917	0.06335	0.11067
0.0634	0.67984	0.0634	0.39526	0.0634	0.06324	0.0634	0	0.0634	-0.01581	0.0634	0.03162	0.0634	0.26877	0.0634	0.6166	0.0634	0.09486
0.06345	0.72727	0.06345	0.36364	0.06345	-0.01581	0.06345	0.01581	0.06345	-0.01581	0.06345	0.03162	0.06345	0.18972	0.06345	0.67984	0.06345	0.07905
0.0635	0.74308	0.0635	0.33202	0.0635	-0.07905	0.0635	0.01581	0.0635	-0.03162	0.0635	0.03162	0.0635	0.09486	0.0635	0.74308	0.0635	0.06324
0.06355	0.74308	0.06355	0.28459	0.06355	-0.1581	0.06355	0.01581	0.06355	-0.03162	0.06355	0.03162	0.06355	0.01581	0.06355	0.75889	0.06355	0.04743
0.0636	0.72727	0.0636	0.22134	0.0636	-0.22134	0.0636	0.01581	0.0636	-0.03162	0.0636	0.01581	0.0636	-0.07905	0.0636	0.74308	0.0636	0.04743
0.06365	0.67984	0.06365	0.1581	0.06365	-0.26877	0.06365	0.01581	0.06365	-0.03162	0.06365	0.01581	0.06365	-0.1581	0.06365	0.69565	0.06365	0.03162
0.0637	0.6166	0.0637	0.09486	0.0637	-0.31621	0.0637	0.01581	0.0637	-0.03162	0.0637	0.01581	0.0637	-0.22134	0.0637	0.6166	0.0637	0.03162
0.06375	0.53755	0.06375	0.01581	0.06375	-0.33202	0.06375	0.01581	0.06375	-0.03162	0.06375	0.01581	0.06375	-0.26877	0.06375	0.50593	0.06375	0.03162
0.0638	0.44269	0.0638	-0.06324	0.0638	-0.34783	0.0638	0.01581	0.0638	-0.03162	0.0638	0.01581	0.0638	-0.3004	0.0638	0.37945	0.0638	0.04743
0.06385	0.34783	0.06385	-0.14229	0.06385	-0.36364	0.06385	0.01581	0.06385	-0.04743	0.06385	0.01581	0.06385	-0.3004	0.06385	0.25296	0.06385	0.04743
0.0639	0.25296	0.0639	-0.22134	0.0639	-0.37945	0.0639	0.01581	0.0639	-0.04743	0.0639	0.01581	0.0639	-0.3004	0.0639	0.12648	0.0639	0.04743
0.06395	0.1581	0.06395	-0.3004	0.06395	-0.41107	0.06395	0.01581	0.06395	-0.04743	0.06395	0.03162	0.06395	-0.28459	0.06395	0	0.06395	0.04743
0.064	0.07905	0.064	-0.37945	0.064	-0.44269	0.064	0.01581	0.064	-0.04743	0.064	0.03162	0.064	-0.26877	0.064	-0.12648	0.064	0.04743
0.06405	0.01581	0.06405	-0.44269	0.06405	-0.4585	0.06405	0.01581	0.06405	-0.04743	0.06405	0.03162	0.06405	-0.25296	0.06405	-0.23715	0.06405	0.04743
0.0641	-0.03162	0.0641	-0.50593	0.0641	-0.47431	0.0641	0.01581	0.0641	-0.03162	0.0641	0.03162	0.0641	-0.22134	0.0641	-0.33202	0.0641	0.03162
0.06415	-0.06324	0.06415	-0.56917	0.06415	-0.47431	0.06415	0.01581	0.06415	-0.03162	0.06415	0.03162	0.06415	-0.18972	0.06415	-0.42688	0.06415	0.03162
0.0642	-0.04743	0.0642	-0.6166	0.0642	-0.44269	0.0642	0.01581	0.0642	-0.03162	0.0642	0.03162	0.0642	-0.17391	0.0642	-0.49012	0.0642	0.01581
0.06425	-0.03162	0.06425	-0.66403	0.06425	-0.41107	0.06425	0.01581	0.06425	-0.03162	0.06425	0.03162	0.06425	-0.12648	0.06425	-0.55336	0.06425	0.01581
0.0643	0.01581	0.0643	-0.69565	0.0643	-0.34783	0.0643	0.01581	0.0643	-0.01581	0.0643	0.03162	0.0643	-0.11067	0.0643	-0.58498	0.0643	0.01581
0.06435	0.07905	0.06435	-0.71146	0.06435	-0.28459	0.06435	0.01581	0.06435	-0.01581	0.06435	0.03162	0.06435	-0.06324	0.06435	-0.63241	0.06435	0.01581
0.0644	0.12648	0.0644	-0.72727	0.0644	-0.22134	0.0644	0.01581	0.0644	-0.01581	0.0644	0.03162	0.0644	-0.03162	0.0644	-0.67984	0.0644	0.03162
0.06445	0.17391	0.06445	-0.72727	0.06445	-0.1581	0.06445	0.01581	0.06445	0	0.06445	0.03162	0.06445	0.01581	0.06445	-0.74308	0.06445	0.03162
0.0645	0.22134	0.0645	-0.71146	0.0645	-0.09486	0.0645	0.01581	0.0645	0	0.0645	0.03162	0.0645	0.06324	0.0645	-0.79051	0.0645	0.04743
0.06455	0.26877	0.06455	-0.69565	0.06455	-0.03162	0.06455	0.01581	0.06455	0	0.06455	0.03162	0.06455	0.09486	0.06455	-0.82213	0.06455	0.04743
0.0646	0.3004	0.0646	-0.66403	0.0646	0.03162	0.0646	0.03162	0.0646	0	0.0646	0.03162	0.0646	0.14229	0.0646	-0.85376	0.0646	0.04743
0.06465	0.34783	0.06465	-0.63241	0.06465	0.07905	0.06465	0.03162	0.06465	0	0.06465	0.03162	0.06465	0.17391	0.06465	-0.83794	0.06465	0.04743
0.0647	0.36364	0.0647	-0.58498	0.0647	0.12648	0.0647	0.03162	0.0647	0.01581	0.0647	0.03162	0.0647	0.20553	0.0647	-0.80632	0.0647	0.03162
0.06475	0.39526	0.06475	-0.53755	0.06475	0.17391	0.06475	0.03162	0.06475	0.01581	0.06475	0.03162	0.06475	0.22134	0.06475	-0.75889	0.06475	0.03162
0.0648	0.39526	0.0648	-0.49012	0.0648	0.20553	0.0648	0.03162	0.0648	0.01581	0.0648	0.01581	0.0648	0.23715	0.0648	-0.66403	0.0648	0.03162
0.06485	0.41107	0.06485	-0.42688	0.06485	0.23715	0.06485	0.03162	0.06485	0.01581	0.06485	0.01581	0.06485	0.25296	0.06485	-0.56917	0.06485	0.01581
0.0649	0.41107	0.0649	-0.37945	0.0649	0.25296	0.0649	0.04743	0.0649	0.01581	0.0649	0.01581	0.0649	0.23715	0.0649	-0.47431	0.0649	0.01581
0.06495	0.41107	0.06495	-0.3004	0.06495	0.26877	0.06495	0.04743	0.06495	0.01581	0.06495	0.01581	0.06495	0.22134	0.06495	-0.36364	0.06495	0.01581
0.065	0.41107	0.065	-0.25296	0.065	0.25296	0.065	0.04743	0.065	0.03162	0.065	0.01581	0.065	0.20553	0.065	-0.26877	0.065	0.01581
0.06505	0.42688	0.06505	-0.18972	0.06505	0.23715	0.06505	0.04743	0.06505	0.03162	0.06505	0.01581	0.06505	0.18972	0.06505	-0.18972	0.06505	0.01581
0.0651	0.42688	0.0651	-0.12648	0.0651	0.22134	0.0651	0.04743	0.0651	0.03162	0.0651	0.01581	0.0651	0.1581	0.0651	-0.09486	0.0651	0.03162
0.06515	0.44269	0.06515	-0.07905	0.06515	0.18972	0.06515	0.04743	0.06515	0.03162	0.06515	0.01581	0.06515	0.12648	0.06515	-0.03162	0.06515	0.04743
0.0652	0.4585	0.0652	-0.03162	0.0652	0.1581	0.0652	0.04743	0.0652	0.03162	0.0652	0.01581	0.0652	0.09486	0.0652	0.01581	0.0652	0.06324
0.06525	0.44269	0.06525	0.03162	0.06525	0.11067	0.06525	0.04743	0.06525	0.03162	0.06525	0.01581	0.06525	0.06324	0.06525	0.04743	0.06525	0.07905
0.0653	0.42688	0.0653	0.07905	0.0653	0.06324	0.0653	0.04743	0.0653	0.03162	0.0653	0.01581	0.0653	0.03162	0.0653	0.07905	0.0653	0.09486
0.06535	0.39526	0.06535	0.12648	0.06535	0.01581	0.06535	0.04743	0.06535	0.03162	0.06535	0.01581	0.06535	0	0.06535	0.11067	0.06535	0.11067
0.0654	0.34783	0.0654	0.17391	0.0654	-0.03162	0.0654	0.04743	0.0654	0.03162	0.0654	0.03162	0.0654	-0.03162	0.0654	0.11067	0.0654	0.12648
0.06545	0.3004	0.06545	0.20553	0.06545	-0.09486	0.06545	0.04743	0.06545	0.03162	0.06545	0.03162	0.06545	-0.06324	0.06545	0.12648	0.06545	0.12648
0.0655	0.25296	0.0655	0.23715	0.0655	-0.12648	0.0655	0.04743	0.0655	0.03162	0.0655	0.03162	0.0655	-0.07905	0.0655	0.12648	0.0655	0.14229
0.06555	0.20553	0.06555	0.26877	0.06555	-0.1581	0.06555	0.06324	0.06555	0.03162	0.06555	0.03162	0.06555	-0.09486	0.06555	0.12648	0.06555	0.1581
0.0656	0.14229	0.0656	0.28459	0.0656	-0.17391	0.0656	0.06324	0.0656	0.03162	0.0656	0.03162	0.0656	-0.11067	0.0656	0.12648	0.0656	0.1581
0.06565	0.04743	0.06565	0.3004	0.06565	-0.17391	0.06565	0.06324	0.06565	0.03162	0.06565	0.03162	0.06565	-0.12648	0.06565	0.12648	0.06565	0.17391
0.0657	-0.04743	0.0657	0.31621	0.0657	-0.1581	0.0657	0.06324	0.0657	0.03162	0.0657	0.03162	0.0657	-0.14229	0.0657	0.12648	0.0657	0.18972
0.06575	-0.17391	0.06575	0.31621	0.06575	-0.14229	0.06575	0.07905	0.06575	0.03162	0.06575	0.01581	0.06575	-0.14229	0.06575	0.12648	0.06575	0.20553
0.0658	-0.28459	0.0658	0.31621	0.0658	-0.11067	0.0658	0.07905	0.0658	0.03162	0.0658	0.01581	0.0658	-0.14229	0.0658	0.11067	0.0658	0.23715
0.06585	-0.41107	0.06585	0.31621	0.06585	-0.09486	0.06585	0.07905	0.06585	0.03162	0.06585	0.01581	0.06585	-0.14229	0.06585	0.09486	0.06585	0.26877
0.0659	-0.52174	0.0659	0.31621	0.0659	-0.06324	0.0659	0.07905	0.0659	0.03162	0.0659	0.01581	0.0659	-0.14229	0.0659	0.06324	0.0659	0.3004
0.06595	-0.6166	0.06595	0.31621	0.06595	-0.04743	0.06595	0.09486	0.06595	0.03162	0.06595	0.01581	0.06595	-0.14229	0.06595	0.03162	0.06595	0.34783
0.066	-0.69565	0.066	0.3004	0.066	-0.01581	0.066	0.09486	0.066	0.03162	0.066	0.01581	0.066	-0.12648	0.066	0.01581	0.066	0.39526
0.06605	-0.74308	0.06605	0.3004	0.06605	0	0.06605	0.09486	0.06605	0.03162	0.06605	0.01581	0.06605	-0.11067	0.06605	-0.01581	0.06605	0.4585
0.0661	-0.75889	0.0661	0.28459	0.0661	0.01581	0.0661	0.09486	0.0661	0.01581	0.0661	0.01581	0.0661	-0.09486	0.0661	-0.03162	0.0661	0.49012
0.06615	-0.75889	0.06615	0.28459	0.06615	0.03162	0.06615	0.09486	0.06615	0.01581	0.06615	0.03162	0.06615	-0.06324	0.06615	-0.03162	0.06615	0.52174
0.0662	-0.74308	0.0662	0.28459	0.0662	0.03162	0.0662	0.09486	0.0662	0.01581	0.0662	0.03162	0.0662	-0.04743	0.0662	-0.03162	0.0662	0.52174
0.06625	-0.69565	0.06625	0.28459	0.06625	0.03162	0.06625	0.09486	0.06625	0	0.06625	0.03162	0.06625	-0.01581	0.06625	-0.03162	0.06625	0.50593
0.0663	-0.63241	0.0663	0.28459	0.0663	0.04743	0.0663	0.09486	0.0663	0	0.0663	0.03162	0.0663	0	0.0663	-0.03162	0.0663	0.4585
0.06635	-0.56917	0.06635	0.28459	0.06635	0.04743	0.06635	0.09486	0.06635	0	0.06635	0.03162	0.06635	0.01581	0.06635	-0.01581	0.06635	0.39526
0.0664	-0.52174	0.0664	0.28459	0.0664	0.06324	0.0664	0.09486	0.0664	0	0.0664	0.03162	0.0664	0.03162	0.0664	0	0.0664	0.33202
0.06645	-0.47431	0.06645	0.28459	0.06645	0.07905	0.06645	0.09486	0.06645	-0.01581	0.06645	0.03162	0.06645	0.03162	0.06645	0.01581	0.06645	0.25296
0.0665	-0.4585	0.0665	0.28459	0.0665	0.07905	0.0665	0.09486	0.0665	-0.01581	0.0665	0.03162	0.0665	0.04743	0.0665	0.03162	0.0665	0.18972
0.06655	-0.47431	0.06655	0.28459	0.06655	0.09486	0.06655	0.09486	0.06655	-0.01581	0.06655	0.03162	0.06655	0.04743	0.06655	0.06324	0.06655	0.14229
0.0666	-0.50593	0.0666	0.26877	0.0666	0.07905	0.0666	0.09486	0.0666	-0.01581	0.0666	0.03162	0.0666	0.04743	0.0666	0.07905	0.0666	0.09486
0.06665	-0.53755	0.06665	0.26877	0.06665	0.07905	0.06665	0.09486	0.06665	-0.01581	0.06665	0.03162	0.06665	0.04743	0.06665	0.11067	0.06665	0.03162
0.0667	-0.58498	0.0667	0.26877	0.0667	0.04743	0.0667	0.09486	0.0667	-0.01581	0.0667	0.03162	0.0667	0.04743	0.0667	0.12648	0.0667	-0.03162
0.06675	-0.6166	0.06675	0.26877	0.06675	0.01581	0.06675	0.07905	0.06675	-0.03162	0.06675	0.04743	0.06675	0.03162	0.06675	0.14229	0.06675	-0.07905
0.0668	-0.64822	0.0668	0.25296	0.0668	-0.01581	0.0668	0.07905	0.0668	-0.03162	0.0668	0.04743	0.0668	0.03162	0.0668	0.1581	0.0668	-0.12648
0.06685	-0.66403	0.06685	0.23715	0.06685	-0.06324	0.06685	0.07905	0.06685	-0.03162	0.06685	0.03162	0.06685	0.01581	0.06685	0.17391	0.06685	-0.17391
0.0669	-0.66403	0.0669	0.22134	0.0669	-0.09486	0.0669	0.07905	0.0669	-0.03162	0.0669	0.03162	0.0669	0.01581	0.0669	0.18972	0.0669	-0.20553
0.06695	-0.63241	0.06695	0.22134	0.06695	-0.12648	0.06695	0.06324	0.06695	-0.03162	0.06695	0.03162	0.06695	0	0.06695	0.18972	0.06695	-0.23715
0.067	-0.60079	0.067	0.20553	0.067	-0.1581	0.067	0.06324	0.067	-0.03162	0.067	0.03162	0.067	-0.01581	0.067	0.20553	0.067	-0.28459
0.06705	-0.55336	0.06705	0.18972	0.06705	-0.17391	0.06705	0.06324	0.06705	-0.03162	0.06705	0.03162	0.06705	-0.03162	0.06705	0.20553	0.06705	-0.33202
0.0671	-0.47431	0.0671	0.17391	0.0671	-0.17391	0.0671	0.04743	0.0671	-0.01581	0.0671	0.03162	0.0671	-0.04743	0.0671	0.22134	0.0671	-0.39526
0.06715	-0.37945	0.06715	0.1581	0.06715	-0.1581	0.06715	0.04743	0.06715	-0.01581	0.06715	0.03162	0.06715	-0.06324	0.06715	0.20553	0.06715	-0.44269
0.0672	-0.26877	0.0672	0.14229	0.0672	-0.12648	0.0672	0.04743	0.0672	-0.01581	0.0672	0.03162	0.0672	-0.07905	0.0672	0.18972	0.0672	-0.49012
0.06725	-0.14229	0.06725	0.12648	0.06725	-0.11067	0.06725	0.04743	0.06725	-0.01581	0.06725	0.03162	0.06725	-0.09486	0.06725	0.17391	0.06725	-0.50593
0.0673	-0.03162	0.0673	0.11067	0.0673	-0.07905	0.0673	0.04743	0.0673	-0.01581	0.0673	0.03162	0.0673	-0.11067	0.0673	0.1581	0.0673	-0.52174
0.06735	0.07905	0.06735	0.09486	0.06735	-0.04743	0.06735	0.04743	0.06735	0	0.06735	0.03162	0.06735	-0.12648	0.06735	0.12648	0.06735	-0.50593
0.0674	0.1581	0.0674	0.07905	0.0674	-0.03162	0.0674	0.04743	0.0674	0	0.0674	0.03162	0.0674	-0.12648	0.0674	0.09486	0.0674	-0.49012
0.06745	0.20553	0.06745	0.07905	0.06745	0	0.06745	0.04743	0.06745	0	0.06745	0.03162	0.06745	-0.12648	0.06745	0.04743	0.06745	-0.44269
0.0675	0.25296	0.0675	0.06324	0.0675	0.03162	0.0675	0.03162	0.0675	0	0.0675	0.04743	0.0675	-0.12648	0.0675	0.01581	0.0675	-0.39526
0.06755	0.28459	0.06755	0.04743	0.06755	0.04743	0.06755	0.03162	0.06755	0.01581	0.06755	0.04743	0.06755	-0.12648	0.06755	-0.01581	0.06755	-0.34783
0.0676	0.3004	0.0676	0.04743	0.0676	0.07905	0.0676	0.03162	0.0676	0.01581	0.0676	0.04743	0.0676	-0.12648	0.0676	-0.04743	0.0676	-0.3004
0.06765	0.33202	0.06765	0.04743	0.06765	0.09486	0.06765	0.01581	0.06765	0.01581	0.06765	0.04743	0.06765	-0.14229	0.06765	-0.07905	0.06765	-0.25296
0.0677	0.36364	0.0677	0.03162	0.0677	0.12648	0.0677	0.01581	0.0677	0.01581	0.0677	0.04743	0.0677	-0.1581	0.0677	-0.09486	0.0677	-0.20553
0.06775	0.39526	0.06775	0.03162	0.06775	0.1581	0.06775	0.01581	0.06775	0.01581	0.06775	0.03162	0.06775	-0.17391	0.06775	-0.11067	0.06775	-0.17391
0.0678	0.42688	0.0678	0.04743	0.0678	0.18972	0.0678	0.01581	0.0678	0.01581	0.0678	0.03162	0.0678	-0.18972	0.0678	-0.11067	0.0678	-0.12648
0.06785	0.47431	0.06785	0.04743	0.06785	0.25296	0.06785	0.01581	0.06785	0.01581	0.06785	0.03162	0.06785	-0.20553	0.06785	-0.11067	0.06785	-0.09486
0.0679	0.52174	0.0679	0.04743	0.0679	0.3004	0.0679	0.01581	0.0679	0.03162	0.0679	0.04743	0.0679	-0.23715	0.0679	-0.11067	0.0679	-0.06324
0.06795	0.55336	0.06795	0.04743	0.06795	0.34783	0.06795	0.01581	0.06795	0.03162	0.06795	0.04743	0.06795	-0.25296	0.06795	-0.11067	0.06795	-0.04743
0.068	0.6166	0.068	0.06324	0.068	0.41107	0.068	0.01581	0.068	0.03162	0.068	0.04743	0.068	-0.26877	0.068	-0.09486	0.068	-0.03162
0.06805	0.66403	0.06805	0.06324	0.06805	0.47431	0.06805	0.01581	0.06805	0.03162	0.06805	0.04743	0.06805	-0.3004	0.06805	-0.09486	0.06805	0
0.0681	0.71146	0.0681	0.07905	0.0681	0.53755	0.0681	0.01581	0.0681	0.03162	0.0681	0.04743	0.0681	-0.31621	0.0681	-0.09486	0.0681	0.01581
0.06815	0.75889	0.06815	0.07905	0.06815	0.60079	0.06815	0.01581	0.06815	0.04743	0.06815	0.04743	0.06815	-0.33202	0.06815	-0.07905	0.06815	0.03162
0.0682	0.7747	0.0682	0.09486	0.0682	0.66403	0.0682	0.01581	0.0682	0.04743	0.0682	0.03162	0.0682	-0.33202	0.0682	-0.07905	0.0682	0.04743
0.06825	0.7747	0.06825	0.11067	0.06825	0.69565	0.06825	0.01581	0.06825	0.04743	0.06825	0.03162	0.06825	-0.33202	0.06825	-0.06324	0.06825	0.06324
0.0683	0.74308	0.0683	0.12648	0.0683	0.71146	0.0683	0	0.0683	0.06324	0.0683	0.03162	0.0683	-0.34783	0.0683	-0.04743	0.0683	0.07905
0.06835	0.69565	0.06835	0.1581	0.06835	0.66403	0.06835	0	0.06835	0.06324	0.06835	0.03162	0.06835	-0.33202	0.06835	-0.03162	0.06835	0.09486
0.0684	0.6166	0.0684	0.18972	0.0684	0.58498	0.0684	-0.01581	0.0684	0.06324	0.0684	0.03162	0.0684	-0.33202	0.0684	-0.01581	0.0684	0.09486
0.06845	0.53755	0.06845	0.22134	0.06845	0.49012	0.06845	-0.01581	0.06845	0.07905	0.06845	0.03162	0.06845	-0.33202	0.06845	0	0.06845	0.09486
0.0685	0.44269	0.0685	0.25296	0.0685	0.36364	0.0685	-0.01581	0.0685	0.07905	0.0685	0.03162	0.0685	-0.31621	0.0685	0.01581	0.0685	0.07905
0.06855	0.34783	0.06855	0.3004	0.06855	0.26877	0.06855	-0.03162	0.06855	0.07905	0.06855	0.03162	0.06855	-0.3004	0.06855	0.03162	0.06855	0.06324
0.0686	0.26877	0.0686	0.34783	0.0686	0.1581	0.0686	-0.03162	0.0686	0.07905	0.0686	0.03162	0.0686	-0.28459	0.0686	0.04743	0.0686	0.04743
0.06865	0.17391	0.06865	0.39526	0.06865	0.07905	0.06865	-0.03162	0.06865	0.06324	0.06865	0.03162	0.06865	-0.26877	0.06865	0.06324	0.06865	0.03162
0.0687	0.09486	0.0687	0.42688	0.0687	0	0.0687	-0.03162	0.0687	0.06324	0.0687	0.03162	0.0687	-0.23715	0.0687	0.07905	0.0687	0.01581
0.06875	0.03162	0.06875	0.4585	0.06875	-0.07905	0.06875	-0.04743	0.06875	0.04743	0.06875	0.03162	0.06875	-0.22134	0.06875	0.07905	0.06875	0.01581
0.0688	-0.01581	0.0688	0.49012	0.0688	-0.1581	0.0688	-0.04743	0.0688	0.04743	0.0688	0.03162	0.0688	-0.18972	0.0688	0.09486	0.0688	0
0.06885	-0.04743	0.06885	0.49012	0.06885	-0.22134	0.06885	-0.04743	0.06885	0.04743	0.06885	0.03162	0.06885	-0.1581	0.06885	0.11067	0.06885	0
0.0689	-0.03162	0.0689	0.49012	0.0689	-0.26877	0.0689	-0.06324	0.0689	0.04743	0.0689	0.03162	0.0689	-0.12648	0.0689	0.12648	0.0689	0.01581
0.06895	0	0.06895	0.49012	0.06895	-0.3004	0.06895	-0.06324	0.06895	0.04743	0.06895	0.03162	0.06895	-0.09486	0.06895	0.14229	0.06895	0.01581
0.069	0.04743	0.069	0.4585	0.069	-0.31621	0.069	-0.06324	0.069	0.03162	0.069	0.03162	0.069	-0.06324	0.069	0.17391	0.069	0.03162
0.06905	0.09486	0.06905	0.41107	0.06905	-0.33202	0.06905	-0.06324	0.06905	0.03162	0.06905	0.03162	0.06905	-0.03162	0.06905	0.18972	0.06905	0.03162
0.0691	0.1581	0.0691	0.33202	0.0691	-0.34783	0.0691	-0.07905	0.0691	0.03162	0.0691	0.03162	0.0691	-0.01581	0.0691	0.22134	0.0691	0.04743
0.06915	0.20553	0.06915	0.25296	0.06915	-0.37945	0.06915	-0.07905	0.06915	0.01581	0.06915	0.03162	0.06915	0.01581	0.06915	0.25296	0.06915	0.04743
0.0692	0.23715	0.0692	0.1581	0.0692	-0.41107	0.0692	-0.07905	0.0692	0.01581	0.0692	0.03162	0.0692	0.04743	0.0692	0.28459	0.0692	0.06324
0.06925	0.28459	0.06925	0.06324	0.06925	-0.42688	0.06925	-0.07905	0.06925	0	0.06925	0.03162	0.06925	0.06324	0.06925	0.31621	0.06925	0.06324
0.0693	0.31621	0.0693	-0.04743	0.0693	-0.4585	0.0693	-0.07905	0.0693	0	0.0693	0.03162	0.0693	0.11067	0.0693	0.34783	0.0693	0.07905
0.06935	0.34783	0.06935	-0.1581	0.06935	-0.47431	0.06935	-0.06324	0.06935	-0.01581	0.06935	0.03162	0.06935	0.14229	0.06935	0.37945	0.06935	0.07905
0.0694	0.37945	0.0694	-0.25296	0.0694	-0.47431	0.0694	-0.06324	0.0694	-0.01581	0.0694	0.03162	0.0694	0.18972	0.0694	0.42688	0.0694	0.07905
0.06945	0.39526	0.06945	-0.36364	0.06945	-0.44269	0.06945	-0.06324	0.06945	-0.01581	0.06945	0.03162	0.06945	0.23715	0.06945	0.4585	0.06945	0.07905
0.0695	0.41107	0.0695	-0.4585	0.0695	-0.41107	0.0695	-0.04743	0.0695	-0.01581	0.0695	0.03162	0.0695	0.3004	0.0695	0.50593	0.0695	0.09486
0.06955	0.41107	0.06955	-0.53755	0.06955	-0.34783	0.06955	-0.04743	0.06955	-0.03162	0.06955	0.03162	0.06955	0.37945	0.06955	0.55336	0.06955	0.09486
0.0696	0.41107	0.0696	-0.6166	0.0696	-0.26877	0.0696	-0.03162	0.0696	-0.03162	0.0696	0.03162	0.0696	0.44269	0.0696	0.60079	0.0696	0.11067
0.06965	0.39526	0.06965	-0.67984	0.06965	-0.20553	0.06965	-0.03162	0.06965	-0.03162	0.06965	0.03162	0.06965	0.49012	0.06965	0.66403	0.06965	0.12648
0.0697	0.39526	0.0697	-0.74308	0.0697	-0.14229	0.0697	-0.03162	0.0697	-0.03162	0.0697	0.03162	0.0697	0.53755	0.0697	0.71146	0.0697	0.14229
0.06975	0.41107	0.06975	-0.79051	0.06975	-0.07905	0.06975	-0.03162	0.06975	-0.03162	0.06975	0.03162	0.06975	0.58498	0.06975	0.75889	0.06975	0.1581
0.0698	0.42688	0.0698	-0.82213	0.0698	-0.01581	0.0698	-0.01581	0.0698	-0.03162	0.0698	0.03162	0.0698	0.6166	0.0698	0.7747	0.0698	0.1581
0.06985	0.44269	0.06985	-0.85376	0.06985	0.04743	0.06985	-0.01581	0.06985	-0.01581	0.06985	0.03162	0.06985	0.64822	0.06985	0.74308	0.06985	0.17391
0.0699	0.4585	0.0699	-0.85376	0.0699	0.09486	0.0699	-0.01581	0.0699	-0.01581	0.0699	0.03162	0.0699	0.64822	0.0699	0.69565	0.0699	0.1581
0.06995	0.4585	0.06995	-0.85376	0.06995	0.14229	0.06995	-0.01581	0.06995	-0.01581	0.06995	0.03162	0.06995	0.63241	0.06995	0.60079	0.06995	0.1581
0.07	0.4585	0.07	-0.82213	0.07	0.18972	0.07	-0.01581	0.07	-0.01581	0.07	0.03162	0.07	0.6166	0.07	0.49012	0.07	0.14229
0.07005	0.42688	0.07005	-0.79051	0.07005	0.22134	0.07005	-0.01581	0.07005	0	0.07005	0.03162	0.07005	0.6166	0.07005	0.36364	0.07005	0.12648
0.0701	0.39526	0.0701	-0.75889	0.0701	0.25296	0.0701	-0.01581	0.0701	0	0.0701	0.03162	0.0701	0.60079	0.0701	0.22134	0.0701	0.11067
0.07015	0.36364	0.07015	-0.72727	0.07015	0.26877	0.07015	-0.01581	0.07015	0	0.07015	0.03162	0.07015	0.56917	0.07015	0.09486	0.07015	0.09486
0.0702	0.31621	0.0702	-0.66403	0.0702	0.26877	0.0702	0	0.0702	0.01581	0.0702	0.03162	0.0702	0.52174	0.0702	-0.03162	0.0702	0.06324
0.07025	0.25296	0.07025	-0.6166	0.07025	0.26877	0.07025	0	0.07025	0.01581	0.07025	0.03162	0.07025	0.47431	0.07025	-0.1581	0.07025	0.04743
0.0703	0.18972	0.0703	-0.56917	0.0703	0.25296	0.0703	0	0.0703	0.01581	0.0703	0.03162	0.0703	0.42688	0.0703	-0.26877	0.0703	0.04743
0.07035	0.09486	0.07035	-0.50593	0.07035	0.22134	0.07035	-0.01581	0.07035	0.01581	0.07035	0.03162	0.07035	0.37945	0.07035	-0.36364	0.07035	0.03162
0.0704	-0.03162	0.0704	-0.42688	0.0704	0.18972	0.0704	-0.01581	0.0704	0.01581	0.0704	0.03162	0.0704	0.31621	0.0704	-0.4585	0.0704	0.03162
0.07045	-0.17391	0.07045	-0.36364	0.07045	0.1581	0.07045	-0.01581	0.07045	0.03162	0.07045	0.03162	0.07045	0.23715	0.07045	-0.52174	0.07045	0.04743
0.0705	-0.31621	0.0705	-0.28459	0.0705	0.12648	0.0705	-0.01581	0.0705	0.03162	0.0705	0.03162	0.0705	0.1581	0.0705	-0.56917	0.0705	0.04743
0.07055	-0.4585	0.07055	-0.22134	0.07055	0.07905	0.07055	0	0.07055	0.03162	0.07055	0.03162	0.07055	0.07905	0.07055	-0.6166	0.07055	0.04743
0.0706	-0.56917	0.0706	-0.14229	0.0706	0.01581	0.0706	0	0.0706	0.03162	0.0706	0.03162	0.0706	-0.01581	0.0706	-0.66403	0.0706	0.04743
0.07065	-0.66403	0.07065	-0.07905	0.07065	-0.04743	0.07065	0	0.07065	0.03162	0.07065	0.03162	0.07065	-0.09486	0.07065	-0.72727	0.07065	0.04743
0.0707	-0.71146	0.0707	0	0.0707	-0.11067	0.0707	0.01581	0.0707	0.03162	0.0707	0.03162	0.0707	-0.17391	0.0707	-0.7747	0.0707	0.04743
0.07075	-0.74308	0.07075	0.06324	0.07075	-0.14229	0.07075	0.01581	0.07075	0.03162	0.07075	0.03162	0.07075	-0.23715	0.07075	-0.82213	0.07075	0.03162
0.0708	-0.72727	0.0708	0.12648	0.0708	-0.17391	0.0708	0.01581	0.0708	0.03162	0.0708	0.04743	0.0708	-0.28459	0.0708	-0.86957	0.0708	0.03162
0.07085	-0.69565	0.07085	0.18972	0.07085	-0.18972	0.07085	0.01581	0.07085	0.03162	0.07085	0.03162	0.07085	-0.31621	0.07085	-0.88538	0.07085	0.03162
0.0709	-0.63241	0.0709	0.23715	0.0709	-0.17391	0.0709	0.03162	0.0709	0.03162	0.0709	0.03162	0.0709	-0.31621	0.0709	-0.86957	0.0709	0.01581
0.07095	-0.56917	0.07095	0.26877	0.07095	-0.1581	0.07095	0.03162	0.07095	0.03162	0.07095	0.03162	0.07095	-0.3004	0.07095	-0.82213	0.07095	0.01581
0.071	-0.49012	0.071	0.3004	0.071	-0.14229	0.071	0.04743	0.071	0.03162	0.071	0.03162	0.071	-0.28459	0.071	-0.75889	0.071	0.01581
0.07105	-0.41107	0.07105	0.33202	0.07105	-0.11067	0.07105	0.04743	0.07105	0.01581	0.07105	0.01581	0.07105	-0.26877	0.07105	-0.67984	0.07105	0.01581
0.0711	-0.36364	0.0711	0.33202	0.0711	-0.07905	0.0711	0.06324	0.0711	0.01581	0.0711	0.01581	0.0711	-0.25296	0.0711	-0.58498	0.0711	0.01581
0.07115	-0.33202	0.07115	0.33202	0.07115	-0.04743	0.07115	0.07905	0.07115	0.01581	0.07115	0.03162	0.07115	-0.22134	0.07115	-0.47431	0.07115	0.03162
0.0712	-0.34783	0.0712	0.33202	0.0712	-0.03162	0.0712	0.07905	0.0712	0.01581	0.0712	0.03162	0.0712	-0.18972	0.0712	-0.36364	0.0712	0.03162
0.07125	-0.39526	0.07125	0.31621	0.07125	0	0.07125	0.09486	0.07125	0.01581	0.07125	0.03162	0.07125	-0.1581	0.07125	-0.25296	0.07125	0.03162
0.0713	-0.4585	0.0713	0.3004	0.0713	0.01581	0.0713	0.09486	0.0713	0.01581	0.0713	0.03162	0.0713	-0.12648	0.0713	-0.17391	0.0713	0.03162
0.07135	-0.52174	0.07135	0.28459	0.07135	0.03162	0.07135	0.11067	0.07135	0.01581	0.07135	0.03162	0.07135	-0.09486	0.07135	-0.09486	0.07135	0.03162
0.0714	-0.60079	0.0714	0.26877	0.0714	0.04743	0.0714	0.12648	0.0714	0.01581	0.0714	0.03162	0.0714	-0.04743	0.0714	-0.03162	0.0714	0.03162
0.07145	-0.64822	0.07145	0.23715	0.07145	0.04743	0.07145	0.12648	0.07145	0.01581	0.07145	0.03162	0.07145	0	0.07145	0.01581	0.07145	0.03162
0.0715	-0.67984	0.0715	0.20553	0.0715	0.06324	0.0715	0.14229	0.0715	0	0.0715	0.03162	0.0715	0.04743	0.0715	0.04743	0.0715	0.01581
0.07155	-0.67984	0.07155	0.18972	0.07155	0.06324	0.07155	0.14229	0.07155	0	0.07155	0.03162	0.07155	0.07905	0.07155	0.07905	0.07155	0.01581
0.0716	-0.64822	0.0716	0.17391	0.0716	0.07905	0.0716	0.1581	0.0716	0	0.0716	0.03162	0.0716	0.12648	0.0716	0.09486	0.0716	0
0.07165	-0.60079	0.07165	0.1581	0.07165	0.07905	0.07165	0.1581	0.07165	0	0.07165	0.03162	0.07165	0.1581	0.07165	0.11067	0.07165	0
0.0717	-0.55336	0.0717	0.1581	0.0717	0.09486	0.0717	0.1581	0.0717	0	0.0717	0.03162	0.0717	0.18972	0.0717	0.11067	0.0717	0.01581
0.07175	-0.47431	0.07175	0.1581	0.07175	0.09486	0.07175	0.17391	0.07175	0	0.07175	0.03162	0.07175	0.22134	0.07175	0.11067	0.07175	0.01581
0.0718	-0.37945	0.0718	0.1581	0.0718	0.09486	0.0718	0.17391	0.0718	0	0.0718	0.03162	0.0718	0.25296	0.0718	0.11067	0.0718	0.03162
0.07185	-0.25296	0.07185	0.1581	0.07185	0.09486	0.07185	0.17391	0.07185	0	0.07185	0.03162	0.07185	0.25296	0.07185	0.11067	0.07185	0.04743
0.0719	-0.12648	0.0719	0.17391	0.0719	0.07905	0.0719	0.17391	0.0719	0	0.0719	0.03162	0.0719	0.25296	0.0719	0.11067	0.0719	0.06324
0.07195	0	0.07195	0.17391	0.07195	0.04743	0.07195	0.17391	0.07195	0	0.07195	0.03162	0.07195	0.25296	0.07195	0.11067	0.07195	0.07905
0.072	0.11067	0.072	0.18972	0.072	0.01581	0.072	0.17391	0.072	0	0.072	0.03162	0.072	0.23715	0.072	0.11067	0.072	0.09486
0.07205	0.20553	0.07205	0.20553	0.07205	-0.01581	0.07205	0.17391	0.07205	0.01581	0.07205	0.03162	0.07205	0.22134	0.07205	0.09486	0.07205	0.11067
0.0721	0.26877	0.0721	0.20553	0.0721	-0.06324	0.0721	0.17391	0.0721	0.01581	0.0721	0.03162	0.0721	0.18972	0.0721	0.06324	0.0721	0.12648
0.07215	0.33202	0.07215	0.22134	0.07215	-0.11067	0.07215	0.17391	0.07215	0.01581	0.07215	0.03162	0.07215	0.1581	0.07215	0.04743	0.07215	0.14229
0.0722	0.36364	0.0722	0.23715	0.0722	-0.14229	0.0722	0.1581	0.0722	0.01581	0.0722	0.03162	0.0722	0.12648	0.0722	0.01581	0.0722	0.1581
0.07225	0.39526	0.07225	0.23715	0.07225	-0.17391	0.07225	0.1581	0.07225	0.01581	0.07225	0.03162	0.07225	0.09486	0.07225	-0.01581	0.07225	0.17391
0.0723	0.41107	0.0723	0.23715	0.0723	-0.17391	0.0723	0.1581	0.0723	0.01581	0.0723	0.03162	0.0723	0.04743	0.0723	-0.03162	0.0723	0.17391
0.07235	0.44269	0.07235	0.23715	0.07235	-0.17391	0.07235	0.1581	0.07235	0.01581	0.07235	0.03162	0.07235	0.01581	0.07235	-0.04743	0.07235	0.18972
0.0724	0.47431	0.0724	0.23715	0.0724	-0.17391	0.0724	0.14229	0.0724	0.01581	0.0724	0.03162	0.0724	-0.01581	0.0724	-0.04743	0.0724	0.20553
0.07245	0.50593	0.07245	0.23715	0.07245	-0.1581	0.07245	0.14229	0.07245	0.01581	0.07245	0.03162	0.07245	-0.04743	0.07245	-0.04743	0.07245	0.23715
0.0725	0.55336	0.0725	0.22134	0.0725	-0.12648	0.0725	0.14229	0.0725	0.01581	0.0725	0.03162	0.0725	-0.07905	0.0725	-0.04743	0.0725	0.26877
[truncated: 18,550 more rows]

## Sheet: Fig.4e
0.03162	0.01581	0.01581	0.01581	0.01581	0.01581
[truncated: 30,000 more rows]

## Sheet: Fig.5b
0	0.00046875	0	0.00219	0	0.01617	0	0.00046875
[truncated: 10,000 more rows]

[truncated: 30 more sheets: Fig.5c, Fig.6b, Fig.6d, Fig.6e, Fig.6f, Fig.S3a, Fig.S3b, Fig.S8b, Fig.S8c, Fig.S9a, Fig.S9b, Fig.S10a, Fig.S10b, Fig.S10c, Fig.S11b, Fig.S11c, Fig.S13a, Fig.S13b, Fig.S13c, Fig.S13d …]
